# Supplementary material for: Cultivation and molecular profiling reveal ammonia-oxidizing archaea as skin commensals
Source: ISME J. 2026 Apr 11;20(1):wrag078. doi: 10.1093/ismejo/wrag078 (PMC13245735; doi:10.1093/ismejo/wrag078)
Supplement: Archaea_on_human_skin_Supplementary_Tables_ISMEJ_v2_wrag078 [file archaea_on_human_skin_supplementary_tables_ismej_v2_wrag078.xlsx]

## Sheet: Supplementary Table S1 Enrichm
Supplementary Table S1: Differences between initial enrichment set ups of skin enrichments R2S and T1S
Enrichment culture	R2S	T1S
Inocolum	free edges of fingernail	skin sample
Carbon source [2 mM]	Na2CO3	NaHCO3
pH	8.5	7
Temperature [°C]	28	32
Organic substrates [0.5 mM]	-	pyruvate, acetate
Spent growth medium [2.5% (v/v)]	NV & NF	-
NV: Nitrososphaera viennensis EN76
NF: Ca. Nitrosocosmicus franklandianus C13

## Sheet: Supplementary Table S2 Details 
Supplementary Table S2: Details on the stable enrichment of all 4 AOA cultures.
Name	sample	# of positive enrichments/sampled individuals/total enrichments	Date of inoculation	Initial check for nitrite production	First detection of nitrite production	Acetate/ pyruvate added	Subculture	Identification§
T1S (N.epidermidis)	Swab Child A, 10 years	2012-01-06	2020-11-01	Every month	After 6 months	X	After 3 months	Ca. Nitrosocosmicus epidermidis
R2S* (N. unguis)	Fingernails Child A, 10 years	2010-01-02	2020-07-01	Every 2-3 weeks	After 9 months		After 3 months	Ca. N unguis
X2B	Swab Child B 5 years	2006-02-03	2022-03-01	Every month	After 3 months		-	n.d.
Z3A	Swab Adult Z 57 years	2006-02-03	2022-03-01	Every month	After 2 months	X	-	n.d.
* Na2CO3 added to medium
§ by 16SrRNA and amoA gene sequencing

## Sheet: Supplementary Table S3 demogra
Supplementary Table S3 Demographic characteristics of cohort A
Variable	N	Overall, N = 348*	A1, N = 164*	A2, N = 184*	p-value**	q-value***
Age	348				<0.001	<0.001
N		348	164	184
Median (IQR)		60 (28, 73)	27 (26, 29)	73 (68, 78)
Range		21, 88	21, 34	60, 88
body size	348				<0.001	<0.001
N		348	164	184
Median (IQR)		170 (160, 178)	175 (165, 183)	165 (157, 175)
Range		147, 198	160, 198	147, 185
body weight	348				0.003	0.004
N		348	164	184
Median (IQR)		73 (62, 80)	70 (62, 75)	74 (63, 82)
Range		46, 105	46, 94	48, 105
BMI	348				<0.001	<0.001
N		348	164	184
Median (IQR)		23.8 (22.7, 27.1)	23.0 (19.7, 24.2)	25.2 (23.4, 28.7)
Range		17.1, 36.3	17.1, 28.4	19.5, 36.3
Sex	348				0.11	0.14
f		179 (51%)	77 (47%)	102 (55%)
m		169 (49%)	87 (53%)	82 (45%)
body site	348				0.9	0.9
arm		44 (13%)	21 (13%)	23 (12%)
armpit		43 (12%)	20 (12%)	23 (12%)
back		41 (12%)	20 (12%)	21 (11%)
crook		54 (16%)	21 (13%)	33 (18%)
decollete		39 (11%)	20 (12%)	19 (10%)
forehead		45 (13%)	21 (13%)	24 (13%)
hands		38 (11%)	21 (13%)	17 (9.2%)
part		44 (13%)	20 (12%)	24 (13%)
* Median (IQR) or Frequency (%)
** Wilcoxon rank sum test; Pearson's Chi-squared test
*** False discovery rate correction for multiple testing

## Sheet: Supplementary Table S4 skin phy
Supplementary Table S4: Characteristics in skin physiology of cohort A
Variable	N	Overall, N = 331*	A1, N = 161*	A2, N = 170*	p-value**	q-value***
Tewameter	331				0.98	0.98
N		331	161	170
Median (IQR)		9 (5, 18)	9 (6, 18)	10 (5, 18)
Range		0, 114	0, 114	0, 104
Skin health	331				0.3	0.44
critical		72 (22%)	32 (20%)	40 (24%)
healthy		49 (15%)	20 (12%)	29 (17%)
nd		47 (14%)	19 (12%)	28 (16%)
normal		29 (8.8%)	15 (9.3%)	14 (8.2%)
stressed		15 (4.5%)	8 (5.0%)	7 (4.1%)
very healthy		119 (36%)	67 (42%)	52 (31%)
pH	331				0.63	0.71
N		331	161	170
Median (IQR)		4.92 (4.34, 5.62)	4.98 (4.40, 5.61)	4.89 (4.27, 5.62)
Range		0.00, 7.72	0.00, 7.17	0.00, 7.72
Skin pH	331				0.001	0.004
acidic		49 (15%)	30 (19%)	19 (11%)
alkaline		80 (24%)	41 (25%)	39 (23%)
nd		46 (14%)	19 (12%)	27 (16%)
normal		128 (39%)	67 (42%)	61 (36%)
too acidic		1 (0.3%)	0 (0%)	1 (0.6%)
too alkaline		27 (8.2%)	4 (2.5%)	23 (14%)
Sebumeter	331				0.36	0.45
N		331	161	170
Median (IQR)		1 (0, 10)	1 (0, 9)	2 (0, 11)
Range		0, 204	0, 144	0, 204
Skin fat	331				0.025	0.062
dry		178 (54%)	80 (50%)	98 (58%)
nd		131 (40%)	69 (43%)	62 (36%)
normal		16 (4.8%)	6 (3.7%)	10 (5.9%)
oily		6 (1.8%)	6 (3.7%)	0 (0%)
Corneometer	331				<0.001	<0.001
N		331	161	170
Median (IQR)		0 (0, 21)	0 (0, 0)	0 (0, 34)
Range		0, 110	0, 73	0, 110
Skin wetness	331				<0.001	<0.001
dry		18 (5.4%)	2 (1.2%)	16 (9.4%)
moist		52 (16%)	15 (9.3%)	37 (22%)
nd		224 (68%)	136 (84%)	88 (52%)
very dry		37 (11%)	8 (5.0%)	29 (17%)
Temperature	331				0.26	0.43
N		331	161	170
Median (IQR)		36.40 (36.20, 36.70)	36.50 (36.20, 36.70)	36.40 (36.23, 36.60)
Range		0.00, 37.70	0.00, 37.60	34.80, 37.70
Skin inflamed	331				0.24	0.43
nd		2 (0.6%)	2 (1.2%)	0 (0%)
normal		329 (99%)	159 (99%)	170 (100%)
* Median (IQR) or Frequency (%)
** Wilcoxon rank sum test; Pearson's Chi-squared test; Fisher's exact test
*** False discovery rate correction for multiple testing

## Sheet: Supplementary Table S5 skin phy
Supplementary Table S5. Characteristics in skin physiology of cohort A per body site
Variable	N	Overall, N = 331*	Body sites								p-value**
			arm, N = 38*	armpit, N = 40*	back, N = 42*	crook, N = 50*	decollete, N = 39*	forehead, N = 46*	hands, N = 36*	part, N = 40*
Tewameter	331										<0.001
N		331	38	40	42	50	39	46	36	40
Median (IQR)		9 (5, 18)	6 (4, 8)	44 (25, 60)	8 (7, 11)	8 (5, 11)	9 (7, 11)	13 (10, 17)	31 (27, 39)	0 (0, 0)
Range		0, 114	0, 13	0, 114	0, 29	0, 47	0, 21	0, 25	0, 74	0, 12
Skin health	331
critical		72 (22%)	3 (7.9%)	27 (68%)	5 (12%)	9 (18%)	5 (13%)	3 (6.5%)	20 (56%)	0 (0%)
healthy		49 (15%)	3 (7.9%)	4 (10%)	7 (17%)	7 (14%)	11 (28%)	16 (35%)	0 (0%)	1 (2.5%)
nd		47 (14%)	1 (2.6%)	1 (2.5%)	2 (4.8%)	1 (2.0%)	1 (2.6%)	1 (2.2%)	1 (2.8%)	39 (98%)
normal		29 (8.8%)	0 (0%)	3 (7.5%)	3 (7.1%)	1 (2.0%)	1 (2.6%)	16 (35%)	5 (14%)	0 (0%)
stressed		15 (4.5%)	0 (0%)	5 (12%)	0 (0%)	0 (0%)	0 (0%)	0 (0%)	10 (28%)	0 (0%)
very healthy		119 (36%)	31 (82%)	0 (0%)	25 (60%)	32 (64%)	21 (54%)	10 (22%)	0 (0%)	0 (0%)
pH	331										<0.001
N		331	38	40	42	50	39	46	36	40
Median (IQR)		4.92 (4.34, 5.62)	4.54 (4.37, 4.98)	5.63 (4.98, 6.01)	6.00 (5.22, 6.44)	4.57 (4.30, 4.96)	5.96 (5.34, 6.35)	4.64 (4.37, 5.06)	5.10 (4.89, 5.31)	0.00 (0.00, 0.00)
Range		0.00, 7.72	0.00, 5.62	0.00, 7.72	0.00, 6.77	0.00, 6.48	0.00, 7.10	0.00, 6.13	0.00, 6.66	0.00, 4.28
Skin pH	331
acidic		49 (15%)	14 (37%)	3 (7.5%)	2 (4.8%)	17 (34%)	1 (2.6%)	11 (24%)	0 (0%)	1 (2.5%)
alkaline		80 (24%)	2 (5.3%)	18 (45%)	26 (62%)	2 (4.0%)	24 (62%)	3 (6.5%)	5 (14%)	0 (0%)
nd		46 (14%)	1 (2.6%)	1 (2.5%)	1 (2.4%)	1 (2.0%)	1 (2.6%)	1 (2.2%)	1 (2.8%)	39 (98%)
normal		128 (39%)	17 (45%)	13 (32%)	8 (19%)	25 (50%)	10 (26%)	28 (61%)	27 (75%)	0 (0%)
too acidic		1 (0.3%)	0 (0%)	0 (0%)	0 (0%)	1 (2.0%)	0 (0%)	0 (0%)	0 (0%)	0 (0%)
too alkaline		27 (8.2%)	4 (11%)	5 (12%)	5 (12%)	4 (8.0%)	3 (7.7%)	3 (6.5%)	3 (8.3%)	0 (0%)
Sebumeter	331										<0.001
N		331	38	40	42	50	39	46	36	40
Median (IQR)		1 (0, 10)	1 (0, 5)	0 (0, 5)	1 (0, 7)	0 (0, 4)	2 (0, 12)	34 (0, 64)	1 (0, 5)	1 (0, 9)
Range		0, 204	0, 101	0, 79	0, 37	0, 113	0, 101	0, 203	0, 65	0, 204
Skin fat	331
dry		178 (54%)	24 (63%)	19 (48%)	26 (62%)	25 (50%)	23 (59%)	22 (48%)	19 (53%)	20 (50%)
nd		131 (40%)	13 (34%)	18 (45%)	16 (38%)	23 (46%)	13 (33%)	13 (28%)	16 (44%)	19 (48%)
normal		16 (4.8%)	1 (2.6%)	2 (5.0%)	0 (0%)	1 (2.0%)	1 (2.6%)	10 (22%)	0 (0%)	1 (2.5%)
oily		6 (1.8%)	0 (0%)	1 (2.5%)	0 (0%)	1 (2.0%)	2 (5.1%)	1 (2.2%)	1 (2.8%)	0 (0%)
Corneometer	331										<0.001
N		331	38	40	42	50	39	46	36	40
Median (IQR)		0 (0, 21)	0 (0, 5)	0 (0, 28)	0 (0, 39)	0 (0, 28)	0 (0, 40)	0 (0, 35)	0 (0, 0)	0 (0, 0)
Range		0, 110	0, 55	0, 110	0, 73	0, 61	0, 74	0, 72	0, 41	0, 33
Skin wetness	331
dry		18 (5.4%)	0 (0%)	1 (2.5%)	6 (14%)	6 (12%)	1 (2.6%)	2 (4.3%)	1 (2.8%)	1 (2.5%)
moist		52 (16%)	2 (5.3%)	8 (20%)	11 (26%)	7 (14%)	11 (28%)	11 (24%)	2 (5.6%)	0 (0%)
nd		224 (68%)	27 (71%)	26 (65%)	24 (57%)	29 (58%)	24 (62%)	28 (61%)	28 (78%)	38 (95%)
very dry		37 (11%)	9 (24%)	5 (12%)	1 (2.4%)	8 (16%)	3 (7.7%)	5 (11%)	5 (14%)	1 (2.5%)
Temperature	331										<0.001
N		331	38	40	42	50	39	46	36	40
Median (IQR)		36.40 (36.20, 36.70)	36.05 (35.25, 36.30)	36.70 (36.50, 37.10)	36.40 (36.20, 36.60)	36.45 (36.30, 36.60)	36.40 (36.20, 36.65)	36.65 (36.40, 36.80)	36.60 (36.40, 36.70)	36.30 (36.00, 36.40)
Range		0.00, 37.70	0.00, 36.70	35.10, 37.70	34.80, 37.30	34.80, 36.90	34.80, 37.40	35.10, 37.30	0.00, 37.10	34.90, 36.80
Skin inflamed	331										0.15
nd		2 (0.6%)	1 (2.6%)	0 (0%)	0 (0%)	0 (0%)	0 (0%)	0 (0%)	1 (2.8%)	0 (0%)
normal		329 (99%)	37 (97%)	40 (100%)	42 (100%)	50 (100%)	39 (100%)	46 (100%)	35 (97%)	40 (100%)
* Median (IQR) or Frequency (%)
** Kruskal-Wallis rank sum test; Fisher's exact test

## Sheet: Supplementary Table S6 Cutomet
Supplementary Table S6: Interpretation of skin parameters according to manufacturer of the Cutometer
Transepidermal water loss [g/hm2]	Interpretation
0-10	Very healthy skin
2023-10-15	Healthy skin
15-25	Normal skin
25-30	Stressed Skin
> 30	Critical skin
Skin moisture [Corneometer Unit CU]	Interpretation
< 30	Very dry skin
30-40	Dry skin
> 40	Adequately moist skin
pH	Interpretation
3.5-4.49	Acidic skin pH
4.5-5.5	Normal skin pH
5.51-7	Alkaline skin pH
> 7	Too alkaline skin pH
Sebum content [µg/cm2]	Forehead	Decollete, back	Arms	Interpretation
	< 100	< 55	0-6	Dry skin
	100-220	55-130	> 6	Normal skin
	> 220	> 130	---	Oily skin

## Sheet: Supplementary Table S7 Primers
Supplementary Table S7: Primer sequences and PCR / qPCR protocols for amplicon sequencing of cohort samples
Primers used for archaeal nested PCR
Primers for archaeal nested PCR
Material	Supplier	Sequence
ARCH-344F-2018	Eurofins Genomics	5`-HGCAGCAGGCGCGA-3`
ARCH-1041R-2018	Eurofins Genomics	5`-GGCCATGCACCWCCTCTC-3`
IlluSDAr519_aS15F-aug18	Eurofins Genomics	5`-TCGTCGGCAGCGTCAGATGTGAGACAG
Illu-Arch806R-aug18	Eurofins Genomics	5´-GTCTCGTGGGCTCGGAGATGTGGGACT
Archaea: Nested PCR 1st part
PCR reagent mix			Thermocycler Protocol
Reagent	Concentration	Vol./rxn (µl)	Step	T[°C]	t	Cycles
Buffer 10x	10x	2	Initial	95	5 min	x1
Primer 344F	10 µM	0.6	Denaturation
Primer 1041R	10 µM	0.6	Denaturation	94	30 sec	x25
dNTP mix	2,5 mM each	1.6	Annealing	56	45 sec
ExTaq Polymerase	5 U/µl	0.1	Elongation	72	1 min
PCR-Grade-Water		10.1	Final Elongation	72	10 min	x1
Template	10 – 30 ng	5	Storage	4	∞
Final volume		20
Archaea: Nested PCR 2nd part
PCR reagent mix			Thermocycler Protocol
Reagent	Concentration	Vol./rxn (µl)	Step	T[°C]	t	Cycles
Buffer 10x	10x	2.5	Initial	95	5 min	x1
Primer illu 519F	10 µM	1.25	Denaturation
Primer illu 806R	10 µM	1.25	Denaturation	95	40 sec	x30
dNTP mix	2,5 mM each	2	Annealing	63	2 min
ExTaq Polymerase	5 U/µl	0.1	Elongation	72	1 min
PCR-Grade-Water		12.9	Final Elongation	72	10 min	x1
Template	10 – 30 ng	5	Storage	4	∞
Final volume		25
Primers used for archaeal qPCR
Primers for archaeal qPCR
Material	Supplier	Sequence
A806F	Eurofins Genomics	5´-ÁTTAGATACCCSBGTAGTCC-3´
A958R	Eurofins Genomics	5´-YCCGGCGTTGAMTCCAATT-3`
Archaea: qPCR reagent mix
Reagent	Concentration	Vol. per rxn (µl)
SsoAdvance Universal SYBR	2x	5
Forward primer A806F	10 µM	0.3
Reverse primer A958R	10 µM	0.3
Template	tbd	1
Total reagents		6.6
Water		3.4
Total Vol.		10
Primer used for bacterial pPCR
Primers for bacterial qPCR
Material	Supplier	Sequence
Bac_331F	Eurofins Genomics	5´-TCCTACGGGAGGCAGCAGT -3´
Bac_797R	Eurofins Genomics	5´- GGACTACCAGGGTATCTAATCCTGTT-3´
Bacteria: qPCR reagent mix			Thermocycler Protocol
Reagent	Concentration	Vol. per rxn (µl)	Step	T[°C]	t	Cycles
SsoAdvance Universal SYBR	2x	5	Initial	95	2 min	x1
Forward primer 331F	10 µM	0.3	Denaturation
Reverse primer 797R	10 µM	0.3	Denaturation	95	15 sec	x40
Template	tbd	1	Annealing	60	1 min
Total reagents		6.6	Elongation	72	1 min
Water		3.4	Final Elongation	72	10 min	x1
Total Vol.		10	Storage	4	∞
primer	Sequence 5´-3´	length	reference
amoA-19F	ATGGTCTGGYTWAGACG	17	Leininger et al., 2006
amoA-629R	GCCATCCATCKRTANGTCCA	20	Arce et al., 2018
amoA104F-1d	GCAGGAGACTACATMTTCTA	20	Tourna et al., 2011
Illu_amoA-19F	TCGTCGGCAGCGTCAGATGTGTATAAGAGACAGATGGTCTGGYTWAGACG	50
Illu_amoA-629R	GTCTCGTGGGCTCGGAGATGTGTATAAGAGACAGGCCATCCATCKRTANGTCCA	54
Illu_amoA104F-1d	TCGTCGGCAGCGTCAGATGTGTATAAGAGACAGGCAGGAGACTACATMTTCTA	53
amoA: qPCR reagent mix			Thermocycler Protocol
Reagent	Concentration	Vol. per rxn (µl)	Step	T[°C]	t	Cycles
SsoAdvance Universal SYBR	2x	5	Initial	95	1.5 min	x1
Forward primer amoA 19F	1.25 µM	1.25	Denaturation
Reverse primer amoA 629R	1.25 µM	1.25	Denaturation	95	15 sec	x45
Template	tbd	1	Annealing	60	30 sec
Total reagents		8.5	Elongation	72	40 sec
Water		1.5	Final Elongation	72	10 min	x1
Total Vol.		10	Storage	8	∞
amoA: nested PCR amplicons 1st part
PCR reagent mix			Thermocycler Protocol
Reagent	Concentration	Vol./rxn (µl)	Step	T[°C]	t	Cycles
Buffer 10x	10x	1.5	Initial	95	5 min	x1
Primer Illu_amoA-19F	0.3 µM	0.45	Denaturation
Primer Illu_amoA-629R	0.3 µM	0.45	Denaturation	95	30 sec	x42
dNTP mix	2.5 µM each	1.2	Annealing	54	30 sec
ExTaq Polymerase	5 U/µl	0.09	Elongation	72	1 min
PCR-Grade-Water		9.81	Final Elongation	72	10 min	x1
Template	tbd	1.5	Storage	4	∞
Final volume		15
amoA: nested PCR amplicons 2nd part
PCR reagent mix			Thermocycler Protocol
Reagent	Concentration	Vol./rxn (µl)	Step	T[°C]	t	Cycles
Buffer 10x	10x	2.5	Initial	95	5 min	x1
Primer Illu_amoA104F-1d	0.16 µM	0.4	Denaturation
Primer Illu_amoA-629R	0.16 µM	0.4	Denaturation	95	45 sec	x30
dNTP mix	2.5 µM each	2	Annealing	54	2 min
ExTaq Polymerase	5 U/µl	0.15	Elongation	72	1.3 min
PCR-Grade-Water		18.55	Final Elongation	72	10 min	x1
Template	tbd	1	Storage	4	∞
Final volume		25
universal (bacterial specific) Primers
Primer	Sequence	Length (bp)	Supplier	Country
515F	TAT AAG AGA CAG GTG YCA GCM GCC GCG GTA A	19	Eurofins MWG Synthesis GmbH	Germany
926R	GTA TAA GAG ACA GCC GYC AAT TYM TTT RAG TTT	20	Eurofins MWG Synthesis GmbH	Germany
Illu 515F: 5´- TCGTCGGCAGCGTCAGATGTG – (primer sequence) - 3`
Illu 926R: 5´- GTCTCGTGGGCTCGGAGATGT – (primer sequence) - 3`
Reagent	Concentration	Volume per reaction (µL)	Final concentration
Buffer with MgCl2	10X	2	1X
Forward Primer Illu-515F	10 µM	0.4	200 nM
Reverse Primer Illu-926R	10 µM	0.4	200 nM
dNTP mix	2.5 mM each	1.6	200 µM each
ExTaq® Polymerase	5 U/µL	0.1	0.5 U
Template	10-30 ng
PCR-grade water		complement to reach a total volume of 25 µL
Step	Temperature in °C	Time in sec		Cycles
Initial denaturation	94	180		1
Denaturation	94	45		38x
Annealing	55	45
Elongation	72	90
Final elongation	72	600		1
Hold	4	∞

## Sheet: Supplementary Table S8 qPCR al
Supplementary Table S8: averaged counts with standard deviations of all qPCR runs
Samples	Archaea	Bacteria	amoA	qPCRarchSD	qPCRbactSD	qPCRamoASD
A1-5-MS-t1-2	11100	185000000	59700	495	3580000	5210
A1-6-JN-t1-2	14600	145000000	53400	3640	8280000	2240
A1-14-TK-t1-2	47800	73400000	41100	26000	8120000	34300
A1-17-CP-t1-2	44500	46700000	33400	29400	3550000	7530
A2-16-MG-t1-8	28000	14700000	32100	31300	773000	50200
A1-20-ZH-t1-8	46500	9010000	25600	8800	280000	17600
A1-2-AM-t1-2	49200	20700000	24500	9930	946000	9910
A1-15-HB-t1-8	2770	149000000	24400	916	803000	15400
A1-3-VS-t1-8	5120	71000000	22800	8870	1830000	2370
A1-4-MK-t1-2	9600	23200000	22700	16400	605000	8480
A2-14-EM-t1-6	88400	294000000	19000	27700	223000000	17700
A1-2-AM-t1-8	11900	29600000	18100	20500	1080000	2970
A2-10-HP-t1-8	47500	15600000	18100	22800	870000	0
A1-4-MK-t1-6	7010	15500000	17300	6090	215000	14900
A1-17-CP-t1-3	0	6060000	16500	0	214000	1230
A1-4-MK-t1-8	22100	14300000	14900	21600	982000	6910
A1-17-CP-t1-7	0	9160000	13700	0	572000	6680
A1-19-HR-t1-2	1650	10600000	12800	2850	912000	5460
A1-17-CP-t1-8	5650	22300000	12000	9780	1500000	3950
A1-3-VS-t1-2	0	36200000	11800	0	1570000	4910
A2-14-EM-t1-3	8940	21500000	11500	15500	9850000	19100
A2-4-MS-t1-8	0	29800000	11100	0	482000	11700
A1-4-MK-t1-7	13300	2320000	11000	12300	174000	8770
A1-19-HR-t1-8	4300	19100000	10800	7440	530000	10800
A1-2-AM-t1-6	6540	9800000	10200	7310	180000	11600
A1-4-MK-t1-4	7550	7140000	10100	9530	1040000	9250
A2-11-VO-t1-4	16100	97200	10100	6680	6090	0
A2-3-DI-t1-8	10000	47000000	9600	4150	1560000	3000
A2-14-EM-t1-5	7100	29700000	9070	8880	2090000	2110
A2-14-EM-t1-8	32200	53900000	8940	34200	4110000	2430
A2-14-EM-t1-2	23600	74000000	7590	16300	965000	2740
A2-14-EM-t1-7	3710	5420000	7410	6430	718000	6790
A2-1-MF-t1-8	42800	19400000	6920	18300	3330000	5910
A1-14-TK-t1-8	0	13400000	6890	0	255000	3890
A1-3-VS-t1-3	6610	1820000	6610	4490	135000	4230
A2-2-PM-t1-2	14700	47400000	6590	10100	3100000	3370
A1-7-VH-t1-2	7080	54600000	6420	1520	723000	1110
A2-11-VO-t1-8	29700	850000	6210	5260	68500	4640
A2-2-PM-t1-8	17400	127000000	6190	20800	3760000	4580
A1-5-MS-t1-3	337	3590000	6040	584	630000	7160
A2-11-TW-t1-8	29100	5080000	5770	10500	308000	7970
A1-4-MK-t1-5	3810	3270000	5560	6600	166000	4290
A2-11-TW-t1-2	23000	29100000	5520	4470	3910000	1390
A2-6-EW-t1-2	4140	1970000	5520	7170	152000	7730
A2-2-PM-t1-6	19900	353000000	4920	9750	43500000	7970
A1-18-MO-t1-4	10300	474000	4900	1230	83000	6260
A1-9-DD-t1-3	575	5900000	4860	220	290000	1280
A1-3-VS-t1-1	1240	15700000	4840	1590	1140000	2970
A1-17-CP-t1-5	0	5990000	4760	0	520000	3960
A1-17-CP-t1-1	0	3070000	4650	0	153000	2670
A2-11-VO-t1-7	10300	623000	4570	2300	159000	0
A1-19-HR-t1-3	0	786000	4400	0	77600	5750
A1-15-HB-t1-7	536	14100000	4400	170	2560000	2630
A1-12-TW-t1-2	1170	30000000	4370	36.9	2010000	2040
A2-1-MF-t1-2	12800	2020000	4360	9410	179000	1990
A1-1-AK-t1-2	20900	24000000	4350	309	341000	1440
A1-12-TW-t1-8	1350	17400000	4320	424	1010000	2420
A2-3-DI-t1-5	87.4	1820000	4300	151	237000	5330
A2-11-VO-t1-3	16200	94900	4240	14000	5690	0
A1-8-IA-t1-8	302000	22800000	4160	52100	139000	1960
A1-18-MO-t1-1	4450	1540000	4130	1640	82700	3880
A1-5-MS-t1-6	12300	26700000	3790	4950	2900000	2400
A2-10-HP-t1-2	18400	14600000	3760	9670	806000	1780
A2-4-MS-t1-4	1130	651000	3740	1960	82200	5590
A1-6-JN-t1-3	1600	3000000	3670	2780	65100	6100
A2-5-AW-t1-4	9940	6310000	3440	6550	776000	5570
A2-10-HP-t1-1	2600	1350000	3420	2740	163000	5800
A1-7-VH-t1-7	0	1860000	3390	0	8210	5180
A1-19-HR-t1-6	39900	142000000	3320	21000	4740000	1770
A2-3-DI-t1-1	1310	1940000	3140	1370	85400	4170
A2-11-TW-t1-3	230.9.620866	7970000	3100	2420	246000	0
A2-11-TW-t1-4	24400	37200000	2980	1950	1430000	2170
A2-3-DI-t1-2	3730	12800000	2950	1540	627000	3270
A1-18-MO-t1-7	8430	818000	2910	1500	29600	0
A1-19-HR-t1-5	6250	3280000	2880	9240	110000	2910
A2-14-EM-t1-1	7970	24500000	2800	7070	1900000	1090
A1-3-VS-t1-7	2860	5200000	2800	4950	129000	3630
A2-12-IS-t1-3	5420	5190000	2770	4550	284000	3500
A2-14-EM-t1-4	11500	42500000	2720	7930	4680000	2710
A1-11-RD-t1-8	17500	58100000	2670	30300	2670000	1120
A2-1-MF-t1-6	11800	5700000	2670	366	316000	4420
A1-8-IA-t1-6	655000	1330	2660	70200	50700000	853
A1-19-HR-t1-1	1960	1790000	2660	3390	386000	1460
A2-11-VO-t1-6	4480	414000	2650	4200	178000	3410
A1-18-MO-t1-3	5020	553000	2650	3250	24000	2510
A2-5-AW-t1-8	2830	34.424028.73	2640	907	476000	2770
A2-5-AW-t1-1	2170	2070000	2630	2150	394000	3970
A1-17-CP-t1-4	0	5910000	2610	0	570000	611
A1-15-HB-t1-2	730	10600000	2560	232	145000	321
A2-12-IS-t1-2	5960	9620000	2500	3880	593000	4300
A2-4-MS-t1-3	0	10200000	2420	0	700000	2460
A1-5-MS-t1-1	311	3140000	2400	538	89355.30.917	3210
A2-16-MG-t1-2	32200	16800000	2390	17600	800000	1180
A1-6-JN-t1-1	0	2730000	2390	0	236000	2890
A1-2-AM-t1-1	0	798000	2380	0	113000	1330
A1-9-DD-t1-2	519	5450000	2380	47.5	185000	3660
A2-12-IS-t1-8	9340	26800000	2350	11800	2830000	3880
A1-15-HB-t1-6	17800	5550000000	2260	977	41700000	693
A1-17-CP-t1-6	0	9180000	2180	0	1070000	843
A1-16-BS-t1-8	24000	936000	2180	17900	229000	1890
A1-9-DD-t1-6	1960	180000000	2110	305	26300000	2190
A1-1-AK-t1-3	0	1740000	2090	0	23700	0
A1-11-RD-t1-5	0	9410000	2090	0	629000	1500
A1-16-BS-t1-4	15700	170000	2080	6510	34900	923
A1-5-MS-t1-4	0	4250000	2070	0	295000	949
A1-15-HB-t1-3	694	19100000	2020	362	770000	828
A1-9-DD-t1-1	235	2900000	2010	59	100000	2470
A1-3-VS-t1-5	0	10600000	2010	0	272000	1040
A2-4-MS-t1-1	1800	2500000	2010	3110	30700	2820
A1-7-VH-t1-8	0	16900000	1890	0	382000	1070
A1-2-AM-t1-7	3710	1620000	1870	6430	26500	2350
A1-18-MO-t1-2	13300	842000	1850	6260	35900	1260
A1-14-TK-t1-4	0	744000	1840	0	56700	0
A1-19-HR-t1-4	1967.76734.4	1540000	1820	3410	43900	3060
A2-6-EW-t1-3	1020.34.4371	1340000	1810	1770	134000	2720
A1-15-HB-t1-5	260	2920000	1810	86.3	234000	674
A1-6-JN-t1-5	2590	11900000	1760	1600	1360000	306
A2-6-EW-t1-8	9860	4510000	1730	17100	1040000	2160
A1-8-IA-t1-3	36200	10000000	1710	34300	210000	1900
A1-16-BS-t1-2	16500	176000	1640	7900	20400	26.4
A1-5-MS-t1-8	0	50100000	1590	0	6730000	1240
A1-14-TK-t1-6	0	3190000	1580	0	197000	0
A2-6-EW-t1-4	3560	1300000	1570	2490	95700	1820
A1-4-MK-t1-1	0	4080000	1560	0	422000	1170
A1-9-DD-t1-8	817	11200000	1550	554	859000	484
A2-2-PM-t1-4	13600	5260000	1550	17200	359000	1830
A2-10-HP-t1-7	12400	720000	1540	5040	136000	2270
A1-2-AM-t1-4	13100	1180000	1520	4810	49100	1660
A2-4-MS-t1-6	0	11200000	1490	0	658000	2110
A1-14-TK-t1-3	0	652000	1490	0	31400	0
A2-5-AW-t1-7	753	2280000	1490	794	219000	1590
A1-15-HB-t1-1	236	5260000	1470	27.4	41200	595
A1-3-VS-t1-6	6210	5810000	1450	10800	483000	1430
A1-9-DD-t1-5	232	2240000	1410	10.6	67300	1600
A1-18-MO-t1-5	5380	1040000	1350	976	36300	423
A1-14-TK-t1-7	0	1270000	1320	0	203000	1160
A1-15-HB-t1-4	2830	21400000	1270	158	488000	618
A1-4-MK-t1-3	2710	4120000	1240	4690	134000	1900
A2-10-HP-t1-6	2380	2410000	1210	1340	236000	2100
A2-11-TW-t1-1	807	901000	1170	1400	52000	0
A2-2-PM-t1-3	12100	4000000	1170	10400	392000	1950
A2-3-DI-t1-3	3290	7570000	1100	4523.330.991	1340000	1540
A2-1-MF-t1-7	7200	928000	1090	1460	108000	920
A1-6-JN-t1-4	3240	2830000	1070	2990	165000	0
A1-9-DD-t1-4	444	2570000	1030	95.2	1320000	1290
A2-12-IS-t1-4	3240	9310000	1010	950	610000	967
A2-11-VO-t1-1	2790	774000	1010	477	81500	613
A2-1-MF-t1-4	13000	1150000	1000	6060	80500	974
A1-2-AM-t1-3	0	1140000	997	0	78400	866
A1-16-BS-t1-7	11900	196000	981	16000	18800	852
A1-20-ZH-t1-2	11900	1250000	977	455	115000	1020
A1-16-BS-t1-6	8050	274000	968	2590	8700	745
A1-6-JN-t1-8	14700	12200000	963	12600	507000	365
A2-12-IS-t1-7	2600	8390000	954	1020	502000	1580
A2-4-MS-t1-5	1010	1420000	945	1750	164000	1470
A1-11-RD-t1-7	0	4560000	920	0	3390000	435
A1-14-TK-t1-5	1120	2440000	885	1930	748000	532
A1-11-RD-t1-6	48800	125000000	875	19900	9820000	624
A1-11-RD-t1-4	0	2180000	875	0	648000	300
A1-12-TW-t1-7	291	1540000	870	156	21800	252
A2-3-DI-t1-4	3380	5530000	866	1890	773000	0
A2-4-MS-t1-2	0	6630000	777	0	698000	49.2
A1-12-TW-t1-5	277	4060000	730	29.6	30.9784.8408	389
A2-6-EW-t1-1	3090	3420000	718	2890	549000	1200
A2-6-EW-t1-6	352	3280000	709	610	574000	1080
A1-7-VH-t1-4	614	2740000	708	1060	187000	1220
A1-5-MS-t1-7	977	3150000	694	1690	363000	625
A1-5-MS-t1-5	80.5	2950000	683	139	83500	183
A1-7-VH-t1-1	638	4760000	678	1050	326000	42.9
A2-3-DI-t1-6	41600	51900000	633	53100	6550000	790
A1-8-IA-t1-2	0	4870000	594	0	182000	959
A2-10-HP-t1-3	8940	60400	592	7560	1530	630
A1-20-ZH-t1-5	6580	1340000	588	1760	112000	0
A2-5-AW-t1-3	4240	2380000	584	1470	137000	649
A1-12-TW-t1-6	6180	741000000	550	1340	41100000	551
A2-12-IS-t1-1	905	5220000	550	856	228000	0
A2-16-MG-t1-7	14400	21700000	523	18000	2760000	389
A2-2-PM-t1-1	1060	7220000	521	1840	3120000	743
A2-11-TW-t1-7	1420	1320000	501	2450	25200	0
A1-12-TW-t1-3	388	2680000	482	124	384000	430
A2-6-EW-t1-5	2980	1090000	478	2870	149000	652
A2-12-IS-t1-6	141000	2520000000	465	32000	127000000	347
A1-3-VS-t1-4	0	1890000	452	0	116000	762
A2-2-PM-t1-7	2390	7750000	426	4130	1080000	576
A2-16-MG-t1-1	0	30200000	418	0	779000	162
A1-14-TK-t1-1	0	3680000	404	0	476000	246
A2-5-AW-t1-6	2050	674000	403	2410	140000	583
A1-8-IA-t1-1	1340	3280000	383	2330	247000	649
A2-5-AW-t1-2	0	2510000	379	0	286000	449
A2-10-HP-t1-4	15200	304000	354	8890	54300	603
A2-3-DI-t1-7	571	3390000	316	654	459000	333
A2-11-VO-t1-2	20900	2860000	282	9670	68800	0
A1-12-TW-t1-1	166	2640000	262	46.7	102000	235
A1-7-VH-t1-5	437	2140000	234	757	40500	138
A2-6-EW-t1-7	8370	2860000	205	14500	888000	313
A1-12-TW-t1-4	450	2910000	200	208	825000	347
A1-10-AH-t1-2	8670	9890000	195	15000	170000	251
A1-1-AK-t1-8	7240	25000000	195	6900	1970000	0
A1-6-JN-t1-6	2440	88800000	191	2150	1090000	187
A2-10-HP-t1-5	6210	1280000	181	6370	160000	289
A1-11-RD-t1-2	0	5180000	181	0	237000	148
A2-1-MF-t1-5	15000	1280000	170	971	35500	128
A1-19-HR-t1-7	0	1020000	144	0	156000	46.4
A1-10-AH-t1-6	0	1950000	137	0	265000	192
A1-6-JN-t1-7	0	1240000	136	0	92400	187
A1-2-AM-t1-5	65.2	950000	124	113	54600	201
A2-5-AW-t1-5	1120	2090000	119	567	71200	44.8
A2-16-MG-t1-5	16000	8960000	111	9490	54800	175
A1-7-VH-t1-3	0	2150000	98.8	0	110000	77.1
A1-1-AK-t1-5	1140	2620000	75.9	1970	234000	0
A1-8-IA-t1-4	0	1670000	74.1	0	143000	105
A2-16-MG-t1-3	38300	4050000	62.3	17000	331000	17.2
A1-8-IA-t1-7	0	4434.403.272	60.3	0	381000	53.8
A2-16-MG-t1-6	16000	3530000	60.2	13900	30.9157.5827	12.8
A1-11-RD-t1-1	0	5490000	59.1	0	573000	73.4
A2-16-MG-t1-4	25600	3690000	58.8	11200	328000	0
A1-10-AH-t1-1	0	2420000	43.4	0	190000	66.8
A2-1-MF-t1-3	16900	1750000	43.1	8310	34000	43.5
A1-10-AH-t1-8	6720	10800000	40.4	11600	272000	17.6
A1-10-AH-t1-7	0	424000	40	0	68500	36.9
A2-12-IS-t1-5	740	1850000	35.4	1280	204000	48.2
A2-1-MF-t1-1	6840	421000	32.5	1330	1500	7.37
A1-8-IA-t1-5	0	2780000	30.3	0	188000	38
A1-11-RD-t1-3	11700	36500000	28.5	10200	24430.94.273	22.6
A1-10-AH-t1-3	0	436000	26.6	0	63300	24.2
A1-9-DD-t1-7	413	1370000	21.9	79	35617.234.49	6.06
A1-10-AH-t1-4	0	262000	19.5	0	117000	0.96
A1-10-AH-t1-5	0	3250000	18.2	0	340000	6.59
A2-2-PM-t1-5	2590	4720000	13.2	4480	1030000	14.2
A1-7-VH-t1-6	0	15800000	12.3	0	650000	7.23
A2-4-MS-t1-7	0	1010000	5.52	0	32800	2.38
A1-13-VC-t1-1	43.1	1800000	0	74.6	33300	0
A1-13-VC-t1-2	2080	8010000	0	3600	305000	0
A1-13-VC-t1-3	1930	995000	0	2140	57100	0
A1-13-VC-t1-4	760	420000	0	1320	156000	0
A1-13-VC-t1-5	0	3510000	0	0	1700000	0
A1-13-VC-t1-6	0	7730000	0	0	2990000	0
A1-13-VC-t1-7	0	529000	0	0	24600	0
A1-13-VC-t1-8	364	26200000	0	631	1320000	0
A1-16-BS-t1-1	7620	475000	0	4140	45500	0
A1-16-BS-t1-3	11900	1270000	0	2720	130000	0
A1-16-BS-t1-5	4340	401000	0	2610	85500	0
A1-18-MO-t1-6	9960	626000	0	2270	66700	0
A1-18-MO-t1-8	11400	9610000	0	9880	5940000	0
A1-1-AK-t1-1	508	1230000	0	881	46400	0
A1-1-AK-t1-4	4800	2030000	0	8310	46700	0
A1-1-AK-t1-6	318	39300000	0	276	2210000	0
A1-1-AK-t1-7	3720	2000000	0	6440	198000	0
A1-20-ZH-t1-1	5590	701000	0	1590	62500	0
A1-20-ZH-t1-3	6330	1240000	0	4970	204000	0
A1-20-ZH-t1-4	12700	305000	0	2490	38100	0
A1-20-ZH-t1-6	9760	14500000	0	7360	664000	0
A1-20-ZH-t1-7	21500	642000	0	6640	26200	0
A1-21-AS-t1-1	0	2040000	0	0	129000	0
A1-21-AS-t1-2	1030	4840000	0	1780	169000	0
A1-21-AS-t1-3	8040	1720000	0	13900	43800	0
A1-21-AS-t1-4	9490	30.94764.342	0	11000	118000	0
A1-21-AS-t1-5	11500	1300000	0	8850	83100	0
A1-21-AS-t1-6	130	149000000	0	226	14500000	0
A1-21-AS-t1-7	13300	1660000	0	23000	601000	0
A1-21-AS-t1-8	26800	19500000	0	46500	369000	0
A2-11-TW-t1-5	5000	1160000	0	8540	56300	0
A2-11-TW-t1-6	278000	2010000000	0	49700	169000000	0
A2-11-VO-t1-5	7420	955000	0	2220	28800	0
A2-13-TS-t1-1	7210	2390000	0	8000	36400	0
A2-13-TS-t1-2	17500	36900000	0	22100	6520000	0
A2-13-TS-t1-3	13600	7950000	0	11600	579000	0
A2-13-TS-t1-4	4490	6530000	0	3970	1700000	0
A2-13-TS-t1-5	3010	2260000	0	5210	1020000	0
A2-13-TS-t1-6	2930	5890000	0	2630	484000	0
A2-13-TS-t1-7	1850	43900000	0	3210	6870000	0
A2-13-TS-t1-8	39700	52100000	0	39600	21500000	0
A2-15-FC-t1-1	215	12900000	0	372	13800000	0
A2-15-FC-t1-2	450	24000000	0	425	8310000	0
A2-15-FC-t1-3	6600	2490000	0	8300	545000	0
A2-15-FC-t1-4	6050	3480000	0	10500	589000	0
A2-15-FC-t1-5	392	1290000	0	680	60100	0
A2-15-FC-t1-6	2870	7300000	0	3560	1990000	0
A2-15-FC-t1-7	8950	8270000	0	8050	796000	0
A2-15-FC-t1-8	42900	22400000	0	7770	3200000	0
A2-17-IB-t1-1	10800	4170000	0	9430	65100	0
A2-17-IB-t1-2	1500	16100000	0	1630	1020000	0
A2-17-IB-t1-3	2860	3860000	0	4320	411000	0
A2-17-IB-t1-4	23000	2980000	0	19800	172000	0
A2-17-IB-t1-5	4050	1820000	0	7010	104000	0
A2-17-IB-t1-6	0	20000000	0	0	1890000	0
A2-17-IB-t1-7	1430	2520000	0	2480	118000	0
A2-17-IB-t1-8	19400	19500000	0	33200	274000	0
A2-18-PS-t1-1	1520	683000	0	2630	17600	0
A2-18-PS-t1-2	0	5300000	0	0	543000	0
A2-18-PS-t1-3	1190	7320000	0	1250	1450000	0
A2-18-PS-t1-4	0	2260000	0	0	524000	0
A2-18-PS-t1-5	2900	627000	0	2510	116000	0
A2-18-PS-t1-6	1510	5540000	0	2610	1580000	0
A2-18-PS-t1-7	0	1390000	0	0	381000	0
A2-18-PS-t1-8	1910	8910000	0	3010	3300000	0
A2-19-SS-t1-1	0	5520000	0	0	1070000	0
A2-19-SS-t1-2	7000	143000000	0	3110	12600000	0
A2-19-SS-t1-3	0	6910000	0	0	2250000	0
A2-19-SS-t1-4	0	3130000	0	0	1700000	0
A2-19-SS-t1-5	0	3390000	0	0	3530000	0
A2-19-SS-t1-6	13600	297000000	0	11400	17000000	0
A2-19-SS-t1-7	0	167000000	0	0	83930.96.114	0
A2-19-SS-t1-8	0	73200000	0	0	18100000	0
A2-21-WV-t1-1	0	19300000	0	0	18200000	0
A2-21-WV-t1-2	1770	10600000	0	3070	1810000	0
A2-21-WV-t1-3	0	2560000	0	0	94700	0
A2-21-WV-t1-4	7900	2050000	0	13700	290000	0
A2-21-WV-t1-5	0	1500000	0	0	629000	0
A2-21-WV-t1-6	0	1930000000	0	0	1410000000	0
A2-21-WV-t1-7	0	13900000	0	0	2830000	0
A2-21-WV-t1-8	0	28400000	0	0	434.4768.874	0
A2-22-GR-t1-1	0	35800000	0	0	30.9162.1415	0
A2-22-GR-t1-2	271000	1560000000	0	13100	159000000	0
A2-22-GR-t1-3	0	17700000	0	0	7060000	0
A2-22-GR-t1-4	0	22700000	0	0	1470000	0
A2-22-GR-t1-5	0	39600000	0	0	4600000	0
A2-22-GR-t1-6	0	159000000	0	0	31200000	0
A2-22-GR-t1-7	0	73000000	0	0	5240000	0
A2-22-GR-t1-8	125000	1010000000	0	10600	154000000	0
A2-23-EH-t1-1	0	1450000	0	0	41700	0
A2-23-EH-t1-2	14900	5750000	0	13800	318000	0
A2-23-EH-t1-3	3110	1200000	0	2920	206000	0
A2-23-EH-t1-4	5550	4510000	0	5960	3100000	0
A2-23-EH-t1-5	246	7350000	0	427	1790000	0
A2-23-EH-t1-6	3470	4580000	0	6020	622000	0
A2-23-EH-t1-7	3580	2500000	0	5690	453000	0
A2-23-EH-t1-8	330	9150000	0	571	11400000	0
A2-24-BS-t1-1	3330	18600000	0	3120	8840000	0
A2-24-BS-t1-2	25400	21100000	0	6720	1560000	0
A2-24-BS-t1-3	10500	14900000	0	9360	3320000	0
A2-24-BS-t1-4	11800	16200000	0	5090	8510000	0
A2-24-BS-t1-5	8060	6000000	0	10600	2150000	0
A2-24-BS-t1-6	1120000	1060000000	0	156000	292000000	0
A2-24-BS-t1-7	6240	23400000	0	10800	4940000	0
A2-24-BS-t1-8	41300	92500000	0	13200	14000000	0
A2-25-OF-t1-1	5270	6690000	0	9120	627000	0
A2-25-OF-t1-2	18100	31200000	0	12000	2720000	0
A2-25-OF-t1-3	10100	4400000	0	17400	1970000	0
A2-25-OF-t1-4	10000	7000000	0	11600	899000	0
A2-25-OF-t1-5	6490	13200000	0	3160	1490000	0
A2-25-OF-t1-6	12300	9630000	0	17600	1820000	0
A2-25-OF-t1-7	1950	8650000	0	3370	2790000	0
A2-25-OF-t1-8	37500	34200000	0	8490	2380000	0
A2-26-MK-t1-1	5170	4770000	0	4510	2730000	0
A2-26-MK-t1-2	14300	13800000	0	5730	2370000	0
A2-26-MK-t1-3	6300	17200000	0	10900	17300000	0
A2-26-MK-t1-4	10400	18200000	0	9150	3420000	0
A2-26-MK-t1-5	4740	4020000	0	6420	4240000	0
A2-26-MK-t1-6	349000	2090000000	0	128000	27400000	0
A2-26-MK-t1-7	8830	15900000	0	6300	2110000	0
A2-26-MK-t1-8	10400	12700000	0	9050	2770000	0
A2-7-MG-t1-1	2670	14200000	0	2710	2140000	0
A2-7-MG-t1-3	10500	15600000	0	18300	3620000	0
A2-7-MG-t1-5	937	2090000	0	1050	1540000	0
A2-7-MG-t1-7	0	12500000	0	0	19700000	0
A2-7-MG-t1-8	11000	69200000	0	13400	71700000	0
A2-8-FT-t1-1	1740	2240000	0	3010	110000	0
A2-8-FT-t1-2	815	1110000	0	1410	73600	0
A2-8-FT-t1-3	0	942000	0	0	493000	0
A2-8-FT-t1-4	7170	1010000	0	7930	104000	0
A2-8-FT-t1-5	3200	888000	0	1950	187000	0
A2-8-FT-t1-6	217000	360000000	0	34200	244000000	0
A2-8-FT-t1-7	6150	289000	0	4250	24200	0
A2-8-FT-t1-8	7620	17800000	0	3410	1180000	0
A2-9-JK-t1-1	858	2690000	0	1110	186000	0
A2-9-JK-t1-2	1890	11300000	0	3270	9780000	0
A2-9-JK-t1-3	3020	917000	0	5230	570000	0
A2-9-JK-t1-5	0	11800000	0	0	8940000	0
A2-9-JK-t1-6	1499.31934.4	120000000	0	1510	109000000	0
A2-9-JK-t1-8	0	0	0	0	0	0

## Sheet: Supplementary Table S9 ANI comp
Supplementary Table S9: Pairwise average nucleotide identity (ANI) values (%) between representative genomes of the genus Nitrosocosmicus
ANI (%)	N.agrestis	N.franklandianus	N.hydrocola	N.epidermidis	N.arcticus	N.oleophilus	N.unguis
N.agrestis	100	78	77	77	76	77	77
N.franklandianus	78	100	80	78	76	77	77
N.hydrocola	77	80	100	78	77	78	77
N.epidermidis	77	78	78	100	86	84	84
N.arcticus	76	76	77	86	100	85	86
N.oleophilus	77	77	78	84	85	100	87
N.unguis	77	77	77	84	86	87	100

## Sheet: Supplementary Table S10 AAI com
Supplementary Table S10: Pairwise average amino acid (AAI) identity values (%) between representative genomes of the genus Nitrosocosmicus
AAI (%)	N.agrestris	N.franklandianus	N.hydrocola	N.epidermidis	N.arcticus	N.oleophilus	N.unguis
N.agrestris	100	70	70	69	68	69	68
N.franklandianus	70	100	77	71	69	70	70
N.hydrocola	70	77	100	71	71	71	71
N.epidermidis	69	71	71	100	84	81	82
N.arcticus	68	69	71	84	100	82	83
N.oleophilus	69	70	71	81	82	100	86
N.unguis	68	70	71	82	83	86	100

[truncated: 17 more sheets: Supplementary Table S11 AOA ref, Supplementary Table S12 Distrib, Supplementary Table S13 Gene co, Supplementary Table S14 Amplic, Supplementary Table S15 Arch, Supplementary Table S16 AOA pre, Supplementary Table S17 archaea, Supplementary Table S18 Lin.reg, Supplementary Table S19 adiv of, Supplementary Table S20 adiv pe, Supplementary Table S21 bacteri, Supplementary Table S22 Cohort , Supplementary Table S23 CohortA, Supplementary Table S24 Cohort , Supplementary Table S25Lin.reg., Supplementary Table S26Lin.reg., Supplementary Table S27 demogra]
