# Supplementary material for: Cultivation and molecular profiling reveal ammonia-oxidizing archaea as skin commensals
Source: ISME J. 2026 Apr 11;20(1):wrag078. doi: 10.1093/ismejo/wrag078 (PMC13245735; doi:10.1093/ismejo/wrag078)
Supplement: Supplementary_Data_Orthologs_wrag078 [file supplementary_data_orthologs_wrag078.xlsx]

## Sheet: Extended_Data_Orthologs
Extended Data: Orthologs
This Excel file contains orthologs and orthogroups of the following genomes: Ca. Nitrosocosmicus arcticus Kfb Ca. Nitrosocosmicus franklandianus C13 Ca. Nitrosocosmicus oleophilus MY3 Ca. Nitrosocosmicus hydrocola G61 Ca. Nitrosocosmicus agrestis SS Ca. Nitrosocosmicus unguis R2S (gene loci refer to MaGe release) Ca. Nitrosocosmicus epidermidis T1S (gene loci refer to MaGe release) Extended Data:…

## Sheet: Orthogroups
Orthogroup	N.arcticus	N.franklandianus	N.oleophilus	N.hydrocola	N. agrestris	N.unguis	N.epidermidis
OG0000020	NARC_v1_140116|ID_43914874|, NARC_v1_210033|ID_43915344|	WP_172601988.1, WP_134484574.1, WP_269472348.1, WP_134485056.1	NMY3_01400|ID_89026855|wbpA_1|, NMY3_01887|ID_89027342|wbpA_2|, NMY3_02476|ID_89027931|wbpA_4|	A4241_RS08775|ID_89035139|, A4241_RS11285|ID_89035655|, A4241_RS12590|ID_89035924|	KAA2283573.1	NUNG_0455|ID_100022432|wbpA|, NUNG_0938|ID_100021949|wbpA|, NUNG_1529|ID_100021358|wbpA|	NEPID_0357|ID_99870392|, NEPID_0410|ID_99870445|wbpA|, NEPID_0485|ID_99870520|wbpA|, NEPID_0587|ID_99870622|wbpA|, NEPID_1005|ID_99871040|wbpA|, NEPID_1647|ID_99871682|wbpA|
OG0000042		WP_134482520.1,WP_172602183.1,WP_172602324.1	NMY3_01349|ID_89026804|sdcS_1|, NMY3_02488|ID_89027943|sdcS_2|	A4241_RS06970|ID_89034766|, A4241_RS12065|ID_89035814|	KAA2282036.1, KAA2283501.1, KAA2283502.1, KAA2283503.1	NUNG_0658|ID_100022229|	NEPID_1513|ID_99871548|, NEPID_1514|ID_99871549|, NEPID_1536|ID_99871571|, NEPID_1583|ID_99871618|, NEPID_3504|ID_99873539|
OG0000059	NARC_v1_70090|ID_43913882|, NARC_v1_70091|ID_43913883|ybaL|, NARC_v1_70092|ID_43913884|ybaL|, NARC_v1_90052|ID_43914192|	WP_232037895.1,WP_197731163.1,WP_232038013.1	NMY3_01196|ID_89026651|ybaL_1|, NMY3_01249|ID_89026704|ybaL_2|	A4241_RS12935|ID_89035993|	KAA2283077.1, KAA2283240.1	NUNG_0352|ID_100022535|, NUNG_0405|ID_100022482|	NEPID_0507|ID_99870542|, NEPID_1606|ID_99871641|
OG0000437		WP_134482525.1,WP_145988059.1,WP_145988065.1	NMY3_01198|ID_89026653|, NMY3_01298|ID_89026753|nhaX_2|		KAA2283140.1	NUNG_0408|ID_100022479|	NEPID_1570|ID_99871605|
OG0000479		WP_134485173.1,WP_134485173.1		A4241_RS01080|ID_89033526|, A4241_RS01250|ID_89033562|, A4241_RS03175|ID_89033961|, A4241_RS06055|ID_89034567|			NEPID_1586|ID_99871621|, NEPID_2514|ID_99872549|
OG0000304	NARC_v1_110005|ID_43914484|	WP_134484353.1,WP_269472327.1	NMY3_02444|ID_89027899|tetA|	A4241_RS14785|ID_89036372|	KAA2283000.1	NUNG_3738|ID_100019149|	NEPID_1473|ID_99871508|, NEPID_1474|ID_99871509|
OG0000169	NARC_v1_60118|ID_43913704|, NARC_v1_70015|ID_43913807|	WP_134482530.1,WP_134484194.1	NMY3_02112|ID_89027567|garB|	A4241_RS00535|ID_89033413|	KAA2280706.1, KAA2282874.1, KAA2283335.1, KAA2283336.1	NUNG_1154|ID_100021733|garB|
OG0000098	NARC_v1_130122|ID_43914757|	WP_172601989.1,WP_134483305.1	NMY3_00108|ID_89025563|, NMY3_00917|ID_89026372|	A4241_RS04000|ID_89034137|, A4241_RS06160|ID_89034590|, A4241_RS09045|ID_89035194|	KAA2280450.1, KAA2281212.1	NUNG_3818|ID_100019069|	NEPID_0200|ID_99870235|, NEPID_1523|ID_99871558|
OG0000237	NARC_v1_150040|ID_43914914|	WP_134482533.1,WP_134483084.1	NMY3_03405|ID_89028860|	A4241_RS05490|ID_89034448|	KAA2283413.1	NUNG_2566|ID_100020321|	NEPID_0372|ID_99870407|, NEPID_0373|ID_99870408|, NEPID_2455|ID_99872490|
OG0000000	NARC_v1_10067|ID_43912412|, NARC_v1_10437|ID_43912782|, NARC_v1_150064|ID_43914938|	WP_134482534.1WP_134482731.1WP_172602340.1WP_134482534.1WP_134482534.1WP_134482534.1WP_134482865.1WP_134482920.1WP_134482995.1WP_172602093.1WP_134483188.1WP_134483198.1WP_134483260.1WP_134483188.1WP_172602122.1WP_134483188.1WP_134483527.1WP_172602154.1WP_134483630.1WP_134483198.1WP_134482534.1WP_172602180.1WP_134484097.1WP_172602154.1WP_134483198.1WP_134484506.1WP_269472342.1WP_134483198.1WP_1344…	NMY3AM_2350|ID_89025091|, NMY3AM_3920|ID_89025376|, NMY3_01295|ID_89026750|, NMY3_03634|ID_89029089|, NMY3_03662|ID_89029117|	A4241_RS04175|ID_89034170|, A4241_RS06595|ID_89034683|	KAA2279141.1, KAA2279265.1, KAA2279266.1, KAA2279348.1, KAA2279568.1, KAA2279717.1, KAA2279838.1, KAA2280110.1, KAA2280111.1, KAA2280116.1, KAA2280236.1, KAA2280317.1, KAA2280338.1, KAA2280369.1, KAA2280380.1, KAA2280459.1, KAA2280465.1, KAA2281104.1, KAA2281113.1, KAA2281200.1, KAA2281217.1, KAA2281376.1, KAA2281380.1, KAA2281389.1, KAA2281408.1, KAA2281409.1, KAA2281939.1, KAA2282192.1, KAA2283…	NUNG_0350|ID_100022537|, NUNG_0497|ID_100022390|, NUNG_0574|ID_100022313|, NUNG_0710|ID_100022177|, NUNG_0725|ID_100022162|, NUNG_0745|ID_100022142|, NUNG_0788|ID_100022099|, NUNG_0798|ID_100022089|, NUNG_0830|ID_100022057|, NUNG_0982|ID_100021905|, NUNG_1214|ID_100021673|, NUNG_1313|ID_100021574|, NUNG_1738|ID_100021149|, NUNG_1765|ID_100021122|, NUNG_1773|ID_100021114|, NUNG_1797|ID_100021090|,…	NEPID_0478|ID_99870513|, NEPID_2527|ID_99872562|
OG0002071		WP_145987973.1,WP_145987973.1	NMY3_03639|ID_89029094|	A4241AM_1959|ID_89033109|, A4241AM_2431|ID_89033166|		NUNG_2667|ID_100020220|
OG0000086		WP_134482609.1,WP_134484826.1	NMY3AM_0525|ID_89024741|, NMY3_00441|ID_89025896|, NMY3_01475|ID_89026930|, NMY3_01589|ID_89027044|, NMY3_02140|ID_89027595|	A4241_RS08175|ID_89035017|, A4241_RS12255|ID_89035852|	KAA2283589.1	NUNG_2515|ID_100020372|, NUNG_3346|ID_100019541|	NEPID_3274|ID_99873309|, NEPID_3275|ID_99873310|
OG0000073		WP_172602006.1WP_172602025.1WP_134482993.1WP_134483632.1WP_172602006.1WP_134484363.1WP_134484516.1WP_134484748.1WP_172602006.1WP_172602006.1WP_172602006.1WP_134485164.1WP_172602006.1			KAA2283166.1	NUNG_1926|ID_100020961|
OG0000088	NARC_v1_10102|ID_43912447|, NARC_v1_10103|ID_43912448|	WP_134482618.1,WP_134482632.1	NMY3_02577|ID_89028032|	A4241_RS08295|ID_89035041|, A4241_RS08300|ID_89035042|, A4241_RS08305|ID_89035043|		NUNG_1640|ID_100021247|, NUNG_1641|ID_100021246|, NUNG_1642|ID_100021245|	NEPID_1747|ID_99871782|galE|, NEPID_1748|ID_99871783|, NEPID_1753|ID_99871788|
OG0002529		WP_172602009.1,WP_172602012.1	NMY3_02591|ID_89028046|				NEPID_3003|ID_99873038|
OG0000089		WP_134482622.1WP_134482622.1WP_134482622.1WP_134482622.1WP_269472349.1WP_134482622.1WP_134482622.1WP_269472349.1	NMY3_01194|ID_89026649|, NMY3_01317|ID_89026772|		KAA2278678.1	NUNG_2551|ID_100020336|, NUNG_2554|ID_100020333|
OG0000047		WP_232037901.1WP_232037994.1WP_232037994.1WP_232037994.1WP_134485810.1WP_232037994.1WP_232037994.1WP_134485810.1	NMY3AM_1512|ID_89024918|, NMY3AM_3271|ID_89025265|, NMY3_01193|ID_89026648|, NMY3_02819|ID_89028274|		KAA2278679.1, KAA2283374.1	NUNG_1693|ID_100021194|	NEPID_1757|ID_99871792|
OG0000320	NARC_v1_160112|ID_43915126|	WP_134482630.1,WP_134483444.1	NMY3_01444|ID_89026899|yliI_3|	A4241_RS12385|ID_89035879|	KAA2283613.1	NUNG_0499|ID_100022388|, NUNG_1930|ID_100020957|	NEPID_2551|ID_99872586|
OG0000066	NARC_v1_10119|ID_43912464|, NARC_v1_150052|ID_43914926|wecB|, NARC_v1_150066|ID_43914940|, NARC_v1_150067|ID_43914941|	WP_134482635.1,WP_134483071.1	NMY3_03378|ID_89028833|wbpI|	A4241_RS05505|ID_89034451|wecB|, A4241_RS08220|ID_89035026|wecB|	KAA2280383.1, KAA2283420.1	NUNG_0916|ID_100021971|, NUNG_3218|ID_100019669|	NEPID_1767|ID_99871802|, NEPID_2449|ID_99872484|wecB|
OG0000008	NARC_v1_10095|ID_43912440|, NARC_v1_10125|ID_43912470|, NARC_v1_10127|ID_43912472|	WP_134482636.1,WP_145987976.1,WP_145987977.1	NMY3_00770|ID_89026225|, NMY3_02574|ID_89028029|, NMY3_02603|ID_89028058|, NMY3_02605|ID_89028060|	A4241_RS00170|ID_89033337|, A4241_RS00905|ID_89033490|, A4241_RS08130|ID_89035008|, A4241_RS08180|ID_89035018|, A4241_RS08310|ID_89035044|	KAA2280353.1, KAA2280365.1, KAA2280375.1, KAA2280766.1, KAA2281583.1	NUNG_1636|ID_100021251|, NUNG_1653|ID_100021234|, NUNG_1655|ID_100021232|	NEPID_1737|ID_99871772|, NEPID_1775|ID_99871810|, NEPID_1778|ID_99871813|, NEPID_1781|ID_99871816|, NEPID_1881|ID_99871916|, NEPID_2100|ID_99872135|
OG0000125		WP_134482642.1,WP_172602102.1	NMY3_00666|ID_89026121|	A4241_RS08185|ID_89035019|, A4241_RS12990|ID_89036004|	KAA2279363.1, KAA2280377.1	NUNG_3567|ID_100019320|	NEPID_0723|ID_99870758|, NEPID_1773|ID_99871808|, NEPID_3444|ID_99873479|, NEPID_3445|ID_99873480|
OG0003212		WP_134485067.1,WP_134485067.1
OG0001953	NARC_v1_150071|ID_43914945|	WP_134482647.1,WP_172602081.1		A4241_RS05525|ID_89034455|	KAA2282944.1		NEPID_2443|ID_99872478|
OG0000081	NARC_v1_10154|ID_43912499|tdcB|, NARC_v1_60061|ID_43913647|tdcB|	WP_232037904.1,WP_232038073.1	NMY3_02161|ID_89027616|tdcB_1|, NMY3_02632|ID_89028087|tdcB_2|	A4241_RS08010|ID_89034983|, A4241_RS10245|ID_89035440|	KAA2280332.1, KAA2282796.1	NUNG_1199|ID_100021688|tdcB|, NUNG_1684|ID_100021203|tdcB|	NEPID_1250|ID_99871285|tdcB|, NEPID_1809|ID_99871844|tdcB|
OG0000067	NARC_v1_180009|ID_43915171|, NARC_v1_30213|ID_43913018|	WP_134482698.1,WP_134483858.1	NMY3_01608|ID_89027063|, NMY3_01681|ID_89027136|	A4241_RS10280|ID_89035448|, A4241_RS13405|ID_89036089|	KAA2280646.1, KAA2282909.1, KAA2282980.1	NUNG_0615|ID_100022272|, NUNG_0800|ID_100022087|	NEPID_0323|ID_99870358|, NEPID_0770|ID_99870805|
OG0000207	NARC_v1_10188|ID_43912533|, NARC_v1_180012|ID_43915174|	WP_134482701.1,WP_172602197.1	NMY3AM_3082|ID_89025221|	A4241AM_0073|ID_89032872|, A4241_RS10590|ID_89035511|	KAA2280251.1		NEPID_0034|ID_99870069|, NEPID_1845|ID_99871880|
OG0002030	NARC_v1_70025|ID_43913817|	WP_172602020.1,WP_172602196.1	NMY3_00557|ID_89026012|, NMY3_02667|ID_89028122|	A4241_RS15220|ID_89035513|
OG0000011	NARC_v1_100149|ID_43914470|, NARC_v1_30255|ID_43913060|, NARC_v1_50206|ID_43913570|, NARC_v1_90088|ID_43914228|	WP_172602021.1,WP_232038067.1	NMY3_00379|ID_89025834|, NMY3_03017|ID_89028472|, NMY3_03491|ID_89028946|, NMY3_03501|ID_89028956|	A4241_RS02660|ID_89033851|priX|, A4241_RS06120|ID_89034581|priX|, A4241_RS07020|ID_89034777|priX|, A4241_RS09100|ID_89035205|priX|, A4241_RS10615|ID_89035517|priX|	KAA2279062.1, KAA2280247.1, KAA2283086.1, KAA2283098.1, KAA2283581.1	NUNG_2621|ID_100020266|priX|, NUNG_2712|ID_100020175|, NUNG_2721|ID_100020166|	NEPID_2511|ID_99872546|priX|, NEPID_2598|ID_99872633|, NEPID_2599|ID_99872634|
OG0000111	NARC_v1_100136|ID_43914457|, NARC_v1_10253|ID_43912598|, NARC_v1_10366|ID_43912711|	WP_172602022.1,WP_134485169.1	NMY3_02913|ID_89028368|	A4241_RS03250|ID_89033978|	KAA2282885.1	NUNG_1764|ID_100021123|, NUNG_2007|ID_100020880|	NEPID_2013|ID_99872048|, NEPID_3116|ID_99873151|, NEPID_3201|ID_99873236|
OG0000013	NARC_v1_10193|ID_43912538|, NARC_v1_180003|ID_43915165|, NARC_v1_30092|ID_43912897|, NARC_v1_70022|ID_43913814|, NARC_v1_90062|ID_43914202|	WP_134482709.1,WP_145987982.1,WP_145988030.1,WP_134482709.1	NMY3_00091|ID_89025546|, NMY3_00720|ID_89026175|, NMY3_01020|ID_89026475|, NMY3_01408|ID_89026863|, NMY3_01836|ID_89027291|, NMY3_02671|ID_89028126|, NMY3_02672|ID_89028127|, NMY3_02682|ID_89028137|, NMY3_03529|ID_89028984|	A4241_RS05170|ID_89034382|, A4241_RS13210|ID_89036048|	KAA2282014.1, KAA2282708.1	NUNG_0213|ID_100022674|, NUNG_0279|ID_100022608|, NUNG_2657|ID_100020230|
OG0000314	NARC_v1_10299|ID_43912644|, NARC_v1_90106|ID_43914246|	WP_134482721.1,WP_134483190.1	NMY3_03083|ID_89028538|	A4241_RS04875|ID_89034313|	KAA2283285.1	NUNG_2181|ID_100020706|	NEPID_2131|ID_99872166|
OG0001915		WP_134482723.1,WP_134484698.1			KAA2281400.1, KAA2281614.1	NUNG_1909|ID_100020978|	NEPID_1565|ID_99871600|cyaB|
OG0000257	NARC_v1_40058|ID_43913171|	WP_172602030.1,WP_145987983.1	NMY3_02754|ID_89028209|	A4241_RS07720|ID_89034920|	KAA2280212.1, KAA2281214.1	NUNG_1838|ID_100021049|	NEPID_1966|ID_99872001|
OG0000371	NARC_v1_40068|ID_43913181|	WP_134482760.1,WP_134484973.1	NMY3_02762|ID_89028217|yedA|	A4241_RS07685|ID_89034914|	KAA2280205.1	NUNG_1847|ID_100021040|yedA|	NEPID_0805|ID_99870840|
OG0000065	NARC_v1_130025|ID_43914660|, NARC_v1_40078|ID_43913191|	WP_134482767.1,WP_134484327.1	NMY3_00820|ID_89026275|, NMY3_02770|ID_89028225|	A4241_RS04020|ID_89034141|, A4241_RS14780|ID_89036371|, A4241_RS15150|ID_89034906|	KAA2280199.1, KAA2282409.1	NUNG_1856|ID_100021031|, NUNG_3710|ID_100019177|	NEPID_0119|ID_99870154|, NEPID_1979|ID_99872014|
OG0000198	NARC_v1_40085|ID_43913198|	WP_134482769.1,WP_172602035.1	NMY3_02778|ID_89028233|	A4241_RS07630|ID_89034903|	KAA2279407.1, KAA2280266.1	NUNG_1862|ID_100021025|	NEPID_1177|ID_99871212|, NEPID_2627|ID_99872662|
OG0000120	NARC_v1_50107|ID_43913471|	WP_232037907.1,WP_232037908.1,WP_197731114.1,WP_197731165.1,WP_197731174.1	NMY3_00991|ID_89026446|	A4241_RS07600|ID_89034897|, A4241_RS14170|ID_89036245|	KAA2283650.1, KAA2283658.1	NUNG_0084|ID_100022803|	NEPID_0290|ID_99870325|
OG0000907		WP_134482773.1,WP_134483118.1	NMY3_02706|ID_89028161|	A4241_RS07585|ID_89034894|	KAA2280644.1, KAA2280667.1	NUNG_1784|ID_100021103|
OG0003216		WP_134482648.1,WP_134484435.1
OG0000368	NARC_v1_40182|ID_43913295|cdvC|	WP_134482805.1,WP_172602194.1	NMY3_02948|ID_89028403|arc|	A4241_RS07385|ID_89034852|	KAA2280064.1	NUNG_2084|ID_100020803|cdvC|	NEPID_2052|ID_99872087|cdvC|
OG0000024	NARC_v1_30106|ID_43912911|, NARC_v1_40199|ID_43913312|	WP_134482812.1,WP_134483583.1,WP_134484959.1	NMY3_01519|ID_89026974|, NMY3_02967|ID_89028422|, NMY3_02975|ID_89028430|, NMY3_03628|ID_89029083|	A4241_RS03320|ID_89033994|, A4241_RS03455|ID_89034023|, A4241_RS04840|ID_89034306|, A4241_RS07240|ID_89034821|	KAA2280467.1, KAA2280496.1, KAA2283165.1, KAA2283717.1	NUNG_2095|ID_100020792|, NUNG_2899|ID_100019988|	NEPID_0727|ID_99870762|, NEPID_2007|ID_99872042|
OG0001925		WP_172602042.1,WP_134484652.1		A4241_RS06080|ID_89034573|	KAA2281575.1, KAA2283496.1		NEPID_1594|ID_99871629|
OG0000077	NARC_v1_90096|ID_43914236|	WP_269472329.1,WP_134483209.1,WP_172602103.1	NMY3_01125|ID_89026580|	A4241_RS05615|ID_89034474|	KAA2279058.1, KAA2283116.1, KAA2283122.1	NUNG_0539|ID_100022348|, NUNG_1922|ID_100020965|, NUNG_2901|ID_100019986|	NEPID_0416|ID_99870451|, NEPID_0732|ID_99870767|
OG0000898	NARC_v1_130062|ID_43914697|	WP_134482841.1,WP_134483585.1,WP_134483639.1	NMY3_03465|ID_89028920|		KAA2280463.1		NEPID_3181|ID_99873216|
OG0000039	NARC_v1_90093|ID_43914233|	WP_134482844.1,WP_134482845.1	NMY3_02009|ID_89027464|, NMY3_03062|ID_89028517|, NMY3_03063|ID_89028518|	A4241_RS06185|ID_89034595|, A4241_RS07000|ID_89034772|, A4241_RS07005|ID_89034773|	KAA2279381.1, KAA2279409.1	NUNG_2135|ID_100020752|, NUNG_2138|ID_100020749|, NUNG_2167|ID_100020720|	NEPID_2124|ID_99872159|, NEPID_2520|ID_99872555|, NEPID_2521|ID_99872556|
OG0000012	NARC_v1_10110|ID_43912455|, NARC_v1_40129|ID_43913242|	WP_134482847.1,WP_172602301.1	NMY3_00061|ID_89025516|, NMY3_00372|ID_89025827|, NMY3_01148|ID_89026603|, NMY3_01168|ID_89026623|, NMY3_01169|ID_89026624|, NMY3_01597|ID_89027052|, NMY3_02691|ID_89028146|, NMY3_03498|ID_89028953|	A4241_RS04755|ID_89034289|, A4241_RS11830|ID_89035765|, A4241_RS13585|ID_89036126|, A4241_RS15115|ID_89034754|	KAA2280109.1, KAA2281550.1, KAA2283544.1, KAA2283725.1	NUNG_2705|ID_100020182|, NUNG_3271|ID_100019616|	NEPID_0812|ID_99870847|, NEPID_0813|ID_99870848|, NEPID_1756|ID_99871791|, NEPID_3027|ID_99873062|
OG0000038	NARC_v1_90105|ID_43914245|amoC|	WP_134482850.1,WP_134482850.1,WP_134482850.1	NMY3_00800|ID_89026255|, NMY3_00810|ID_89026265|, NMY3_03082|ID_89028537|	A4241_RS00055|ID_89033313|, A4241_RS07035|ID_89034780|	KAA2282414.1, KAA2282423.1, KAA2282938.1	NUNG_2180|ID_100020707|, NUNG_3688|ID_100019199|, NUNG_3698|ID_100019189|	NEPID_0100|ID_99870135|, NEPID_0110|ID_99870145|, NEPID_2130|ID_99872165|
OG0003217		#N/A	NMY3AM_3618|ID_89025341|
OG0000418	NARC_v1_90152|ID_43914292|	WP_134482883.1,WP_134485029.1	NMY3_03123|ID_89028578|ubiE_3|	A4241_RS06780|ID_89034720|	KAA2282205.1	NUNG_2221|ID_100020666|ubiE|	NEPID_2170|ID_99872205|
OG0000102	NARC_v1_30078|ID_43912883|	WP_134482907.1,WP_134483220.1,WP_172602105.1,WP_134483220.1			KAA2281164.1, KAA2281165.1	NUNG_2880|ID_100020007|, NUNG_2881|ID_100020006|, NUNG_2900|ID_100019987|	NEPID_2202|ID_99872237|, NEPID_2207|ID_99872242|, NEPID_2208|ID_99872243|
OG0000010	NARC_v1_100007|ID_43914328|, NARC_v1_170018|ID_43915153|, NARC_v1_200011|ID_43915269|	WP_134482917.1,WP_134482918.1,WP_134484580.1,WP_134484581.1	NMY3_00033|ID_89025488|, NMY3_00034|ID_89025489|, NMY3_02572|ID_89028027|	A4241_RS00940|ID_89033497|, A4241_RS03955|ID_89034128|, A4241_RS03960|ID_89034129|, A4241_RS06530|ID_89034669|, A4241_RS06535|ID_89034670|	KAA2281393.1, KAA2282080.1, KAA2282886.1	NUNG_1633|ID_100021254|, NUNG_2749|ID_100020138|, NUNG_2750|ID_100020137|, NUNG_2999|ID_100019888|	NEPID_2255|ID_99872290|, NEPID_2818|ID_99872853|, NEPID_2819|ID_99872854|, NEPID_2820|ID_99872855|, NEPID_3424|ID_99873459|
OG0000003	NARC_v1_50084|ID_43913448|, NARC_v1_70074|ID_43913866|, NARC_v1_70195|ID_43913987|	WP_134482921.1,WP_134483860.1,WP_134484544.1,WP_172602271.1,WP_172602297.1	NMY3_00049|ID_89025504|gdhB_1|, NMY3_00428|ID_89025883|gdhB_2|, NMY3_00594|ID_89026049|gdhB_3|, NMY3_00712|ID_89026167|yliI_1|, NMY3_00974|ID_89026429|gdhB_4|, NMY3_01520|ID_89026975|yliI_4|, NMY3_01582|ID_89027037|yliI_5|	A4241_RS00820|ID_89033471|, A4241_RS02405|ID_89033800|, A4241_RS13335|ID_89036074|, A4241_RS13915|ID_89036192|	KAA2279054.1, KAA2279351.1, KAA2279707.1, KAA2282865.1, KAA2282981.1, KAA2283106.1, KAA2283208.1, KAA2283785.1	NUNG_0064|ID_100022823|, NUNG_0559|ID_100022328|, NUNG_0613|ID_100022274|, NUNG_2521|ID_100020366|, NUNG_3275|ID_100019612|, NUNG_3332|ID_100019555|, NUNG_3499|ID_100019388|	NEPID_0271|ID_99870306|, NEPID_0476|ID_99870511|, NEPID_3256|ID_99873291|, NEPID_3381|ID_99873416|
OG0000171	NARC_v1_150086|ID_43914960|, NARC_v1_80107|ID_43914094|	WP_197731093.1,WP_232037925.1	NMY3_03222|ID_89028677|mntR_2|, NMY3_03359|ID_89028814|mntR_3|	A4241_RS05665|ID_89034484|, A4241_RS06440|ID_89034651|mntR|	KAA2280844.1	NUNG_2355|ID_100020532|	NEPID_2289|ID_99872324|
OG0000180	NARC_v1_160042|ID_43915056|, NARC_v1_80081|ID_43914068|	WP_134482937.1,WP_134483535.1,WP_134484513.1	NMY3_03225|ID_89028680|	A4241_RS06430|ID_89034649|	KAA2282086.1	NUNG_2358|ID_100020529|, NUNG_2422|ID_100020465|	NEPID_2292|ID_99872327|
OG0002138	NARC_v1_80102|ID_43914089|	WP_134482939.1,WP_134485760.1			KAA2282095.1, KAA2282096.1
OG0000190	NARC_v1_10219|ID_43912564|, NARC_v1_80094|ID_43914081|, NARC_v1_80128|ID_43914115|	WP_134482940.1,WP_134483739.1	NMY3_03187|ID_89028642|	A4241_RS02340|ID_89033787|, A4241_RS05660|ID_89034483|	KAA2283796.1	NUNG_2332|ID_100020555|, NUNG_2333|ID_100020554|
OG0000017	NARC_v1_100095|ID_43914416|, NARC_v1_100115|ID_43914436|, NARC_v1_80085|ID_43914072|	WP_172602059.1,WP_134483612.1	NMY3_01510|ID_89026965|, NMY3_03205|ID_89028660|, NMY3_03625|ID_89029080|, NMY3_03626|ID_89029081|	A4241_RS06635|ID_89034691|	KAA2282088.1, KAA2282489.1	NUNG_0542|ID_100022345|, NUNG_1747|ID_100021140|, NUNG_2316|ID_100020571|, NUNG_2879|ID_100020008|, NUNG_3237|ID_100019650|, NUNG_3238|ID_100019649|, NUNG_3260|ID_100019627|, NUNG_3265|ID_100019622|	NEPID_2263|ID_99872298|, NEPID_2904|ID_99872939|, NEPID_3043|ID_99873078|
OG0002526		WP_134484214.1,WP_134484858.1	NMY3AM_1272|ID_89024871|				NEPID_2312|ID_99872347|
OG0000041	NARC_v1_150095|ID_43914969|	WP_134483045.1,WP_134483046.1,WP_134483884.1	NMY3_00324|ID_89025779|mauC_1|, NMY3_03351|ID_89028806|mauC_6|	A4241_RS01705|ID_89033655|, A4241_RS05705|ID_89034492|, A4241_RS05710|ID_89034493|, A4241_RS14900|ID_89033778|	KAA2280818.1, KAA2281269.1, KAA2283804.1	NUNG_2493|ID_100020394|mauC|	NEPID_2416|ID_99872451|, NEPID_2417|ID_99872452|, NEPID_3558|ID_99873593|
OG0000272	NARC_v1_150088|ID_43914962|	WP_134483052.1,WP_134485028.1	NMY3_03357|ID_89028812|	A4241_RS05675|ID_89034486|	KAA2280823.1, KAA2281368.1	NUNG_2503|ID_100020384|	NEPID_2424|ID_99872459|
OG0000269	NARC_v1_150047|ID_43914921|, NARC_v1_30281|ID_43913086|	WP_134484577.1,WP_134484577.1	NMY3AM_3929|ID_89025378|	A4241_RS03255|ID_89033979|	KAA2280705.1, KAA2283418.1	NUNG_1146|ID_100021741|
OG0001977		WP_172602082.1,WP_134483081.1	NMY3_01119|ID_89026574|	A4241_RS05555|ID_89034461|	KAA2283423.1, KAA2283426.1
OG0000093	NARC_v1_150012|ID_43914886|	WP_134483100.1,WP_269472346.1	NMY3_02411|ID_89027866|lpxD_1|, NMY3_03433|ID_89028888|lpxD_2|	A4241_RS04040|ID_89034144|, A4241_RS05385|ID_89034426|	KAA2279405.1, KAA2279837.1, KAA2283391.1	NUNG_1460|ID_100021427|, NUNG_2591|ID_100020296|	NEPID_2481|ID_99872516|
OG0000113	NARC_v1_10096|ID_43912441|, NARC_v1_150006|ID_43914880|	WP_172602084.1,WP_134484933.1	NMY3_02575|ID_89028030|, NMY3_03437|ID_89028892|	A4241_RS05365|ID_89034422|, A4241_RS13330|ID_89036073|	KAA2282985.1, KAA2283387.1	NUNG_1638|ID_100021249|, NUNG_2597|ID_100020290|	NEPID_2484|ID_99872519|
OG0000004	NARC_v1_150002|ID_43914876|, NARC_v1_30021|ID_43912826|, NARC_v1_70028|ID_43913820|, NARC_v1_70029|ID_43913821|	WP_134483109.1,WP_134483192.1,WP_134483195.1,WP_134483263.1,WP_134483643.1,WP_134483644.1	NMY3_00005|ID_89025460|, NMY3_00388|ID_89025843|, NMY3_00389|ID_89025844|, NMY3_01643|ID_89027098|, NMY3_03078|ID_89028533|, NMY3_03441|ID_89028896|	A4241_RS02630|ID_89033844|, A4241_RS02635|ID_89033845|, A4241_RS04470|ID_89034232|, A4241_RS04825|ID_89034303|, A4241_RS04865|ID_89034311|, A4241_RS05345|ID_89034418|, A4241_RS13340|ID_89036075|	KAA2281117.1, KAA2283383.1, KAA2283750.1, KAA2283751.1	NUNG_0682|ID_100022205|, NUNG_2172|ID_100020715|, NUNG_2966|ID_100019921|, NUNG_3292|ID_100019595|, NUNG_3293|ID_100019594|	NEPID_2488|ID_99872523|, NEPID_2791|ID_99872826|, NEPID_3211|ID_99873246|, NEPID_3212|ID_99873247|
OG0000280		WP_172602085.1,WP_134485194.1	NMY3_03455|ID_89028910|, NMY3_03457|ID_89028912|	A4241_RS00420|ID_89033391|, A4241_RS07555|ID_89034886|	KAA2281584.1	NUNG_1056|ID_100021831|	NEPID_0390|ID_99870425|
OG0000051	NARC_v1_30270|ID_43913075|, NARC_v1_90055|ID_43914195|	WP_134483115.1,WP_134484629.1	NMY3_00057|ID_89025512|, NMY3_01246|ID_89026701|	A4241_RS12955|ID_89035997|, A4241_RS13025|ID_89036010|	KAA2279108.1, KAA2283080.1, KAA2283372.1	NUNG_0348|ID_100022539|, NUNG_2640|ID_100020247|, NUNG_2660|ID_100020227|	NEPID_0415|ID_99870450|, NEPID_2578|ID_99872613|
OG0000074	NARC_v1_50212|ID_43913576|zfx|, NARC_v1_60110|ID_43913696|	WP_134483122.1,WP_134484627.1	NMY3_01545|ID_89027000|, NMY3_03705|ID_89029160|	A4241_RS06095|ID_89034576|, A4241_RS06965|ID_89034765|, A4241_RS12080|ID_89035817|, A4241_RS13455|ID_89036099|, A4241_RS14195|ID_89036251|	KAA2283362.1	NUNG_0583|ID_100022304|	NEPID_1502|ID_99871537|zfx|, NEPID_2716|ID_99872751|
OG0000021	NARC_v1_100075|ID_43914396|, NARC_v1_100119|ID_43914440|, NARC_v1_50127|ID_43913491|	WP_172602087.1,WP_172602126.1	NMY3_00243|ID_89025698|, NMY3_00357|ID_89025812|, NMY3_01010|ID_89026465|	A4241_RS02710|ID_89033861|, A4241_RS02975|ID_89033918|, A4241_RS05280|ID_89034404|, A4241_RS10665|ID_89035528|	KAA2279022.1, KAA2282500.1, KAA2283736.1	NUNG_0107|ID_100022780|, NUNG_3073|ID_100019814|	NEPID_0305|ID_99870340|, NEPID_1495|ID_99871530|, NEPID_2974|ID_99873009|, NEPID_3044|ID_99873079|
OG0000085	NARC_v1_180054|ID_43915216|, NARC_v1_30233|ID_43913038|	WP_134483134.1,WP_134484274.1	NMY3_00783|ID_89026238|ftsH_2|, NMY3_03514|ID_89028969|ftsH_5|	A4241_RS00135|ID_89033330|, A4241_RS05225|ID_89034393|	KAA2282437.1, KAA2283346.1	NUNG_2734|ID_100020153|, NUNG_3670|ID_100019217|	NEPID_0082|ID_99870117|, NEPID_2611|ID_99872646|
OG0000281		WP_269472333.1,WP_172602306.1	NMY3_01555|ID_89027010|, NMY3_01619|ID_89027074|	A4241_RS13600|ID_89036129|	KAA2281587.1, KAA2283155.1	NUNG_0605|ID_100022282|	NEPID_0815|ID_99870850|
OG0000146	NARC_v1_30149|ID_43912954|	WP_134483176.1,WP_134484030.1	NMY3_01659|ID_89027114|, NMY3_03573|ID_89029028|	A4241_RS00950|ID_89033499|, A4241_RS04960|ID_89034334|	KAA2283299.1	NUNG_0599|ID_100022288|, NUNG_1962|ID_100020925|, NUNG_2796|ID_100020091|	NEPID_2676|ID_99872711|
OG0000050	NARC_v1_100104|ID_43914425|, NARC_v1_40097|ID_43913210|, NARC_v1_40202|ID_43913315|, NARC_v1_50186|ID_43913550|	WP_134483200.1,WP_172602311.1	NMY3_02977|ID_89028432|	A4241_RS07235|ID_89034820|, A4241_RS11615|ID_89035721|, A4241_RS13580|ID_89036125|	KAA2278868.1, KAA2279010.1, KAA2280367.1	NUNG_2098|ID_100020789|	NEPID_1874|ID_99871909|, NEPID_1989|ID_99872024|
OG0000286	NARC_v1_50202|ID_43913566|	WP_134483202.1,WP_134484603.1	NMY3_00543|ID_89025998|, NMY3_01595|ID_89027050|, NMY3_02908|ID_89028363|		KAA2282016.1	NUNG_2642|ID_100020245|, NUNG_2679|ID_100020208|
OG0002132		WP_134483203.1,WP_134484911.1	NMY3_01116|ID_89026571|		KAA2282015.1		NEPID_1138|ID_99871173|
OG0000104		WP_134483206.1,WP_134483207.1,WP_134484865.1,WP_134484866.1,WP_134484923.1	NMY3_01486|ID_89026941|yflN_1|, NMY3_03476|ID_89028931|yflN_2|	A4241_RS11765|ID_89035752|	KAA2281546.1, KAA2282487.1	NUNG_2681|ID_100020206|yflN|	NEPID_1884|ID_99871919|yflN|, NEPID_2724|ID_99872759|
OG0000148	NARC_v1_40111|ID_43913224|	WP_134483212.1,WP_172602230.1,WP_134484846.1	NMY3_01538|ID_89026993|	A4241_RS04170|ID_89034169|, A4241_RS14130|ID_89036235|	KAA2283515.1	NUNG_0766|ID_100022121|, NUNG_1737|ID_100021150|, NUNG_2662|ID_100020225|	NEPID_0862|ID_99870897|
OG0002373		WP_134483213.1,WP_172602272.1		A4241_RS14125|ID_89036234|	KAA2283516.1
OG0000166		WP_134483216.1,WP_134483608.1,WP_172602188.1	NMY3_00340|ID_89025795|yfiR_1|, NMY3_01063|ID_89026518|icaR|	A4241_RS03375|ID_89034007|	KAA2280671.1	NUNG_3752|ID_100019135|yfiR|	NEPID_2936|ID_99872971|, NEPID_3072|ID_99873107|yfiR|, NEPID_3205|ID_99873240|yfiR|
OG0000006	NARC_v1_30104|ID_43912909|	WP_134483218.1,WP_134483635.1,WP_134483635.1	NMY3_00725|ID_89026180|, NMY3_03667|ID_89029122|, NMY3_03668|ID_89029123|, NMY3_03680|ID_89029135|, NMY3_03681|ID_89029136|	A4241_RS04800|ID_89034298|, A4241_RS10705|ID_89035536|	KAA2279028.1, KAA2279029.1, KAA2280468.1, KAA2280471.1, KAA2280472.1, KAA2283135.1, KAA2283722.1	NUNG_2421|ID_100020466|, NUNG_2883|ID_100020004|, NUNG_2884|ID_100020003|, NUNG_2892|ID_100019995|, NUNG_2893|ID_100019994|, NUNG_2905|ID_100019982|, NUNG_3229|ID_100019658|, NUNG_3230|ID_100019657|	NEPID_2564|ID_99872599|, NEPID_3069|ID_99873104|, NEPID_3089|ID_99873124|, NEPID_3119|ID_99873154|
OG0000394	NARC_v1_30071|ID_43912876|purP|	WP_134483226.1,WP_232037919.1	NMY3_03715|ID_89029170|	A4241_RS04690|ID_89034276|	KAA2281157.1	NUNG_2918|ID_100019969|purP|	NEPID_2743|ID_99872778|purP|
OG0000064	NARC_v1_100024|ID_43914345|, NARC_v1_30052|ID_43912857|	WP_134483243.1,WP_134484896.1	NMY3_00075|ID_89025530|ccrA2_1|, NMY3_03736|ID_89029191|ccrA2_2|	A4241_RS03860|ID_89034108|, A4241_RS04595|ID_89034257|	KAA2279374.1, KAA2280502.1, KAA2281138.1	NUNG_2937|ID_100019950|, NUNG_3173|ID_100019714|	NEPID_2762|ID_99872797|, NEPID_2842|ID_99872877|
OG0000221	NARC_v1_30039|ID_43912844|	WP_134483254.1,WP_134484895.1	NMY3_03640|ID_89029095|	A4241_RS04820|ID_89034302|	KAA2282189.1	NUNG_2866|ID_100020021|, NUNG_2949|ID_100019938|	NEPID_0394|ID_99870429|, NEPID_2776|ID_99872811|
OG0000007	NARC_v1_250001|ID_43915428|, NARC_v1_30013|ID_43912818|, NARC_v1_50043|ID_43913407|, NARC_v1_60133|ID_43913719|	WP_145988016.1,WP_134483892.1,WP_134484519.1	NMY3_00014|ID_89025469|, NMY3_00067|ID_89025522|, NMY3_00960|ID_89026415|, NMY3_02097|ID_89027552|	A4241_RS04425|ID_89034223|, A4241_RS10475|ID_89035488|, A4241_RS11815|ID_89035762|, A4241_RS14030|ID_89036215|	KAA2279713.1, KAA2280484.1, KAA2280711.1, KAA2281110.1, KAA2283228.1	NUNG_0048|ID_100022839|, NUNG_0680|ID_100022207|, NUNG_1927|ID_100020960|, NUNG_1979|ID_100020908|, NUNG_2543|ID_100020344|, NUNG_2975|ID_100019912|	NEPID_0250|ID_99870285|, NEPID_1195|ID_99871230|, NEPID_2798|ID_99872833|
OG0000083	NARC_v1_100012|ID_43914333|, NARC_v1_60023|ID_43913609|	WP_145988017.1,WP_134485267.1	NMY3_00039|ID_89025494|, NMY3_02219|ID_89027674|	A4241_RS04335|ID_89034204|, A4241_RS10080|ID_89035405|	KAA2281094.1, KAA2282757.1	NUNG_1266|ID_100021621|, NUNG_3005|ID_100019882|	NEPID_1283|ID_99871318|, NEPID_2825|ID_99872860|
OG0000091	NARC_v1_100019|ID_43914340|, NARC_v1_10427|ID_43912772|	WP_134483292.1,WP_134484665.1	NMY3_00070|ID_89025525|, NMY3_01861|ID_89027316|	A4241_RS04250|ID_89034184|, A4241_RS11405|ID_89035679|	KAA2278941.1, KAA2280455.1	NUNG_0909|ID_100021978|, NUNG_3170|ID_100019717|	NEPID_2834|ID_99872869|
OG0000376	NARC_v1_100018|ID_43914339|	WP_134483293.1,WP_172602239.1	NMY3_00069|ID_89025524|	A4241_RS04245|ID_89034183|	KAA2280456.1	NUNG_3169|ID_100019718|	NEPID_2833|ID_99872868|cbtA|
OG0000214		WP_134483309.1,WP_269472345.1,WP_172602273.1	NMY3_01546|ID_89027001|	A4241_RS04190|ID_89034173|, A4241_RS14135|ID_89036236|	KAA2281254.1, KAA2283150.1	NUNG_0216|ID_100022671|	NEPID_1478|ID_99871513|
OG0000164	NARC_v1_100025|ID_43914346|	WP_134483320.1,WP_134485005.1	NMY3_00079|ID_89025534|	A4241_RS03845|ID_89034105|, A4241_RS11740|ID_89035747|	KAA2280501.1, KAA2281256.1	NUNG_3177|ID_100019710|, NUNG_3178|ID_100019709|	NEPID_2843|ID_99872878|
OG0000053	NARC_v1_60135|ID_43913721|, NARC_v1_60139|ID_43913725|	WP_134483327.1,WP_134483862.1,WP_134484855.1,WP_232038001.1	NMY3_02092|ID_89027547|, NMY3_02094|ID_89027549|	A4241_RS03780|ID_89034091|, A4241_RS11635|ID_89035725|	KAA2279757.1, KAA2281432.1	NUNG_1129|ID_100021758|, NUNG_1133|ID_100021754|	NEPID_0867|ID_99870902|, NEPID_1190|ID_99871225|
OG0000271	NARC_v1_10260|ID_43912605|	WP_134483362.1,WP_134483602.1	NMY3_01993|ID_89027448|	A4241_RS03625|ID_89034059|	KAA2280764.1	NUNG_2626|ID_100020261|, NUNG_2672|ID_100020215|	NEPID_2533|ID_99872568|
OG0000904		WP_134483389.1,WP_134483389.1		A4241_RS03945|ID_89034126|	KAA2280511.1		NEPID_0874|ID_99870909|, NEPID_3156|ID_99873191|, NEPID_3157|ID_99873192|
OG0003225		WP_134483416.1,WP_134484704.1
OG0000210	NARC_v1_90097|ID_43914237|	WP_134483418.1,WP_172602146.1,WP_134484566.1		A4241_RS13670|ID_89036143|	KAA2280693.1, KAA2283162.1	NUNG_1928|ID_100020959|	NEPID_0356|ID_99870391|, NEPID_2985|ID_99873020|
OG0000036	NARC_v1_10210|ID_43912555|, NARC_v1_50157|ID_43913521|, NARC_v1_60158|ID_43913744|	WP_134483433.1,WP_134483988.1,WP_134484871.1	NMY3_01853|ID_89027308|, NMY3_02856|ID_89028311|	A4241_RS00465|ID_89033399|, A4241_RS01430|ID_89033599|, A4241_RS09040|ID_89035193|, A4241_RS11465|ID_89035691|	KAA2279236.1	NUNG_0309|ID_100022578|, NUNG_0900|ID_100021987|, NUNG_2297|ID_100020590|	NEPID_0975|ID_99871010|, NEPID_1615|ID_99871650|
OG0000130		WP_134483442.1,WP_269472336.1,WP_134484673.1	NMY3_01640|ID_89027095|ubiE_1|	A4241_RS03460|ID_89034024|, A4241_RS12025|ID_89035805|	KAA2279545.1, KAA2281239.1, KAA2281566.1, KAA2281567.1	NUNG_0678|ID_100022209|ubiE|	NEPID_3071|ID_99873106|ubiE|
OG0000205	NARC_v1_110019|ID_43914498|	WP_172602134.1,WP_134485333.1	NMY3_02405|ID_89027860|	A4241_RS09185|ID_89035224|	KAA2279844.1, KAA2280695.1	NUNG_0199|ID_100022688|, NUNG_1453|ID_100021434|	NEPID_1465|ID_99871500|
OG0000206		WP_134483459.1,WP_134484509.1		A4241_RS02960|ID_89033915|, A4241_RS11445|ID_89035687|, A4241_RS12950|ID_89035996|	KAA2280117.1, KAA2281261.1	NUNG_3201|ID_100019686|	NEPID_2519|ID_99872554|, NEPID_3197|ID_99873232|
OG0001934		WP_134483461.1,WP_134484604.1	NMY3_00315|ID_89025770|fgd1_1|		KAA2282110.1, KAA2283718.1		NEPID_3085|ID_99873120|fgd1|
OG0000252	NARC_v1_30087|ID_43912892|	WP_134483482.1,WP_134483996.1	NMY3_00239|ID_89025694|		KAA2279396.1, KAA2282789.1		NEPID_0379|ID_99870414|, NEPID_3459|ID_99873494|, NEPID_3513|ID_99873548|
OG0002354		WP_172602136.1,WP_134485010.1		A4241_RS15240|ID_89035735|	KAA2282780.1
OG0000160	NARC_v1_50098|ID_43913462|	WP_134483495.1,WP_134484630.1	NMY3_00983|ID_89026438|	A4241_RS03085|ID_89033942|, A4241_RS13910|ID_89036191|	KAA2279705.1, KAA2281198.1, KAA2283111.1	NUNG_0073|ID_100022814|	NEPID_0283|ID_99870318|
OG0000001	NARC_v1_100028|ID_43914349|, NARC_v1_100043|ID_43914364|, NARC_v1_100080|ID_43914401|, NARC_v1_100131|ID_43914452|, NARC_v1_10092|ID_43912437|, NARC_v1_30017|ID_43912822|, NARC_v1_50070|ID_43913434|	WP_134483507.1,WP_134483507.1,WP_134483507.1	NMY3_00009|ID_89025464|, NMY3_00046|ID_89025501|, NMY3_00082|ID_89025537|, NMY3_00123|ID_89025578|, NMY3_00215|ID_89025670|, NMY3_00371|ID_89025826|, NMY3_00731|ID_89026186|	A4241_RS01020|ID_89033513|, A4241_RS03135|ID_89033953|, A4241_RS03230|ID_89033974|, A4241_RS03265|ID_89033981|, A4241_RS03470|ID_89034026|, A4241_RS03835|ID_89034103|, A4241_RS04320|ID_89034199|	KAA2279026.1, KAA2280108.1, KAA2280478.1, KAA2280498.1, KAA2280708.1, KAA2281092.1, KAA2282934.1, KAA2283716.1, KAA2283729.1	NUNG_2970|ID_100019917|, NUNG_3010|ID_100019877|, NUNG_3016|ID_100019871|, NUNG_3132|ID_100019755|, NUNG_3143|ID_100019744|, NUNG_3180|ID_100019707|, NUNG_3248|ID_100019639|	NEPID_0015|ID_99870050|, NEPID_2794|ID_99872829|, NEPID_2991|ID_99873026|, NEPID_3041|ID_99873076|, NEPID_3058|ID_99873093|, NEPID_3088|ID_99873123|, NEPID_3204|ID_99873239|
OG0000029	NARC_v1_100023|ID_43914344|, NARC_v1_10222|ID_43912567|	WP_134483525.1,WP_134483628.1	NMY3_00074|ID_89025529|, NMY3_00238|ID_89025693|, NMY3_00300|ID_89025755|, NMY3_00685|ID_89026140|	A4241_RS00550|ID_89033416|, A4241_RS03865|ID_89034109|	KAA2279012.1, KAA2280470.1, KAA2280503.1	NUNG_1771|ID_100021116|, NUNG_2950|ID_100019937|, NUNG_3585|ID_100019302|, NUNG_3609|ID_100019278|	NEPID_2839|ID_99872874|, NEPID_3038|ID_99873073|, NEPID_3144|ID_99873179|
OG0000270		WP_134483544.1,WP_134484558.1		A4241_RS13785|ID_89036166|	KAA2280707.1, KAA2283181.1	NUNG_3083|ID_100019804|, NUNG_3084|ID_100019803|, NUNG_3247|ID_100019640|	NEPID_1602|ID_99871637|
OG0000035		WP_172602147.1,WP_134484921.1,WP_134484968.1	NMY3_01686|ID_89027141|, NMY3_03669|ID_89029124|, NMY3_03697|ID_89029152|	A4241_RS03295|ID_89033988|, A4241_RS06930|ID_89034757|, A4241_RS06945|ID_89034760|, A4241_RS12015|ID_89035803|	KAA2278887.1, KAA2281168.1, KAA2281547.1, KAA2281568.1, KAA2283720.1	NUNG_2639|ID_100020248|, NUNG_2873|ID_100020014|	NEPID_0802|ID_99870837|
OG0000009	NARC_v1_10256|ID_43912601|, NARC_v1_10257|ID_43912602|	WP_172602152.1,WP_134484641.1,WP_145988060.1,WP_172602234.1,WP_134485167.1	NMY3AM_1906|ID_89024996|, NMY3_03496|ID_89028951|bpoC_4|, NMY3_03672|ID_89029127|bpoC_5|, NMY3_03687|ID_89029142|bpoC_6|, NMY3_03688|ID_89029143|bpoC_7|, NMY3_03707|ID_89029162|bpoC_8|	A4241_RS04795|ID_89034297|	KAA2280491.1, KAA2283092.1	NUNG_0335|ID_100022552|, NUNG_1751|ID_100021136|, NUNG_1752|ID_100021135|, NUNG_2707|ID_100020180|bpoC|, NUNG_2877|ID_100020010|, NUNG_2891|ID_100019996|, NUNG_2906|ID_100019981|, NUNG_2907|ID_100019980|bpoC|, NUNG_2910|ID_100019977|bpoC|	NEPID_1213|ID_99871248|bpoC|, NEPID_2510|ID_99872545|, NEPID_2584|ID_99872619|bpoC|
OG0000399		WP_134485686.1,WP_134484011.1	NMY3_00184|ID_89025639|	A4241_RS03270|ID_89033982|, A4241_RS10660|ID_89035526|	KAA2281388.1	NUNG_3756|ID_100019131|, NUNG_3757|ID_100019130|
OG0000019	NARC_v1_10352|ID_43912697|, NARC_v1_130068|ID_43914703|, NARC_v1_40200|ID_43913313|, NARC_v1_50175|ID_43913539|, NARC_v1_70001|ID_43913793|, NARC_v1_70010|ID_43913802|	WP_134483581.1,WP_134484958.1,WP_197731182.1	NMY3_01807|ID_89027262|, NMY3_02679|ID_89028134|	A4241_RS03030|ID_89033929|, A4241_RS03540|ID_89034040|, A4241_RS11670|ID_89035732|, A4241_RS13295|ID_89036066|	KAA2280481.1, KAA2280519.1, KAA2282927.1, KAA2283164.1	NUNG_0844|ID_100022043|	NEPID_0728|ID_99870763|, NEPID_0941|ID_99870976|
OG0000259		WP_134483596.1,WP_134484637.1,WP_134484709.1	NMY3_01051|ID_89026506|, NMY3_03474|ID_89028929|	A4241_RS03110|ID_89033948|	KAA2280362.1	NUNG_2665|ID_100020222|	NEPID_3068|ID_99873103|
OG0000492		WP_134483598.1,WP_134485191.1	NMY3_02960|ID_89028415|srrB_4|	A4241_RS10715|ID_89035538|	KAA2278871.1, KAA2282186.1		NEPID_0349|ID_99870384|srrB|
OG0000167		WP_134483610.1,WP_134484087.1,WP_134484089.1,WP_134484091.1	NMY3_00183|ID_89025638|, NMY3_00341|ID_89025796|crtN|	A4241_RS01395|ID_89033592|	KAA2280672.1	NUNG_3750|ID_100019137|, NUNG_3751|ID_100019136|	NEPID_3073|ID_99873108|crtN|
OG0000332		WP_145987980.1,WP_172602277.1	NMY3_00235|ID_89025690|, NMY3_00250|ID_89025705|, NMY3_00285|ID_89025740|, NMY3_00313|ID_89025768|, NMY3_00339|ID_89025794|	A4241_RS14925|ID_89033894|			NEPID_3084|ID_99873119|
OG0003230		WP_134483626.1,WP_134484857.1
OG0000087	NARC_v1_70130|ID_43913922|, NARC_v1_70131|ID_43913923|	WP_134483793.1,WP_232037950.1	NMY3_00480|ID_89025935|, NMY3_00481|ID_89025936|	A4241_RS02150|ID_89033746|, A4241_RS02155|ID_89033747|	KAA2283824.1, KAA2283825.1	NUNG_3382|ID_100019505|, NUNG_3383|ID_100019504|	NEPID_3309|ID_99873344|, NEPID_3310|ID_99873345|
OG0000461	NARC_v1_70157|ID_43913949|mntB|	WP_172602172.1,WP_134484633.1	NMY3_00509|ID_89025964|znuC_1|	A4241_RS02005|ID_89033716|	KAA2283845.1	NUNG_3411|ID_100019476|mntB|	NEPID_3338|ID_99873373|
OG0000048	NARC_v1_160056|ID_43915070|, NARC_v1_190009|ID_43915242|	WP_134483864.1,WP_134484188.1	NMY3_00664|ID_89026119|	A4241_RS00280|ID_89033362|, A4241_RS00555|ID_89033417|	KAA2278743.1, KAA2280690.1	NUNG_3191|ID_100019696|, NUNG_3565|ID_100019322|	NEPID_0595|ID_99870630|, NEPID_1144|ID_99871179|, NEPID_1859|ID_99871894|, NEPID_2553|ID_99872588|, NEPID_3442|ID_99873477|
OG0000223	NARC_v1_60025|ID_43913611|fbp|	WP_134483924.1,WP_134485266.1	NMY3_02218|ID_89027673|, NMY3_02875|ID_89028330|	A4241_RS10085|ID_89035406|	KAA2282758.1	NUNG_1265|ID_100021622|fbp|	NEPID_1282|ID_99871317|fbp|, NEPID_3510|ID_99873545|fbp|
OG0000410		WP_134483932.1,WP_134483934.1	NMY3_02904|ID_89028359|	A4241_RS01630|ID_89033639|, A4241_RS01635|ID_89033640|	KAA2282022.1		NEPID_3524|ID_99873559|, NEPID_3525|ID_99873560|
OG0000031	NARC_v1_60159|ID_43913745|, NARC_v1_60160|ID_43913746|	WP_134483938.1,WP_134484595.1	NMY3_01187|ID_89026642|hrp1_2|, NMY3_01313|ID_89026768|hrp1_3|, NMY3_02867|ID_89028322|hrp1_4|, NMY3_02895|ID_89028350|hrp1_5|	A4241_RS01610|ID_89033636|, A4241_RS13685|ID_89036146|	KAA2281381.1, KAA2281398.1, KAA2282024.1, KAA2282033.1, KAA2283157.1, KAA2283517.1	NUNG_2273|ID_100020614|hrp1|	NEPID_1146|ID_99871181|, NEPID_1559|ID_99871594|hrp1|, NEPID_3538|ID_99873573|hrp1|
OG0000277	NARC_v1_160002|ID_43915016|ytbE|	WP_134485008.1,WP_134483962.1	NMY3_01636|ID_89027091|ytbE|	A4241_RS11975|ID_89035795|, A4241_RS14075|ID_89036224|	KAA2281231.1	NUNG_0640|ID_100022247|yvgN|	NEPID_0889|ID_99870924|yvgN|
OG0000122	NARC_v1_50042|ID_43913406|	WP_134484518.1,WP_134484518.1	NMY3_00959|ID_89026414|	A4241_RS14035|ID_89036216|	KAA2278857.1, KAA2283229.1	NUNG_0047|ID_100022840|, NUNG_3087|ID_100019800|	NEPID_0249|ID_99870284|, NEPID_0377|ID_99870412|, NEPID_2717|ID_99872752|
OG0000107	NARC_v1_40135|ID_43913248|, NARC_v1_60150|ID_43913736|	WP_134485081.1,WP_145988046.1	NMY3_01113|ID_89026568|	A4241_RS00440|ID_89033395|	KAA2282008.1	NUNG_1730|ID_100021157|, NUNG_1731|ID_100021156|	NEPID_0010|ID_99870045|, NEPID_0012|ID_99870047|, NEPID_0013|ID_99870048|, NEPID_3176|ID_99873211|
OG0000005	NARC_v1_100157|ID_43914478|, NARC_v1_10238|ID_43912583|, NARC_v1_30287|ID_43913092|, NARC_v1_50187|ID_43913551|, NARC_v1_90065|ID_43914205|	WP_134484026.1,WP_134484624.1,WP_134484658.1,WP_134484624.1,WP_172602331.1	NMY3_00310|ID_89025765|, NMY3_01701|ID_89027156|, NMY3_02028|ID_89027483|	A4241_RS04305|ID_89034196|, A4241_RS11850|ID_89035769|, A4241_RS13225|ID_89036051|, A4241_RS14955|ID_89033963|	KAA2280114.1, KAA2281569.1, KAA2282879.1, KAA2282951.1, KAA2283159.1, KAA2283489.1	NUNG_0256|ID_100022631|, NUNG_1767|ID_100021120|, NUNG_2637|ID_100020250|, NUNG_3597|ID_100019290|	NEPID_0348|ID_99870383|, NEPID_0413|ID_99870448|, NEPID_0414|ID_99870449|, NEPID_0762|ID_99870797|, NEPID_1587|ID_99871622|, NEPID_2513|ID_99872548|, NEPID_2925|ID_99872960|, NEPID_2976|ID_99873011|
OG0000027	NARC_v1_10310|ID_43912655|, NARC_v1_30124|ID_43912929|, NARC_v1_40240|ID_43913353|	WP_134484031.1,WP_134484860.1	NMY3_03599|ID_89029054|	A4241_RS01000|ID_89033509|, A4241_RS01255|ID_89033563|, A4241_RS01260|ID_89033564|, A4241_RS12995|ID_89036005|, A4241_RS13115|ID_89036028|, A4241_RS13215|ID_89036049|	KAA2281543.1, KAA2282472.1, KAA2282931.1, KAA2282996.1	NUNG_2698|ID_100020189|, NUNG_2820|ID_100020067|	NEPID_0346|ID_99870381|, NEPID_0385|ID_99870420|, NEPID_2700|ID_99872735|
OG0000049	NARC_v1_160066|ID_43915080|	WP_134484050.1,WP_134485155.1	NMY3_01761|ID_89027216|	A4241_RS00470|ID_89033400|, A4241_RS01115|ID_89033534|, A4241_RS13125|ID_89036030|	KAA2278859.1, KAA2281251.1, KAA2283158.1	NUNG_0717|ID_100022170|, NUNG_1960|ID_100020927|	NEPID_0384|ID_99870419|, NEPID_0932|ID_99870967|, NEPID_1885|ID_99871920|, NEPID_3048|ID_99873083|
OG0000131	NARC_v1_10308|ID_43912653|, NARC_v1_170011|ID_43915146|, NARC_v1_30198|ID_43913003|	WP_134484052.1,WP_134484052.1	NMY3_01798|ID_89027253|	A4241AM_0213|ID_89032892|	KAA2279704.1	NUNG_0837|ID_100022050|	NEPID_0923|ID_99870958|, NEPID_2625|ID_99872660|, NEPID_2921|ID_99872956|
OG0001063		WP_197731148.1,WP_197731149.1	NMY3_00179|ID_89025634|, NMY3_00180|ID_89025635|	A4241_RS01895|ID_89033694|	KAA2281404.1	NUNG_3061|ID_100019826|
OG0000023	NARC_v1_190017|ID_43915250|	WP_134484065.1,WP_134485176.1	NMY3_00200|ID_89025655|, NMY3_00658|ID_89026113|, NMY3_00659|ID_89026114|, NMY3_01995|ID_89027450|, NMY3_03053|ID_89028508|	A4241_RS01195|ID_89033550|, A4241_RS10785|ID_89035554|	KAA2279389.1, KAA2283364.1	NUNG_1061|ID_100021826|, NUNG_1159|ID_100021728|, NUNG_2044|ID_100020843|, NUNG_2151|ID_100020736|, NUNG_2417|ID_100020470|, NUNG_2612|ID_100020275|, NUNG_3041|ID_100019846|, NUNG_3561|ID_100019326|	NEPID_3437|ID_99873472|
OG0000328	NARC_v1_30201|ID_43913006|	WP_172602187.1,WP_172602341.1	NMY3_01684|ID_89027139|	A4241_RS08885|ID_89035161|, A4241_RS14870|ID_89033557|		NUNG_0803|ID_100022084|	NEPID_2916|ID_99872951|, NEPID_3356|ID_99873391|
OG0000121	NARC_v1_10285|ID_43912630|	WP_134484417.1,WP_172602206.1	NMY3_01695|ID_89027150|copA_1|	A4241_RS01170|ID_89033545|, A4241_RS01445|ID_89033602|, A4241_RS08995|ID_89035183|		NUNG_0799|ID_100022088|, NUNG_0823|ID_100022064|, NUNG_3462|ID_100019425|copA|	NEPID_0262|ID_99870297|, NEPID_0477|ID_99870512|, NEPID_3010|ID_99873045|copA|
OG0000225	NARC_v1_200004|ID_43915262|	WP_172602302.1,WP_232037956.1,WP_172602302.1	NMY3_00642|ID_89026097|, NMY3_03458|ID_89028913|	A4241_RS00610|ID_89033428|	KAA2282827.1	NUNG_2652|ID_100020235|	NEPID_3428|ID_99873463|
OG0003236		WP_145988050.1,WP_172602241.1
OG0003237		WP_232038067.1,WP_172602021.1
OG0002559		WP_134484218.1,WP_134484707.1			KAA2280250.1
OG0000276	NARC_v1_170006|ID_43915141|, NARC_v1_170007|ID_43915142|, NARC_v1_50182|ID_43913546|	WP_134484527.1,WP_134484528.1		A4241_RS00900|ID_89033489|, A4241_RS13705|ID_89036150|	KAA2281216.1	NUNG_3076|ID_100019811|
OG0000114	NARC_v1_50083|ID_43913447|, NARC_v1_80148|ID_43914135|	WP_172602221.1,WP_134484543.1	NMY3_00973|ID_89026428|nanM_1|	A4241_RS03080|ID_89033941|, A4241_RS13920|ID_89036193|, A4241_RS13940|ID_89036197|	KAA2283209.1, KAA2283213.1	NUNG_0062|ID_100022825|, NUNG_0063|ID_100022824|	NEPID_0270|ID_99870305|
OG0000212	NARC_v1_50099|ID_43913463|	WP_134484552.1,WP_134484839.1	NMY3_00987|ID_89026442|	A4241_RS13840|ID_89036177|	KAA2281205.1, KAA2283196.1	NUNG_0078|ID_100022809|, NUNG_1743|ID_100021144|	NEPID_0286|ID_99870321|
OG0000402		WP_134484556.1,WP_172602279.1	NMY3_01059|ID_89026514|, NMY3_01060|ID_89026515|	A4241_RS13810|ID_89036171|	KAA2281440.1	NUNG_0169|ID_100022718|	NEPID_0333|ID_99870368|
OG0001869		WP_134484575.1,WP_134484985.1	NMY3_01787|ID_89027242|		KAA2279751.1, KAA2281615.1		NEPID_0380|ID_99870415|
OG0000137		WP_134484594.1,WP_134484986.1	NMY3_00344|ID_89025799|, NMY3_03645|ID_89029100|	A4241_RS01485|ID_89033610|	KAA2280703.1, KAA2281616.1, KAA2282891.1, KAA2283714.1	NUNG_3091|ID_100019796|	NEPID_0263|ID_99870298|, NEPID_2970|ID_99873005|
OG0000309		WP_172602227.1,WP_172602243.1	NMY3_01200|ID_89026655|, NMY3_01300|ID_89026755|	A4241_RS01615|ID_89033637|	KAA2283139.1	NUNG_0409|ID_100022478|	NEPID_1568|ID_99871603|, NEPID_3499|ID_99873534|
OG0000181	NARC_v1_80113|ID_43914100|	WP_232037982.1,WP_134484685.1	NMY3_01199|ID_89026654|, NMY3_01299|ID_89026754|, NMY3_03216|ID_89028671|	A4241_RS11685|ID_89035736|	KAA2282103.1	NUNG_2349|ID_100020538|	NEPID_1569|ID_99871604|, NEPID_2281|ID_99872316|
OG0000177	NARC_v1_70089|ID_43913881|	WP_134484599.1,WP_134484687.1,WP_134484994.1	NMY3_00868|ID_89026323|, NMY3_01197|ID_89026652|		KAA2281613.1, KAA2283141.1	NUNG_0407|ID_100022480|, NUNG_0585|ID_100022302|	NEPID_1605|ID_99871640|
OG0000155	NARC_v1_190024|ID_43915257|tcmH|	WP_134484620.1,WP_134484620.1	NMY3_01601|ID_89027056|tcmH|		KAA2278850.1, KAA2281246.1	NUNG_3276|ID_100019611|tcmH|	NEPID_2729|ID_99872764|, NEPID_3148|ID_99873183|, NEPID_3152|ID_99873187|, NEPID_3359|ID_99873394|
OG0001986		WP_134484862.1,WP_172602270.1,WP_134484862.1,WP_172602278.1			KAA2283513.1, KAA2283548.1
OG0000118	NARC_v1_60053|ID_43913639|	WP_134484618.1,WP_134484837.1,WP_134484861.1	NMY3_01771|ID_89027226|, NMY3_02187|ID_89027642|, NMY3_02838|ID_89028293|, NMY3_03642|ID_89029097|	A4241_RS04185|ID_89034172|	KAA2283549.1	NUNG_1235|ID_100021652|, NUNG_2294|ID_100020593|	NEPID_2919|ID_99872954|
OG0000112	NARC_v1_90028|ID_43914168|	WP_134484619.1,WP_134484737.1	NMY3_01015|ID_89026470|, NMY3_01274|ID_89026729|	A4241_RS00485|ID_89033403|, A4241_RS12825|ID_89035971|	KAA2282907.1, KAA2283056.1	NUNG_0113|ID_100022774|, NUNG_0379|ID_100022508|	NEPID_0533|ID_99870568|, NEPID_1576|ID_99871611|
OG0000016	NARC_v1_10273|ID_43912618|	WP_134484638.1,WP_134484864.1,WP_269472351.1,WP_134484864.1	NMY3_00216|ID_89025671|ampH_1|, NMY3_02692|ID_89028147|ampC|, NMY3_02693|ID_89028148|ampH_2|	A4241_RS01415|ID_89033596|, A4241_RS03225|ID_89033973|, A4241_RS03590|ID_89034052|, A4241_RS11720|ID_89035743|, A4241_RS11990|ID_89035798|	KAA2280479.1, KAA2281362.1, KAA2281605.1, KAA2283090.1, KAA2283500.1	NUNG_0779|ID_100022108|, NUNG_0809|ID_100022078|, NUNG_2864|ID_100020023|, NUNG_3754|ID_100019133|, NUNG_3755|ID_100019132|
OG0002603		WP_134484647.1,WP_134484655.1			KAA2283128.1
OG0000318	NARC_v1_50111|ID_43913475|	WP_134484649.1,WP_172602274.1	NMY3_00996|ID_89026451|mshA|	A4241_RS02805|ID_89033880|, A4241_RS04200|ID_89034175|	KAA2283553.1	NUNG_0088|ID_100022799|mshA|	NEPID_0294|ID_99870329|
OG0000034	NARC_v1_30271|ID_43913076|	WP_134484654.1,WP_134484654.1	NMY3_01562|ID_89027017|, NMY3_01732|ID_89027187|, NMY3_01744|ID_89027199|, NMY3_01747|ID_89027202|	A4241_RS14045|ID_89036218|, A4241_RS14150|ID_89036240|	KAA2278709.1, KAA2283163.1	NUNG_0595|ID_100022292|, NUNG_1947|ID_100020940|, NUNG_1952|ID_100020935|, NUNG_2633|ID_100020254|, NUNG_2664|ID_100020223|	NEPID_0360|ID_99870395|, NEPID_2980|ID_99873015|
OG0000138		WP_172602238.1,WP_134484667.1,WP_134484668.1	NMY3_00099|ID_89025554|, NMY3_00100|ID_89025555|, NMY3_00110|ID_89025565|	A4241_RS04030|ID_89034142|, A4241_RS04035|ID_89034143|, A4241_RS04060|ID_89034148|, A4241_RS04075|ID_89034151|	KAA2281201.1	NUNG_1929|ID_100020958|
OG0000103	NARC_v1_40116|ID_43913229|, NARC_v1_40239|ID_43913352|	WP_134484690.1,WP_134484951.1	NMY3_01070|ID_89026525|bphA3|, NMY3_01177|ID_89026632|bphF_1|, NMY3_01339|ID_89026794|bphF_2|, NMY3_01722|ID_89027177|hmp|	A4241_RS13190|ID_89036044|	KAA2281369.1	NUNG_0271|ID_100022616|, NUNG_0413|ID_100022474|	NEPID_1540|ID_99871575|
OG0000095	NARC_v1_40059|ID_43913172|	WP_134484691.1,WP_134484950.1	NMY3_01179|ID_89026634|, NMY3_01338|ID_89026793|, NMY3_02755|ID_89028210|	A4241_RS07715|ID_89034919|	KAA2280211.1, KAA2281370.1	NUNG_0412|ID_100022475|, NUNG_1839|ID_100021048|	NEPID_1541|ID_99871576|, NEPID_1967|ID_99872002|
OG0000084	NARC_v1_10282|ID_43912627|, NARC_v1_160038|ID_43915052|	WP_134484697.1,WP_134485006.1	NMY3AM_1956|ID_89025010|	A4241_RS11735|ID_89035746|	KAA2281257.1	NUNG_0303|ID_100022584|, NUNG_0730|ID_100022157|, NUNG_0820|ID_100022067|	NEPID_0717|ID_99870752|, NEPID_0837|ID_99870872|, NEPID_0908|ID_99870943|, NEPID_1564|ID_99871599|
OG0002131		WP_172602266.1,WP_134484979.1	NMY3_01690|ID_89027145|		KAA2281618.1	NUNG_0815|ID_100022072|
OG0002550		WP_134484832.1,WP_134484980.1			KAA2279542.1
OG0002375		WP_172602267.1,WP_134484872.1		A4241_RS11905|ID_89035781|	KAA2283543.1
OG0000377	NARC_v1_30297|ID_43913102|	WP_134484840.1,WP_172602294.1	NMY3_01028|ID_89026483|pknD_2|	A4241_RS05410|ID_89034431|	KAA2280458.1	NUNG_0297|ID_100022590|	NEPID_0317|ID_99870352|
OG0000072		WP_134484876.1,WP_134485003.1	NMY3_01162|ID_89026617|, NMY3_01163|ID_89026618|, NMY3_01634|ID_89027089|, NMY3_01999|ID_89027454|, NMY3_03684|ID_89029139|	A4241_RS11760|ID_89035751|	KAA2283130.1	NUNG_0340|ID_100022547|, NUNG_0638|ID_100022249|, NUNG_0651|ID_100022236|, NUNG_0664|ID_100022223|, NUNG_0665|ID_100022222|	NEPID_1172|ID_99871207|
OG0000282		WP_134484891.1,WP_134484893.1	NMY3_01511|ID_89026966|		KAA2281607.1	NUNG_0747|ID_100022140|, NUNG_0797|ID_100022090|	NEPID_0023|ID_99870058|, NEPID_0702|ID_99870737|, NEPID_0736|ID_99870771|
OG0000116	NARC_v1_160051|ID_43915065|	WP_172602288.1,WP_134485315.1	NMY3AM_4261|ID_89025441|, NMY3_01574|ID_89027029|	A4241_RS00435|ID_89033394|, A4241_RS11935|ID_89035787|	KAA2283486.1	NUNG_0570|ID_100022317|, NUNG_0626|ID_100022261|, NUNG_0792|ID_100022095|, NUNG_2868|ID_100020019|	NEPID_3109|ID_99873144|
OG0000345		WP_134484909.1,WP_134484909.1	NMY3_02832|ID_89028287|	A4241_RS01805|ID_89033675|	KAA2279229.1	NUNG_0562|ID_100022325|, NUNG_2260|ID_100020627|	NEPID_1168|ID_99871203|
OG0000195	NARC_v1_60172|ID_43913758|	WP_197731176.1,WP_197731176.1	NMY3_01524|ID_89026979|, NMY3_02831|ID_89028286|	A4241_RS01810|ID_89033676|	KAA2279230.1	NUNG_0563|ID_100022324|, NUNG_2261|ID_100020626|	NEPID_1169|ID_99871204|
OG0002336		WP_134484918.1,WP_134484919.1			KAA2282010.1		NEPID_3174|ID_99873209|
OG0000141	NARC_v1_100067|ID_43914388|, NARC_v1_100079|ID_43914400|	WP_134484929.1,WP_134484937.1	NMY3_00050|ID_89025505|, NMY3_01549|ID_89027004|	A4241_RS03545|ID_89034041|	KAA2281620.1	NUNG_0733|ID_100022154|, NUNG_0734|ID_100022153|	NEPID_0826|ID_99870861|, NEPID_2990|ID_99873025|
OG0000163		WP_172602296.1,WP_134484988.1	NMY3AM_2103|ID_89025044|	A4241_RS11625|ID_89035723|	KAA2280497.1, KAA2280673.1, KAA2280674.1	NUNG_0852|ID_100022035|, NUNG_0853|ID_100022034|, NUNG_1755|ID_100021132|	NEPID_1893|ID_99871928|
OG0000158	NARC_v1_60141|ID_43913727|	WP_145988086.1,WP_134485009.1,WP_145988086.1	NMY3_02090|ID_89027545|	A4241_RS11690|ID_89035737|	KAA2279053.1, KAA2281443.1	NUNG_1127|ID_100021760|	NEPID_0767|ID_99870802|, NEPID_3373|ID_99873408|
OG0000201	NARC_v1_160050|ID_43915064|	WP_134484945.1,WP_134484965.1,WP_134484966.1	NMY3_01560|ID_89027015|	A4241_RS10700|ID_89035535|, A4241_RS11915|ID_89035783|	KAA2279547.1	NUNG_0791|ID_100022096|	NEPID_0821|ID_99870856|
OG0000135	NARC_v1_10249|ID_43912594|, NARC_v1_30079|ID_43912884|, NARC_v1_40248|ID_43913361|	WP_134484947.1,WP_269472326.1,			KAA2280474.1	NUNG_0325|ID_100022562|, NUNG_3183|ID_100019704|, NUNG_3184|ID_100019703|	NEPID_1889|ID_99871924|, NEPID_1890|ID_99871925|, NEPID_3162|ID_99873197|
OG0000379	NARC_v1_10383|ID_43912728|	WP_134484961.1,WP_134484981.1,	NMY3_01675|ID_89027130|	A4241_RS04315|ID_89034198|	KAA2280499.1	NUNG_3094|ID_100019793|	NEPID_0955|ID_99870990|
OG0002281		WP_172602152.1,WP_134484969.1,	NMY3_01106|ID_89026561|bpoC_1|, NMY3_01657|ID_89027112|bpoC_3|				NEPID_0707|ID_99870742|bpoC|
OG0000173	NARC_v1_70016|ID_43913808|	WP_197731179.1,WP_269472352.1,	NMY3_00085|ID_89025540|, NMY3_00086|ID_89025541|gdhI_1|	A4241_RS03820|ID_89034100|	KAA2281089.1, KAA2283161.1	NUNG_3140|ID_100019747|gdhII|	NEPID_1908|ID_99871943|, NEPID_2886|ID_99872921|fabG|
OG0000032	NARC_v1_10072|ID_43912417|, NARC_v1_10291|ID_43912636|	WP_134484976.1,WP_134485331.1,	NMY3_01683|ID_89027138|, NMY3_01697|ID_89027152|, NMY3_02555|ID_89028010|	A4241_RS01440|ID_89033601|, A4241_RS03875|ID_89034111|, A4241_RS03990|ID_89034135|, A4241_RS08380|ID_89035059|, A4241_RS11710|ID_89035741|, A4241_RS13370|ID_89036082|	KAA2279256.1, KAA2280506.1, KAA2280649.1	NUNG_0802|ID_100022085|, NUNG_0828|ID_100022059|	NEPID_0766|ID_99870801|
OG0000030	NARC_v1_10362|ID_43912707|	WP_232037997.1,WP_232037998.1,	NMY3_01700|ID_89027155|, NMY3_01814|ID_89027269|	A4241_RS01755|ID_89033665|, A4241_RS11415|ID_89035681|, A4241_RS11665|ID_89035731|, A4241_RS12605|ID_89035927|	KAA2280719.1, KAA2281617.1, KAA2283025.1	NUNG_0776|ID_100022111|, NUNG_0831|ID_100022056|, NUNG_0855|ID_100022032|	NEPID_0411|ID_99870446|, NEPID_0915|ID_99870950|, NEPID_0943|ID_99870978|, NEPID_1584|ID_99871619|, NEPID_3482|ID_99873517|
OG0000092	NARC_v1_10263|ID_43912608|, NARC_v1_190001|ID_43915234|	WP_134484996.1,WP_134485192.1,	NMY3_02176|ID_89027631|srrB_3|	A4241_RS00525|ID_89033411|, A4241_RS03000|ID_89033923|, A4241_RS03010|ID_89033925|, A4241_RS04230|ID_89034180|	KAA2279052.1	NUNG_1215|ID_100021672|	NEPID_1888|ID_99871923|, NEPID_2984|ID_99873019|
OG0000200	NARC_v1_160037|ID_43915051|	WP_134484997.1,WP_134485140.1,	NMY3_01598|ID_89027053|	A4241_RS03440|ID_89034020|	KAA2279539.1, KAA2279548.1, KAA2281366.1	NUNG_0635|ID_100022252|	NEPID_0861|ID_99870896|
OG0000026	NARC_v1_100109|ID_43914430|, NARC_v1_110146|ID_43914625|, NARC_v1_50066|ID_43913430|, NARC_v1_50169|ID_43913533|, NARC_v1_50192|ID_43913556|	WP_134485011.1,WP_134485316.1,	NMY3_02275|ID_89027730|	A4241_RS11675|ID_89035733|, A4241_RS14800|ID_89036376|	KAA2281442.1, KAA2283183.1	NUNG_1327|ID_100021560|, NUNG_3760|ID_100019127|	NEPID_0820|ID_99870855|, NEPID_0892|ID_99870927|, NEPID_1176|ID_99871211|, NEPID_2624|ID_99872659|, NEPID_2967|ID_99873002|, NEPID_3053|ID_99873088|, NEPID_3127|ID_99873162|
OG0000062	NARC_v1_10444|ID_43912789|, NARC_v1_10446|ID_43912791|	WP_134485042.1,WP_172602315.1,	NMY3_01873|ID_89027328|	A4241_RS03490|ID_89034030|, A4241_RS11345|ID_89035667|, A4241_RS11355|ID_89035669|	KAA2278930.1, KAA2278932.1, KAA2280680.1, KAA2283539.1	NUNG_0924|ID_100021963|	NEPID_0992|ID_99871027|, NEPID_1924|ID_99871959|
OG0000070	NARC_v1_40136|ID_43913249|	WP_172602323.1,WP_172602325.1,	NMY3_02844|ID_89028299|aniA_3|, NMY3_03593|ID_89029048|aniA_5|	A4241_RS01575|ID_89033629|, A4241_RS01780|ID_89033670|, A4241_RS07305|ID_89034835|	KAA2282037.1, KAA2283145.1	NUNG_0218|ID_100022669|, NUNG_2296|ID_100020591|	NEPID_0359|ID_99870394|, NEPID_3476|ID_99873511|, NEPID_3548|ID_99873583|
OG0000609		WP_134485145.1,WP_134485174.1,		A4241_RS06065|ID_89034569|, A4241_RS13390|ID_89036086|	KAA2279411.1	NUNG_2046|ID_100020841|	NEPID_2123|ID_99872158|
OG0000204	NARC_v1_110015|ID_43914494|	WP_134485329.1,WP_232038029.1,	NMY3_02408|ID_89027863|ssuC_1|, NMY3_02421|ID_89027876|ssuC_2|	A4241_RS09170|ID_89035221|	KAA2279840.1, KAA2279877.1	NUNG_1456|ID_100021431|	NEPID_1468|ID_99871503|
OG0002075		WP_134483692.1WP_134483692.1WP_134483692.1WP_134483692.1WP_134483692.1WP_134483692.1
OG0003228		WP_134483546.1,WP_134483546.1,
OG0002294		WP_134484738.1,WP_134483434.1,		A4241AM_2704|ID_89033205|	KAA2279144.1
OG0000563	NARC_v1_230001|ID_43915398|	WP_197731074.1	NMY3AM_2850|ID_89025181|	A4241_RS08845|ID_89035153|	KAA2279157.1	NUNG_1515|ID_100021372|	NEPID_1632|ID_99871667|
OG0000550	NARC_v1_230002|ID_43915399|	WP_134482495.1	NMY3_02463|ID_89027918|	A4241_RS08840|ID_89035152|	KAA2279135.1	NUNG_1516|ID_100021371|	NEPID_1633|ID_99871668|
OG0000551	NARC_v1_230003|ID_43915400|thrS|	WP_134482496.1	NMY3_02464|ID_89027919|thrS|	A4241_RS08835|ID_89035151|	KAA2279136.1	NUNG_1517|ID_100021370|thrS|	NEPID_1634|ID_99871669|thrS|
OG0000553	NARC_v1_230005|ID_43915402|	WP_134482498.1	NMY3_02466|ID_89027921|	A4241_RS08825|ID_89035149|	KAA2279146.1	NUNG_1519|ID_100021368|	NEPID_1636|ID_99871671|
OG0000556	NARC_v1_230008|ID_43915405|trpC|	WP_134482501.1	NMY3_02469|ID_89027924|trpC|	A4241_RS08810|ID_89035146|	KAA2279149.1	NUNG_1522|ID_100021365|trpC|	NEPID_1640|ID_99871675|trpC|
OG0000557	NARC_v1_230009|ID_43915406|	WP_134482502.1	NMY3_02470|ID_89027925|	A4241_RS08805|ID_89035145|	KAA2279150.1	NUNG_1523|ID_100021364|	NEPID_1641|ID_99871676|
OG0000558	NARC_v1_230010|ID_43915407|pyrG|	WP_134482503.1	NMY3_02471|ID_89027926|pyrG|	A4241_RS08800|ID_89035144|pyrG|	KAA2279151.1	NUNG_1524|ID_100021363|pyrG|	NEPID_1642|ID_99871677|pyrG|
OG0000559	NARC_v1_230011|ID_43915408|	WP_134482504.1	NMY3_02472|ID_89027927|ppnK_1|	A4241_RS08795|ID_89035143|	KAA2279152.1	NUNG_1525|ID_100021362|	NEPID_1643|ID_99871678|
OG0000560	NARC_v1_230012|ID_43915409|	WP_134482505.1	NMY3_02473|ID_89027928|	A4241_RS08790|ID_89035142|	KAA2279153.1	NUNG_1526|ID_100021361|	NEPID_1644|ID_99871679|
OG0000561	NARC_v1_230013|ID_43915410|	WP_134482506.1	NMY3_02474|ID_89027929|	A4241_RS08785|ID_89035141|	KAA2279154.1	NUNG_1527|ID_100021360|	NEPID_1645|ID_99871680|
OG0001858		WP_134482508.1	NMY3_02477|ID_89027932|	A4241_RS08770|ID_89035138|	KAA2279527.1	NUNG_1530|ID_100021357|	NEPID_1648|ID_99871683|
OG0001859		WP_134482509.1	NMY3_02478|ID_89027933|	A4241_RS08765|ID_89035137|	KAA2279528.1	NUNG_1531|ID_100021356|	NEPID_1649|ID_99871684|
OG0001861		WP_134482511.1	NMY3_02480|ID_89027935|polX_2|	A4241_RS08755|ID_89035135|	KAA2279530.1	NUNG_1533|ID_100021354|polX|	NEPID_1651|ID_99871686|
OG0000612	NARC_v1_10003|ID_43912348|	WP_134482514.1	NMY3_02484|ID_89027939|	A4241_RS08740|ID_89035132|	KAA2279534.1	NUNG_1537|ID_100021350|	NEPID_1654|ID_99871689|
OG0000613	NARC_v1_10004|ID_43912349|metH|	WP_134482515.1	NMY3_02485|ID_89027940|metH_1|	A4241_RS08735|ID_89035131|	KAA2279535.1	NUNG_1539|ID_100021348|	NEPID_1655|ID_99871690|
OG0000140		WP_134482521.1	NMY3_00539|ID_89025994|rutB_1|, NMY3_01094|ID_89026549|rutB_2|		KAA2281382.1, KAA2283142.1, KAA2283143.1	NUNG_3165|ID_100019722|rutB|, NUNG_3450|ID_100019437|rutB|	NEPID_1524|ID_99871559|, NEPID_1525|ID_99871560|, NEPID_1571|ID_99871606|, NEPID_3505|ID_99873540|rutB|
OG0000397	NARC_v1_30273|ID_43913078|azr|	WP_134482522.1	NMY3_01345|ID_89026800|azr_5|		KAA2281374.1	NUNG_0418|ID_100022469|azr|, NUNG_2861|ID_100020026|	NEPID_1573|ID_99871608|azr|, NEPID_1607|ID_99871642|azr|
OG0000056	NARC_v1_160017|ID_43915031|arsM|	WP_232037897.1	NMY3_02003|ID_89027458|ycgJ_2|	A4241_RS00380|ID_89033383|arsM|, A4241_RS00385|ID_89033384|arsM|, A4241_RS14690|ID_89036353|arsM|	KAA2282007.1, KAA2282947.1, KAA2282948.1, KAA2283537.1	NUNG_2022|ID_100020865|arsM|, NUNG_2023|ID_100020864|, NUNG_3593|ID_100019294|	NEPID_0351|ID_99870386|arsM|, NEPID_3464|ID_99873499|arsM|, NEPID_3465|ID_99873500|arsM|
OG0001657		WP_134482532.1		A4241_RS03970|ID_89034131|, A4241_RS03975|ID_89034132|, A4241_RS14120|ID_89036233|	KAA2283507.1		NEPID_0018|ID_99870053|, NEPID_1113|ID_99871148|
OG0002269		WP_172601990.1	NMY3_01328|ID_89026783|	A4241AM_1664|ID_89033076|		NUNG_1497|ID_100021390|	NEPID_1549|ID_99871584|
OG0000615	NARC_v1_10007|ID_43912352|	WP_134482537.1	NMY3_02492|ID_89027947|	A4241_RS08655|ID_89035114|	KAA2279553.1	NUNG_1542|ID_100021345|	NEPID_1659|ID_99871694|
OG0000616	NARC_v1_10008|ID_43912353|	WP_134482538.1	NMY3_02493|ID_89027948|	A4241_RS08650|ID_89035113|	KAA2279554.1	NUNG_1543|ID_100021344|	NEPID_1660|ID_99871695|
OG0000617	NARC_v1_10009|ID_43912354|	WP_134482539.1	NMY3_02495|ID_89027950|	A4241_RS08645|ID_89035112|	KAA2279555.1	NUNG_1545|ID_100021342|	NEPID_1661|ID_99871696|
OG0000618	NARC_v1_10011|ID_43912356|	WP_134482540.1	NMY3_02497|ID_89027952|	A4241_RS08640|ID_89035111|	KAA2279556.1	NUNG_1547|ID_100021340|	NEPID_1662|ID_99871697|
OG0002887		WP_134482544.1			KAA2282183.1
OG0002348		WP_134482546.1		A4241_RS14920|ID_89033893|	KAA2282181.1	NUNG_1495|ID_100021392|
OG0002327	NARC_v1_60099|ID_43913685|	WP_134482548.1			KAA2281229.1, KAA2282168.1
OG0000620	NARC_v1_10013|ID_43912358|	WP_134482549.1	NMY3_02499|ID_89027954|	A4241_RS08630|ID_89035109|	KAA2279558.1	NUNG_1549|ID_100021338|	NEPID_1665|ID_99871700|
OG0000622	NARC_v1_10016|ID_43912361|	WP_134482551.1	NMY3_02501|ID_89027956|	A4241_RS08620|ID_89035107|scpB|	KAA2279560.1	NUNG_1552|ID_100021335|	NEPID_1667|ID_99871702|
OG0000625	NARC_v1_10019|ID_43912364|purL|	WP_134482554.1	NMY3_02504|ID_89027959|purL|	A4241_RS08605|ID_89035104|purL|	KAA2279563.1	NUNG_1555|ID_100021332|purL|	NEPID_1670|ID_99871705|purL|
OG0000626	NARC_v1_10020|ID_43912365|purF|	WP_134482555.1	NMY3_02505|ID_89027960|purF_2|	A4241_RS08600|ID_89035103|purF|	KAA2279564.1	NUNG_1556|ID_100021331|purF|	NEPID_1671|ID_99871706|purF|
OG0000481	NARC_v1_10028|ID_43912373|bioD|	WP_134482559.1	NMY3_02516|ID_89027971|bioD1|	A4241_RS08560|ID_89035095|bioD|	KAA2278681.1	NUNG_1571|ID_100021316|bioD|	NEPID_1679|ID_99871714|bioD|
OG0000485	NARC_v1_10031|ID_43912376|	WP_134482561.1	NMY3_02518|ID_89027973|thiD|	A4241_RS08550|ID_89035093|thiD|	KAA2278706.1	NUNG_1574|ID_100021313|	NEPID_1681|ID_99871716|
OG0000484	NARC_v1_10032|ID_43912377|eif5a|	WP_172602367.1	NMY3_02519|ID_89027974|	A4241_RS08545|ID_89035092|	KAA2278705.1	NUNG_1575|ID_100021312|eif5a|	NEPID_1683|ID_99871718|eif5a|
OG0000348	NARC_v1_10035|ID_43912380|, NARC_v1_130059|ID_43914694|	WP_134482565.1	NMY3_02522|ID_89027977|	A4241_RS08530|ID_89035089|	KAA2279285.1	NUNG_1578|ID_100021309|	NEPID_1686|ID_99871721|
OG0000347	NARC_v1_10036|ID_43912381|	WP_134482566.1	NMY3_02523|ID_89027978|	A4241_RS08525|ID_89035088|	KAA2279284.1, KAA2283359.1	NUNG_1579|ID_100021308|	NEPID_1687|ID_99871722|
OG0000592	NARC_v1_10037|ID_43912382|cysS|	WP_134482567.1	NMY3_02524|ID_89027979|cysS_2|	A4241_RS08520|ID_89035087|	KAA2279283.1	NUNG_1580|ID_100021307|cysS|	NEPID_1688|ID_99871723|cysS|
OG0000591	NARC_v1_10038|ID_43912383|	WP_134482568.1	NMY3_02525|ID_89027980|carAc|	A4241_RS08515|ID_89035086|	KAA2279282.1	NUNG_1581|ID_100021306|carAc|	NEPID_1689|ID_99871724|
OG0000590	NARC_v1_10039|ID_43912384|	WP_134482569.1	NMY3_02526|ID_89027981|metG_1|	A4241_RS08510|ID_89035085|metG|	KAA2279281.1	NUNG_1582|ID_100021305|	NEPID_1690|ID_99871725|
OG0000589	NARC_v1_10040|ID_43912385|	WP_134482570.1	NMY3_02527|ID_89027982|	A4241_RS08505|ID_89035084|	KAA2279280.1	NUNG_1583|ID_100021304|	NEPID_1691|ID_99871726|
OG0000587	NARC_v1_10042|ID_43912387|cofH|	WP_134482572.1	NMY3_02529|ID_89027984|mqnE_1|	A4241_RS08495|ID_89035082|cofH|	KAA2279278.1	NUNG_1585|ID_100021302|cofH|	NEPID_1694|ID_99871729|cofH|
OG0000586	NARC_v1_10043|ID_43912388|cofG|	WP_134482573.1	NMY3_02530|ID_89027985|	A4241_RS08490|ID_89035081|cofG|	KAA2279277.1	NUNG_1586|ID_100021301|cofG|	NEPID_1695|ID_99871730|cofG|
OG0002187	NARC_v1_10044|ID_43912389|	WP_134485533.1	NMY3_02531|ID_89027986|mutB_2|			NUNG_1587|ID_100021300|hcmB|	NEPID_1696|ID_99871731|hcmB|
OG0000585	NARC_v1_10045|ID_43912390|ilvC|	WP_134482574.1	NMY3_02532|ID_89027987|ilvC|	A4241_RS08485|ID_89035080|ilvC|	KAA2279276.1	NUNG_1588|ID_100021299|ilvC|	NEPID_1697|ID_99871732|ilvC|
OG0000583	NARC_v1_10047|ID_43912392|aspC|	WP_172601996.1	NMY3_02534|ID_89027989|aspC|	A4241_RS08475|ID_89035078|	KAA2279274.1	NUNG_1590|ID_100021297|aspC|	NEPID_1699|ID_99871734|aspC|
OG0000596	NARC_v1_10048|ID_43912393|aroC|	WP_172601997.1	NMY3_02535|ID_89027990|aroC|	A4241_RS08470|ID_89035077|aroC|	KAA2279289.1	NUNG_1591|ID_100021296|aroC|	NEPID_1700|ID_99871735|aroC|
OG0000582	NARC_v1_10049|ID_43912394|aroA|	WP_134482578.1	NMY3_02536|ID_89027991|aroA|	A4241_RS08465|ID_89035076|	KAA2279273.1	NUNG_1592|ID_100021295|aroA|	NEPID_1701|ID_99871736|aroA|
OG0000581	NARC_v1_10050|ID_43912395|aroK|	WP_134482579.1	NMY3_02538|ID_89027993|	A4241_RS08460|ID_89035075|	KAA2279272.1	NUNG_1594|ID_100021293|aroK|	NEPID_1702|ID_99871737|aroK|
OG0000595	NARC_v1_10051|ID_43912396|aroE|	WP_134482580.1	NMY3_02539|ID_89027994|aroE|	A4241_RS08455|ID_89035074|aroE|	KAA2279288.1	NUNG_1595|ID_100021292|aroE|	NEPID_1703|ID_99871738|aroE|
OG0001855		WP_172601998.1	NMY3_02541|ID_89027996|tatC_3|	A4241_RS08445|ID_89035072|tatC|	KAA2279270.1	NUNG_1597|ID_100021290|tatC|	NEPID_1705|ID_99871740|tatC|
OG0000578	NARC_v1_10056|ID_43912401|aroB|	WP_134482584.1	NMY3_02543|ID_89027998|griH|	A4241_RS08435|ID_89035070|	KAA2279268.1	NUNG_1599|ID_100021288|aroB|	NEPID_1707|ID_99871742|aroB|
OG0000577	NARC_v1_10057|ID_43912402|aroA|	WP_134482585.1	NMY3_02544|ID_89027999|griI|	A4241_RS08430|ID_89035069|	KAA2279267.1	NUNG_1600|ID_100021287|aroA|	NEPID_1708|ID_99871743|aroA|
OG0000576	NARC_v1_10058|ID_43912403|nadE|	WP_134482586.1	NMY3_02545|ID_89028000|nadE_2|	A4241_RS08425|ID_89035068|	KAA2279264.1	NUNG_1601|ID_100021286|nadE|	NEPID_1709|ID_99871744|nadE|
OG0000575	NARC_v1_10060|ID_43912405|purM|	WP_134482588.1	NMY3_02547|ID_89028002|purM|	A4241_RS08415|ID_89035066|purM|	KAA2279263.1	NUNG_1603|ID_100021284|purM|	NEPID_1711|ID_99871746|purM|
OG0000573	NARC_v1_10062|ID_43912407|lysS|	WP_134482591.1	NMY3_02549|ID_89028004|lysS|	A4241_RS08405|ID_89035064|lysS|	KAA2279261.1	NUNG_1606|ID_100021281|lysS|	NEPID_1714|ID_99871749|lysS|
OG0000571	NARC_v1_10064|ID_43912409|	WP_134482593.1	NMY3_02551|ID_89028006|	A4241_RS08395|ID_89035062|	KAA2279259.1	NUNG_1608|ID_100021279|	NEPID_1716|ID_99871751|
OG0000570	NARC_v1_10065|ID_43912410|	WP_134482594.1	NMY3_02552|ID_89028007|	A4241_RS08390|ID_89035061|	KAA2279258.1	NUNG_1609|ID_100021278|	NEPID_1717|ID_99871752|
OG0000569	NARC_v1_10071|ID_43912416|	WP_134482595.1	NMY3_02554|ID_89028009|	A4241_RS08385|ID_89035060|	KAA2279257.1	NUNG_1612|ID_100021275|	NEPID_1720|ID_99871755|
OG0000607	NARC_v1_10074|ID_43912419|	WP_134482597.1	NMY3_02557|ID_89028012|	A4241_RS08370|ID_89035057|	KAA2279369.1	NUNG_1615|ID_100021272|	NEPID_1722|ID_99871757|
OG0000606	NARC_v1_10075|ID_43912420|	WP_134482598.1	NMY3_02558|ID_89028013|	A4241_RS08365|ID_89035056|	KAA2279368.1	NUNG_1616|ID_100021271|	NEPID_1723|ID_99871758|
OG0000604	NARC_v1_10077|ID_43912422|	WP_134482600.1	NMY3_02560|ID_89028015|	A4241_RS08355|ID_89035054|	KAA2279366.1	NUNG_1618|ID_100021269|	NEPID_1725|ID_99871760|
OG0000603	NARC_v1_10078|ID_43912423|	WP_134482601.1	NMY3_02561|ID_89028016|	A4241_RS08350|ID_89035053|	KAA2279365.1	NUNG_1619|ID_100021268|	NEPID_1726|ID_99871761|
OG0000601	NARC_v1_10082|ID_43912427|	WP_134482603.1	NMY3_02564|ID_89028019|	A4241_RS08340|ID_89035051|	KAA2279362.1	NUNG_1623|ID_100021264|	NEPID_1730|ID_99871765|
OG0000600	NARC_v1_10083|ID_43912428|	WP_134482604.1	NMY3_02565|ID_89028020|	A4241_RS08335|ID_89035050|	KAA2279361.1	NUNG_1624|ID_100021263|	NEPID_1731|ID_99871766|
OG0000598	NARC_v1_10085|ID_43912430|	WP_134482606.1	NMY3_02567|ID_89028022|	A4241_RS08325|ID_89035048|	KAA2279359.1	NUNG_1627|ID_100021260|	NEPID_1733|ID_99871768|
OG0001995	NARC_v1_10093|ID_43912438|	WP_172602004.1	NMY3_02570|ID_89028025|	A4241_RS15180|ID_89035045|		NUNG_1630|ID_100021257|	NEPID_1735|ID_99871770|
OG0003178		WP_134482608.1					NEPID_1738|ID_99871773|
OG0000351	NARC_v1_10104|ID_43912449|, NARC_v1_70012|ID_43913804|	WP_134482610.1	NMY3_02579|ID_89028034|	A4241_RS08285|ID_89035039|	KAA2279354.1	NUNG_1645|ID_100021242|	NEPID_1740|ID_99871775|
OG0000352	NARC_v1_10105|ID_43912450|, NARC_v1_70013|ID_43913805|	WP_134482611.1	NMY3_02578|ID_89028033|	A4241_RS08290|ID_89035040|	KAA2279355.1	NUNG_1644|ID_100021243|	NEPID_1741|ID_99871776|
OG0002795		WP_134482612.1	NMY3_00774|ID_89026229|				NEPID_1742|ID_99871777|
OG0003179		WP_134482616.1					NEPID_1744|ID_99871779|
OG0003180		WP_172602007.1					NEPID_1745|ID_99871780|
OG0002381	NARC_v1_10118|ID_43912463|	WP_172602008.1	NMY3_02584|ID_89028039|tuaC|				NEPID_1752|ID_99871787|
OG0003211		WP_134482625.1	NMY3_02586|ID_89028041|
OG0002819		WP_134482627.1	NMY3_02587|ID_89028042|epsD|	A4241_RS08225|ID_89035027|
OG0000462	NARC_v1_10106|ID_43912451|, NARC_v1_170025|ID_43915160|	WP_134482631.1	NMY3_02581|ID_89028036|	A4241_RS02260|ID_89033770|, A4241_RS08270|ID_89035036|		NUNG_2527|ID_100020360|	NEPID_1749|ID_99871784|
OG0000350	NARC_v1_10116|ID_43912461|	WP_134482633.1	NMY3_02590|ID_89028045|, NMY3_03375|ID_89028830|	A4241_RS08265|ID_89035035|	KAA2279353.1	NUNG_2534|ID_100020353|	NEPID_1764|ID_99871799|
OG0002189	NARC_v1_10112|ID_43912457|	WP_134482634.1	NMY3_02593|ID_89028048|				NEPID_1754|ID_99871789|, NEPID_1759|ID_99871794|
OG0000891	NARC_v1_10121|ID_43912466|	WP_134482638.1	NMY3_02596|ID_89028051|	A4241_RS08200|ID_89035022|	KAA2280381.1	NUNG_1647|ID_100021240|	NEPID_1769|ID_99871804|
OG0000890	NARC_v1_10122|ID_43912467|	WP_134482639.1	NMY3_02598|ID_89028053|	A4241_RS08195|ID_89035021|	KAA2280379.1	NUNG_1648|ID_100021239|	NEPID_1771|ID_99871806|
OG0000889	NARC_v1_10123|ID_43912468|	WP_134482640.1	NMY3_02600|ID_89028055|	A4241_RS08190|ID_89035020|	KAA2280378.1	NUNG_1651|ID_100021236|	NEPID_1772|ID_99871807|
OG0000888	NARC_v1_40008|ID_43913121|	WP_134482641.1		A4241_RS05160|ID_89034380|	KAA2280376.1		NEPID_0803|ID_99870838|, NEPID_1135|ID_99871170|, NEPID_1916|ID_99871951|
OG0000373	NARC_v1_10126|ID_43912471|	WP_134482645.1	NMY3_02604|ID_89028059|	A4241_RS08165|ID_89035015|, A4241_RS08170|ID_89035016|	KAA2280373.1	NUNG_1654|ID_100021233|	NEPID_1777|ID_99871812|
OG0002153	NARC_v1_40201|ID_43913314|	WP_134482648.1		A4241_RS08150|ID_89035012|	KAA2282945.1		NEPID_2062|ID_99872097|
OG0001952	NARC_v1_40204|ID_43913317|	WP_134482649.1		A4241_RS07225|ID_89034818|, A4241_RS08145|ID_89035011|	KAA2282943.1		NEPID_2064|ID_99872099|
OG0000258	NARC_v1_10128|ID_43912473|	WP_134482651.1	NMY3_02606|ID_89028061|	A4241_RS08125|ID_89035007|, A4241_RS13380|ID_89036084|	KAA2280352.1	NUNG_1657|ID_100021230|	NEPID_1520|ID_99871555|, NEPID_1783|ID_99871818|
OG0000887	NARC_v1_10131|ID_43912476|	WP_172602013.1	NMY3_02609|ID_89028064|rutB_3|	A4241_RS08115|ID_89035005|	KAA2280351.1	NUNG_1660|ID_100021227|	NEPID_1786|ID_99871821|
OG0000886	NARC_v1_10133|ID_43912478|	WP_134482653.1	NMY3_02611|ID_89028066|	A4241_RS08110|ID_89035003|	KAA2280350.1	NUNG_1662|ID_100021225|	NEPID_1787|ID_99871822|
OG0000096	NARC_v1_10135|ID_43912480|, NARC_v1_40241|ID_43913354|, NARC_v1_50147|ID_43913511|	WP_134482654.1	NMY3_02026|ID_89027481|trkH_1|, NMY3_02612|ID_89028067|trkH_2|	A4241_RS08105|ID_89035002|, A4241_RS13445|ID_89036097|, A4241_RS13485|ID_89036106|	KAA2280349.1	NUNG_0770|ID_100022117|, NUNG_1663|ID_100021224|	NEPID_1789|ID_99871824|
OG0000885	NARC_v1_10137|ID_43912482|	WP_134482655.1	NMY3_02613|ID_89028068|	A4241_RS08100|ID_89035001|	KAA2280348.1	NUNG_1664|ID_100021223|	NEPID_1790|ID_99871825|
OG0001996	NARC_v1_10138|ID_43912483|	WP_134482656.1	NMY3_02614|ID_89028069|	A4241_RS08095|ID_89035000|		NUNG_1665|ID_100021222|	NEPID_1791|ID_99871826|
OG0001823	NARC_v1_10139|ID_43912484|	WP_134482657.1	NMY3_02615|ID_89028070|	A4241_RS08090|ID_89034999|		NUNG_1666|ID_100021221|	NEPID_0387|ID_99870422|, NEPID_2529|ID_99872564|
OG0000895	NARC_v1_10140|ID_43912485|	WP_232037902.1	NMY3_02616|ID_89028071|dapE_3|	A4241_RS08085|ID_89034998|	KAA2280386.1	NUNG_1667|ID_100021220|dapE|	NEPID_1792|ID_99871827|
OG0000884	NARC_v1_10141|ID_43912486|	WP_134482658.1	NMY3_02617|ID_89028072|ybdK|	A4241_RS08080|ID_89034997|	KAA2280347.1	NUNG_1669|ID_100021218|	NEPID_1793|ID_99871828|
OG0000883	NARC_v1_10142|ID_43912487|	WP_197731080.1	NMY3_02618|ID_89028073|	A4241_RS08075|ID_89034996|	KAA2280346.1	NUNG_1670|ID_100021217|	NEPID_1794|ID_99871829|
OG0001997	NARC_v1_10143|ID_43912488|	WP_134482659.1	NMY3_02619|ID_89028074|	A4241_RS08070|ID_89034995|		NUNG_1671|ID_100021216|	NEPID_1795|ID_99871830|
OG0000882	NARC_v1_10144|ID_43912489|	WP_134482661.1	NMY3_02621|ID_89028076|	A4241_RS08060|ID_89034993|	KAA2280344.1	NUNG_1673|ID_100021214|	NEPID_1798|ID_99871833|
OG0000881	NARC_v1_10145|ID_43912490|	WP_134482662.1	NMY3_02622|ID_89028077|	A4241_RS08055|ID_89034992|	KAA2280343.1	NUNG_1674|ID_100021213|	NEPID_1799|ID_99871834|
OG0000880	NARC_v1_10146|ID_43912491|	WP_134482663.1	NMY3_02623|ID_89028078|	A4241_RS08050|ID_89034991|	KAA2280342.1	NUNG_1675|ID_100021212|	NEPID_1800|ID_99871835|
OG0000879	NARC_v1_10147|ID_43912492|leuS|	WP_134482664.1	NMY3_02624|ID_89028079|leuS|	A4241_RS08045|ID_89034990|	KAA2280341.1	NUNG_1677|ID_100021210|leuS|	NEPID_1801|ID_99871836|leuS|
OG0000877	NARC_v1_10149|ID_43912494|fusA|	WP_134482666.1	NMY3_02626|ID_89028081|fusA|	A4241_RS08035|ID_89034988|	KAA2280339.1	NUNG_1679|ID_100021208|fusA|	NEPID_1803|ID_99871838|fusA|
OG0000876	NARC_v1_10150|ID_43912495|mqnD|	WP_134482667.1	NMY3_02628|ID_89028083|mqnD|	A4241_RS08030|ID_89034987|	KAA2280336.1	NUNG_1680|ID_100021207|mqnD|	NEPID_1804|ID_99871839|mqnD|
OG0000875	NARC_v1_10151|ID_43912496|cofH|	WP_232037903.1	NMY3_02629|ID_89028084|mqnE_2|	A4241_RS08025|ID_89034986|	KAA2280335.1	NUNG_1681|ID_100021206|	NEPID_1805|ID_99871840|
OG0000872	NARC_v1_10156|ID_43912501|	WP_134482670.1	NMY3_02635|ID_89028090|	A4241_RS08005|ID_89034981|	KAA2280331.1	NUNG_1687|ID_100021200|	NEPID_1810|ID_99871845|
OG0000871	NARC_v1_10157|ID_43912502|	WP_134482671.1	NMY3_02636|ID_89028091|	A4241_RS08000|ID_89034980|	KAA2280330.1	NUNG_1688|ID_100021199|	NEPID_1811|ID_99871846|
OG0002498		WP_134482672.1		A4241AM_1815|ID_89033098|		NUNG_1689|ID_100021198|	NEPID_1812|ID_99871847|
OG0000870	NARC_v1_10158|ID_43912503|	WP_134482673.1	NMY3_02637|ID_89028092|	A4241_RS07990|ID_89034977|	KAA2280329.1	NUNG_1690|ID_100021197|	NEPID_1813|ID_99871848|
OG0000869	NARC_v1_10159|ID_43912504|yvqK|	WP_134482674.1	NMY3_02638|ID_89028093|yvqK|	A4241_RS07985|ID_89034976|	KAA2280328.1	NUNG_1691|ID_100021196|yvqK|	NEPID_1814|ID_99871849|
OG0000372	NARC_v1_10163|ID_43912508|	WP_134482675.1	NMY3_02641|ID_89028096|	A4241_RS07970|ID_89034973|	KAA2280325.1	NUNG_1703|ID_100021184|	NEPID_1561|ID_99871596|, NEPID_1822|ID_99871857|
OG0000866	NARC_v1_10168|ID_43912513|	WP_172602016.1	NMY3_02645|ID_89028100|	A4241_RS07955|ID_89034970|	KAA2280322.1	NUNG_1706|ID_100021181|	NEPID_1826|ID_99871861|
OG0000865	NARC_v1_10169|ID_43912514|	WP_134482678.1	NMY3_02646|ID_89028101|	A4241_RS07950|ID_89034969|	KAA2280321.1	NUNG_1707|ID_100021180|	NEPID_1827|ID_99871862|
OG0000863	NARC_v1_10172|ID_43912517|	WP_134482681.1	NMY3_02650|ID_89028105|	A4241_RS07930|ID_89034965|	KAA2280318.1	NUNG_1712|ID_100021175|	NEPID_1830|ID_99871865|
OG0000893	NARC_v1_10173|ID_43912518|aspS|	WP_134482682.1	NMY3_02651|ID_89028106|asnS_1|	A4241_RS07925|ID_89034964|aspS|	KAA2280384.1	NUNG_1713|ID_100021174|aspS|	NEPID_1831|ID_99871866|aspS|
OG0000859	NARC_v1_10174|ID_43912519|trxA|	WP_134482683.1	NMY3_02653|ID_89028108|trxA_2|	A4241_RS07920|ID_89034963|trxA|	KAA2280265.1	NUNG_1715|ID_100021172|trxA|	NEPID_1832|ID_99871867|trxA|
OG0000856	NARC_v1_10177|ID_43912522|	WP_134482686.1	NMY3_02656|ID_89028111|tatAd|	A4241_RS07905|ID_89034960|	KAA2280262.1	NUNG_1718|ID_100021169|	NEPID_1835|ID_99871870|
OG0000855	NARC_v1_10178|ID_43912523|	WP_134482687.1	NMY3_02657|ID_89028112|	A4241_RS07900|ID_89034959|	KAA2280261.1	NUNG_1719|ID_100021168|	NEPID_1837|ID_99871872|
OG0000853	NARC_v1_10180|ID_43912525|	WP_134482689.1	NMY3_02659|ID_89028114|	A4241_RS07890|ID_89034957|	KAA2280259.1	NUNG_1721|ID_100021166|	NEPID_1839|ID_99871874|
OG0000264	NARC_v1_10200|ID_43912545|, NARC_v1_50140|ID_43913504|	WP_172602019.1		A4241AM_3016|ID_89033255|, A4241_RS13395|ID_89036087|	KAA2280648.1, KAA2282979.1, KAA2283104.1		NEPID_0759|ID_99870794|
OG0000263	NARC_v1_10201|ID_43912546|, NARC_v1_50139|ID_43913503|	WP_134482697.1		A4241AM_3015|ID_89033254|, A4241_RS13400|ID_89036088|	KAA2280647.1, KAA2283103.1, KAA2283566.1		NEPID_0758|ID_99870793|
OG0000848	NARC_v1_10187|ID_43912532|	WP_134482700.1	NMY3_02664|ID_89028119|	A4241_RS07865|ID_89034952|	KAA2280252.1	NUNG_1727|ID_100021160|	NEPID_1844|ID_99871879|
OG0002434	NARC_v1_70026|ID_43913818|	WP_134482702.1	NMY3_02666|ID_89028121|	A4241_RS10595|ID_89035512|
OG0002214	NARC_v1_70024|ID_43913816|	WP_134482703.1	NMY3_02668|ID_89028123|	A4241_RS10600|ID_89035514|, A4241_RS13160|ID_89036038|
OG0000233		WP_134482705.1	NMY3_00378|ID_89025833|, NMY3_03025|ID_89028480|	A4241_RS02655|ID_89033850|, A4241_RS10605|ID_89035515|, A4241_RS13080|ID_89036021|	KAA2283097.1, KAA2283745.1	NUNG_2618|ID_100020269|, NUNG_2619|ID_100020268|
OG0002019	NARC_v1_40244|ID_43913357|	WP_134482711.1	NMY3_00229|ID_89025684|, NMY3_00355|ID_89025810|	A4241_RS13240|ID_89036054|		NUNG_3573|ID_100019314|
OG0002840		WP_134482717.1			KAA2279139.1
OG0002864		WP_134482722.1			KAA2281196.1
OG0000319	NARC_v1_160111|ID_43915125|	WP_134482724.1	NMY3_01445|ID_89026900|macB_1|	A4241_RS12380|ID_89035878|	KAA2283612.1	NUNG_0501|ID_100022386|, NUNG_1694|ID_100021193|	NEPID_0632|ID_99870667|, NEPID_1820|ID_99871855|
OG0002175		WP_134482725.1			KAA2283570.1	NUNG_1695|ID_100021192|	NEPID_0483|ID_99870518|, NEPID_1819|ID_99871854|
OG0002179		WP_134482726.1			KAA2283660.1	NUNG_1696|ID_100021191|lolD|	NEPID_0482|ID_99870517|, NEPID_1818|ID_99871853|
OG0002174		WP_134482728.1			KAA2283568.1	NUNG_1699|ID_100021188|	NEPID_0480|ID_99870515|, NEPID_1816|ID_99871851|
OG0002177		WP_134482729.1			KAA2283575.1	NUNG_1700|ID_100021187|	NEPID_0487|ID_99870522|, NEPID_1815|ID_99871850|
OG0000197	NARC_v1_10185|ID_43912530|	WP_134482730.1	NMY3_02820|ID_89028275|	A4241_RS02950|ID_89033913|	KAA2279356.1, KAA2280360.1, KAA2282903.1, KAA2282911.1	NUNG_1760|ID_100021127|	NEPID_1111|ID_99871146|
OG0002130	NARC_v1_50137|ID_43913501|	WP_134482732.1			KAA2281582.1	NUNG_2857|ID_100020030|	NEPID_0389|ID_99870424|
OG0002558		WP_134482733.1		A4241_RS07855|ID_89034950|	KAA2280235.1
OG0002797		WP_172602026.1	NMY3_02726|ID_89028181|				NEPID_1937|ID_99871972|
OG0000845	NARC_v1_40031|ID_43913144|	WP_134482738.1	NMY3_02727|ID_89028182|	A4241_RS07830|ID_89034944|	KAA2280230.1	NUNG_1806|ID_100021081|	NEPID_1938|ID_99871973|
OG0000844	NARC_v1_40032|ID_43913145|	WP_134482739.1	NMY3_02728|ID_89028183|	A4241_RS07825|ID_89034943|mce|	KAA2280229.1	NUNG_1807|ID_100021080|	NEPID_1939|ID_99871974|
OG0000843	NARC_v1_40034|ID_43913147|	WP_134482740.1	NMY3_02730|ID_89028185|	A4241_RS07815|ID_89034941|	KAA2280228.1	NUNG_1809|ID_100021078|	NEPID_1942|ID_99871977|
OG0000862	NARC_v1_40037|ID_43913150|	WP_134482742.1	NMY3_02733|ID_89028188|	A4241_RS07805|ID_89034938|	KAA2280269.1	NUNG_1812|ID_100021075|	NEPID_1945|ID_99871980|
OG0000841	NARC_v1_40040|ID_43913153|atpD|	WP_134482744.1	NMY3_02736|ID_89028191|atpD|	A4241_RS07795|ID_89034935|	KAA2280225.1	NUNG_1815|ID_100021072|atpD|	NEPID_1948|ID_99871983|atpD|
OG0000840	NARC_v1_40041|ID_43913154|atpB|	WP_134482745.1	NMY3_02737|ID_89028192|ntpB|	A4241_RS07790|ID_89034934|	KAA2280224.1	NUNG_1816|ID_100021071|atpB|	NEPID_1949|ID_99871984|atpB|
OG0000839	NARC_v1_40042|ID_43913155|atpA|	WP_134482746.1	NMY3_02738|ID_89028193|ntpA|	A4241_RS07785|ID_89034933|	KAA2280223.1	NUNG_1817|ID_100021070|atpA|	NEPID_1950|ID_99871985|atpA|
OG0000838	NARC_v1_40043|ID_43913156|atpF|	WP_134482747.1	NMY3_02739|ID_89028194|	A4241_RS07780|ID_89034932|	KAA2280222.1	NUNG_1818|ID_100021069|atpF|	NEPID_1951|ID_99871986|atpF|
OG0000837	NARC_v1_40044|ID_43913157|atpC|	WP_172602028.1	NMY3_02740|ID_89028195|	A4241_RS07775|ID_89034931|	KAA2280221.1	NUNG_1820|ID_100021067|	NEPID_1952|ID_99871987|atpC|
OG0000836	NARC_v1_40045|ID_43913158|	WP_134482749.1	NMY3_02741|ID_89028196|	A4241_RS07770|ID_89034930|	KAA2280220.1	NUNG_1821|ID_100021066|	NEPID_1953|ID_99871988|
OG0000861	NARC_v1_40046|ID_43913159|	WP_197731082.1	NMY3_02742|ID_89028197|	A4241_RS15430|ID_89034929|	KAA2280268.1	NUNG_1822|ID_100021065|	NEPID_1954|ID_99871989|
OG0000835	NARC_v1_40050|ID_43913163|	WP_134482751.1	NMY3_02746|ID_89028201|	A4241_RS07755|ID_89034927|	KAA2280219.1	NUNG_1827|ID_100021060|	NEPID_1958|ID_99871993|
OG0000834	NARC_v1_40051|ID_43913164|	WP_197731083.1	NMY3_02748|ID_89028203|dnaJ_5|	A4241_RS07750|ID_89034926|	KAA2280218.1	NUNG_1828|ID_100021059|dnaJ|	NEPID_1959|ID_99871994|
OG0000833	NARC_v1_40052|ID_43913165|	WP_134482752.1	NMY3_02749|ID_89028204|asnB_4|	A4241_RS07745|ID_89034925|asnB|	KAA2280217.1	NUNG_1833|ID_100021054|	NEPID_1960|ID_99871995|
OG0000832	NARC_v1_40053|ID_43913166|	WP_134482753.1	NMY3_02750|ID_89028205|serB_2|	A4241_RS07740|ID_89034924|	KAA2280216.1	NUNG_1834|ID_100021053|	NEPID_1961|ID_99871996|
OG0000831	NARC_v1_40054|ID_43913167|mngA|	WP_134482754.1	NMY3_02751|ID_89028206|	A4241_RS07735|ID_89034923|mpgS|	KAA2280215.1	NUNG_1835|ID_100021052|mngA|	NEPID_1962|ID_99871997|mngA|
OG0001875	NARC_v1_40060|ID_43913173|	WP_134485550.1	NMY3_02756|ID_89028211|	A4241_RS07710|ID_89034918|	KAA2280210.1		NEPID_1969|ID_99872004|
OG0000828	NARC_v1_40061|ID_43913174|	WP_134482758.1	NMY3_02757|ID_89028212|	A4241_RS07705|ID_89034917|	KAA2280209.1	NUNG_1841|ID_100021046|	NEPID_1970|ID_99872005|
OG0000827	NARC_v1_40062|ID_43913175|	WP_134482759.1	NMY3_02758|ID_89028213|	A4241_RS07700|ID_89034916|	KAA2280208.1	NUNG_1842|ID_100021045|	NEPID_1971|ID_99872006|
OG0000824	NARC_v1_40071|ID_43913184|	WP_134482762.1	NMY3_02764|ID_89028219|	A4241_RS07675|ID_89034912|	KAA2280203.1	NUNG_1850|ID_100021037|	NEPID_1974|ID_99872009|
OG0001877		WP_269472328.1	NMY3AM_3144|ID_89025233|	A4241_RS01225|ID_89033556|	KAA2280254.1, KAA2281171.1	NUNG_0650|ID_100022237|
OG0000822	NARC_v1_40076|ID_43913189|	WP_172602032.1	NMY3_02767|ID_89028222|fabG1|	A4241_RS07655|ID_89034908|	KAA2280201.1	NUNG_1854|ID_100021033|	NEPID_1977|ID_99872012|
OG0000821	NARC_v1_40082|ID_43913195|	WP_134482768.1	NMY3_02773|ID_89028228|	A4241_RS07635|ID_89034904|	KAA2280197.1	NUNG_1858|ID_100021029|	NEPID_1982|ID_99872017|
OG0001916		WP_134482770.1	NMY3_02786|ID_89028241|, NMY3_02787|ID_89028242|	A4241_RS07620|ID_89034901|	KAA2281407.1	NUNG_1869|ID_100021018|
OG0002128		WP_232037906.1	NMY3_00249|ID_89025704|	A4241_RS07610|ID_89034899|	KAA2281445.1	NUNG_1779|ID_100021108|
OG0000182	NARC_v1_40119|ID_43913232|, NARC_v1_90166|ID_43914306|	WP_134482771.1	NMY3_03135|ID_89028590|	A4241_RS06725|ID_89034709|, A4241_RS07595|ID_89034896|	KAA2282138.1	NUNG_2235|ID_100020652|, NUNG_3251|ID_100019636|	NEPID_2000|ID_99872035|, NEPID_2183|ID_99872218|
OG0001831	NARC_v1_40120|ID_43913233|	WP_134482772.1	NMY3_02800|ID_89028255|	A4241_RS15375|ID_89034895|		NUNG_1883|ID_100021004|, NUNG_3252|ID_100019635|	NEPID_2001|ID_99872036|
OG0001061	NARC_v1_40146|ID_43913259|	WP_134482774.1	NMY3_02828|ID_89028283|	A4241_RS07575|ID_89034892|	KAA2281386.1	NUNG_2038|ID_100020849|	NEPID_2015|ID_99872050|
OG0002586		WP_134482778.1		A4241_RS07545|ID_89034884|	KAA2282122.1
OG0000756	NARC_v1_40152|ID_43913265|	WP_134482779.1	NMY3_02917|ID_89028372|	A4241AM_1709|ID_89033081|	KAA2280040.1	NUNG_2054|ID_100020833|	NEPID_2022|ID_99872057|
OG0000812	NARC_v1_40153|ID_43913266|	WP_134482780.1	NMY3_02918|ID_89028373|	A4241_RS07535|ID_89034882|	KAA2280121.1	NUNG_2055|ID_100020832|	NEPID_2024|ID_99872059|
OG0000757	NARC_v1_40154|ID_43913267|	WP_134482781.1	NMY3_02920|ID_89028375|	A4241_RS07525|ID_89034880|	KAA2280041.1	NUNG_2056|ID_100020831|	NEPID_2025|ID_99872060|
OG0000760	NARC_v1_40158|ID_43913271|	WP_134482783.1	NMY3_02923|ID_89028378|	A4241_RS07510|ID_89034877|	KAA2280044.1	NUNG_2059|ID_100020828|	NEPID_2028|ID_99872063|
OG0000762	NARC_v1_40160|ID_43913273|	WP_134482785.1	NMY3_02925|ID_89028380|	A4241_RS07500|ID_89034875|	KAA2280046.1	NUNG_2061|ID_100020826|	NEPID_2030|ID_99872065|
OG0000764	NARC_v1_40162|ID_43913275|carA|	WP_172602368.1	NMY3_02927|ID_89028382|carA|	A4241_RS07490|ID_89034873|carA|	KAA2280048.1	NUNG_2063|ID_100020824|carA|	NEPID_2032|ID_99872067|carA|
OG0000491	NARC_v1_40164|ID_43913277|	WP_172602037.1	NMY3_02929|ID_89028384|	A4241_RS07480|ID_89034871|	KAA2278861.1	NUNG_2065|ID_100020822|	NEPID_2034|ID_99872069|
OG0000765	NARC_v1_40165|ID_43913278|	WP_134482789.1	NMY3_02930|ID_89028385|metG_2|	A4241_RS07475|ID_89034870|	KAA2280051.1	NUNG_2066|ID_100020821|metG|	NEPID_2035|ID_99872070|
OG0000766	NARC_v1_40166|ID_43913279|purD|	WP_134482791.1	NMY3_02932|ID_89028387|purD|	A4241_RS07465|ID_89034868|purD|	KAA2280053.1	NUNG_2067|ID_100020820|purD|	NEPID_2036|ID_99872071|purD|
OG0000767	NARC_v1_40167|ID_43913280|	WP_134482792.1	NMY3_02933|ID_89028388|	A4241_RS07460|ID_89034867|	KAA2280054.1	NUNG_2069|ID_100020818|	NEPID_2037|ID_99872072|
OG0000768	NARC_v1_40169|ID_43913282|thi|	WP_134482794.1	NMY3_02935|ID_89028390|	A4241_RS07450|ID_89034865|	KAA2280055.1	NUNG_2071|ID_100020816|thi|	NEPID_2039|ID_99872074|thi|
OG0000769	NARC_v1_40171|ID_43913284|	WP_134482796.1	NMY3_02937|ID_89028392|	A4241_RS07440|ID_89034863|	KAA2280056.1	NUNG_2073|ID_100020814|	NEPID_2041|ID_99872076|
OG0000771	NARC_v1_40174|ID_43913287|	WP_134482798.1	NMY3_02940|ID_89028395|	A4241_RS07425|ID_89034860|	KAA2280058.1	NUNG_2076|ID_100020811|	NEPID_2044|ID_99872079|
OG0000772	NARC_v1_40176|ID_43913289|rps|	WP_134482800.1	NMY3_02942|ID_89028397|rpsJ|	A4241_RS07415|ID_89034858|	KAA2280060.1	NUNG_2078|ID_100020809|rps|	NEPID_2046|ID_99872081|rps|
OG0000773	NARC_v1_40177|ID_43913290|tuf|	WP_134482801.1	NMY3_02943|ID_89028398|tufB|	A4241_RS07410|ID_89034857|tuf|	KAA2280061.1	NUNG_2079|ID_100020808|tuf|	NEPID_2047|ID_99872082|tuf|
OG0000369	NARC_v1_40178|ID_43913291|	WP_232037911.1	NMY3_02944|ID_89028399|algA|	A4241_RS07405|ID_89034856|	KAA2280124.1, KAA2281598.1	NUNG_2080|ID_100020807|algA|	NEPID_2048|ID_99872083|algA|
OG0000774	NARC_v1_40179|ID_43913292|	WP_134482802.1	NMY3_02945|ID_89028400|	A4241_RS07400|ID_89034855|	KAA2280062.1	NUNG_2081|ID_100020806|	NEPID_2049|ID_99872084|
OG0000815	NARC_v1_40180|ID_43913293|	WP_134482803.1	NMY3_02946|ID_89028401|ileS|	A4241_RS07395|ID_89034854|	KAA2280125.1	NUNG_2082|ID_100020805|	NEPID_2050|ID_99872085|
OG0000775	NARC_v1_40181|ID_43913294|ppa|	WP_134482804.1	NMY3_02947|ID_89028402|ppa|	A4241_RS07390|ID_89034853|ppa|	KAA2280063.1	NUNG_2083|ID_100020804|ppa|	NEPID_2051|ID_99872086|ppa|
OG0000776	NARC_v1_40183|ID_43913296|	WP_134482806.1	NMY3_02949|ID_89028404|	A4241_RS07380|ID_89034851|	KAA2280065.1	NUNG_2085|ID_100020802|	NEPID_2053|ID_99872088|
OG0000777	NARC_v1_40184|ID_43913297|nnrD|	WP_134482807.1	NMY3_02950|ID_89028405|nnr_2|	A4241_RS07375|ID_89034850|	KAA2280066.1	NUNG_2086|ID_100020801|nnrD|	NEPID_2054|ID_99872089|nnrD|
OG0000784	NARC_v1_40207|ID_43913320|	WP_134482816.1	NMY3_02982|ID_89028437|	A4241_RS07210|ID_89034815|	KAA2280074.1	NUNG_2102|ID_100020785|	NEPID_2067|ID_99872102|
OG0000785	NARC_v1_40208|ID_43913321|	WP_134482817.1	NMY3_02983|ID_89028438|	A4241_RS07205|ID_89034814|	KAA2280075.1	NUNG_2103|ID_100020784|	NEPID_2068|ID_99872103|
OG0000787	NARC_v1_40211|ID_43913324|	WP_134482819.1	NMY3_02986|ID_89028441|	A4241_RS07190|ID_89034811|	KAA2280077.1	NUNG_2106|ID_100020781|	NEPID_2071|ID_99872106|
OG0000789	NARC_v1_40213|ID_43913326|ef1b|	WP_134482820.1	NMY3_02988|ID_89028443|	A4241_RS07180|ID_89034809|	KAA2280079.1	NUNG_2108|ID_100020779|ef1b|	NEPID_2073|ID_99872108|ef1b|
OG0000790	NARC_v1_40215|ID_43913328|pgk|	WP_134482822.1	NMY3_02990|ID_89028445|pgk|	A4241_RS07165|ID_89034806|	KAA2280081.1	NUNG_2110|ID_100020777|pgk|	NEPID_2075|ID_99872110|pgk|
OG0000793	NARC_v1_40218|ID_43913331|	WP_134482825.1	NMY3_02994|ID_89028449|	A4241_RS07150|ID_89034803|	KAA2280084.1	NUNG_2113|ID_100020774|	NEPID_2078|ID_99872113|
OG0000795	NARC_v1_40222|ID_43913335|eif1a|	WP_134482826.1	NMY3_02998|ID_89028453|	A4241_RS07140|ID_89034801|	KAA2280087.1	NUNG_2117|ID_100020770|eIF1A|	NEPID_2082|ID_99872117|eIF1A|
OG0000796	NARC_v1_40223|ID_43913336|	WP_134482827.1	NMY3_02999|ID_89028454|pheT|	A4241_RS07135|ID_89034800|	KAA2280088.1	NUNG_2120|ID_100020767|	NEPID_2083|ID_99872118|
OG0000798	NARC_v1_40225|ID_43913338|trpS|	WP_134482828.1	NMY3_03001|ID_89028456|trpS|	A4241_RS07125|ID_89034798|	KAA2280090.1	NUNG_2123|ID_100020764|trpS|	NEPID_2085|ID_99872120|trpS|
OG0000799	NARC_v1_40226|ID_43913339|	WP_134482829.1	NMY3_03002|ID_89028457|	A4241_RS07120|ID_89034797|	KAA2280091.1	NUNG_2124|ID_100020763|	NEPID_2086|ID_99872121|
OG0000800	NARC_v1_40227|ID_43913340|	WP_134482830.1	NMY3_03003|ID_89028458|	A4241_RS07115|ID_89034796|	KAA2280092.1	NUNG_2125|ID_100020762|	NEPID_2087|ID_99872122|
OG0000801	NARC_v1_40228|ID_43913341|	WP_134482831.1	NMY3_03004|ID_89028459|tagD_2|	A4241_RS07110|ID_89034795|	KAA2280093.1	NUNG_2126|ID_100020761|tagD|	NEPID_2088|ID_99872123|coaD|
OG0000818	NARC_v1_40229|ID_43913342|	WP_232037915.1	NMY3_03005|ID_89028460|	A4241_RS07105|ID_89034794|	KAA2280128.1	NUNG_2127|ID_100020760|	NEPID_2089|ID_99872124|
OG0001648	NARC_v1_40233|ID_43913346|	WP_134482833.1	NMY3_03009|ID_89028464|alsS|	A4241_RS06905|ID_89034748|	KAA2283438.1	NUNG_2131|ID_100020756|	NEPID_2091|ID_99872126|
OG0000289	NARC_v1_40114|ID_43913227|, NARC_v1_40235|ID_43913348|	WP_145987986.1		A4241_RS01015|ID_89033512|, A4241_RS06910|ID_89034749|	KAA2282167.1	NUNG_3223|ID_100019664|	NEPID_2093|ID_99872128|, NEPID_3178|ID_99873213|
OG0003191		WP_197731089.1					NEPID_2567|ID_99872602|yahK|
OG0000044	NARC_v1_100111|ID_43914432|, NARC_v1_40015|ID_43913128|	WP_172602043.1	NMY3_00168|ID_89025623|, NMY3_00471|ID_89025926|, NMY3_01465|ID_89026920|, NMY3_01576|ID_89027031|, NMY3_03696|ID_89029151|	A4241_RS01135|ID_89033538|	KAA2283870.1	NUNG_0241|ID_100022646|, NUNG_0572|ID_100022315|, NUNG_0662|ID_100022225|, NUNG_0684|ID_100022203|, NUNG_1923|ID_100020964|, NUNG_2556|ID_100020331|, NUNG_3373|ID_100019514|
OG0000900		WP_134482838.1	NMY3_01171|ID_89026626|aqpZ2_1|		KAA2280487.1, KAA2280488.1, KAA2280517.1, KAA2283137.1	NUNG_2870|ID_100020017|aqpZ|
OG0002904		WP_134482839.1			KAA2283136.1
OG0002099		WP_134482843.1	NMY3_03623|ID_89029078|		KAA2280364.1, KAA2283088.1	NUNG_2853|ID_100020034|
OG0000436	NARC_v1_40112|ID_43913225|	WP_134482846.1	NMY3_00201|ID_89025656|	A4241_RS01200|ID_89033551|	KAA2283131.1	NUNG_0259|ID_100022628|, NUNG_3040|ID_100019847|	NEPID_2004|ID_99872039|radA|
OG0001856		WP_172602045.1	NMY3_02010|ID_89027465|, NMY3_03103|ID_89028558|	A4241_RS06870|ID_89034740|	KAA2279376.1		NEPID_2962|ID_99872997|
OG0000811	NARC_v1_90104|ID_43914244|	WP_134482849.1	NMY3_03081|ID_89028536|	A4241_RS07030|ID_89034779|	KAA2280104.1	NUNG_2179|ID_100020708|	NEPID_2129|ID_99872164|
OG0000810	NARC_v1_90107|ID_43914247|	WP_145987988.1	NMY3_03084|ID_89028539|	A4241_RS07040|ID_89034781|	KAA2280103.1	NUNG_2182|ID_100020705|	NEPID_2132|ID_99872167|
OG0000809	NARC_v1_90108|ID_43914248|	WP_134482852.1	NMY3_03085|ID_89028540|	A4241_RS07045|ID_89034782|	KAA2280102.1	NUNG_2183|ID_100020704|	NEPID_2133|ID_99872168|
OG0000808	NARC_v1_90114|ID_43914254|	WP_134482853.1	NMY3_03087|ID_89028542|	A4241_RS07055|ID_89034784|	KAA2280101.1	NUNG_2187|ID_100020700|	NEPID_2136|ID_99872171|
OG0000807	NARC_v1_90115|ID_43914255|	WP_134482854.1	NMY3_03089|ID_89028544|	A4241_RS07060|ID_89034785|	KAA2280100.1	NUNG_2188|ID_100020699|	NEPID_2137|ID_99872172|
OG0000806	NARC_v1_90116|ID_43914256|	WP_134482856.1	NMY3_03091|ID_89028546|	A4241_RS07070|ID_89034787|	KAA2280098.1	NUNG_2189|ID_100020698|	NEPID_2138|ID_99872173|
OG0000805	NARC_v1_90118|ID_43914258|	WP_134482857.1	NMY3_03093|ID_89028548|	A4241_RS07075|ID_89034788|	KAA2280097.1	NUNG_2191|ID_100020696|	NEPID_2140|ID_99872175|
OG0000804	NARC_v1_90119|ID_43914259|	WP_134482858.1	NMY3_03094|ID_89028549|	A4241_RS07080|ID_89034789|	KAA2280096.1	NUNG_2192|ID_100020695|	NEPID_2141|ID_99872176|
OG0000803	NARC_v1_90120|ID_43914260|	WP_134482859.1	NMY3_03095|ID_89028550|	A4241_RS07085|ID_89034790|	KAA2280095.1	NUNG_2193|ID_100020694|	NEPID_2142|ID_99872177|
OG0001219	NARC_v1_90124|ID_43914264|	WP_134482862.1	NMY3_03099|ID_89028554|	A4241_RS06895|ID_89034746|	KAA2282165.1	NUNG_2197|ID_100020690|	NEPID_2147|ID_99872182|
OG0001218	NARC_v1_90126|ID_43914266|ttuD|	WP_134482864.1	NMY3_03101|ID_89028556|	A4241_RS06885|ID_89034744|	KAA2282164.1	NUNG_2199|ID_100020688|ttuD|	NEPID_2149|ID_99872184|ttuD|
OG0001217	NARC_v1_90133|ID_43914273|	WP_172602047.1	NMY3_03104|ID_89028559|adhA|	A4241_RS06865|ID_89034739|	KAA2282162.1	NUNG_2201|ID_100020686|adhA|	NEPID_2150|ID_99872185|
OG0001216	NARC_v1_90134|ID_43914274|	WP_172602048.1	NMY3_03106|ID_89028561|	A4241_RS06860|ID_89034738|	KAA2282161.1	NUNG_2202|ID_100020685|	NEPID_2153|ID_99872188|
OG0002039	NARC_v1_90135|ID_43914275|	WP_172602049.1	NMY3_03107|ID_89028562|	A4241_RS15110|ID_89034737|		NUNG_2203|ID_100020684|	NEPID_2154|ID_99872189|
OG0001213	NARC_v1_90138|ID_43914278|	WP_134482870.1	NMY3_03110|ID_89028565|mauC_5|	A4241_RS06845|ID_89034734|	KAA2282158.1	NUNG_2206|ID_100020681|mauC|	NEPID_2157|ID_99872192|
OG0001212	NARC_v1_90139|ID_43914279|	WP_134482871.1	NMY3_03111|ID_89028566|	A4241_RS06840|ID_89034733|	KAA2282157.1	NUNG_2208|ID_100020679|	NEPID_2158|ID_99872193|
OG0001211	NARC_v1_90140|ID_43914280|aspS|	WP_134482872.1	NMY3_03112|ID_89028567|asnS_2|	A4241_RS06835|ID_89034732|aspS|	KAA2282156.1	NUNG_2209|ID_100020678|aspS|	NEPID_2159|ID_99872194|aspS|
OG0001209	NARC_v1_90142|ID_43914282|	WP_134482874.1	NMY3_03114|ID_89028569|	A4241_RS06825|ID_89034730|	KAA2282154.1	NUNG_2211|ID_100020676|	NEPID_2161|ID_99872196|
OG0001230	NARC_v1_90143|ID_43914283|oppD|	WP_134482875.1	NMY3_03115|ID_89028570|oppD|	A4241_RS06820|ID_89034729|	KAA2282206.1	NUNG_2212|ID_100020675|oppD|	NEPID_2162|ID_99872197|oppD|
OG0001208	NARC_v1_90144|ID_43914284|sufS|	WP_134482876.1	NMY3_03116|ID_89028571|csd|	A4241_RS06815|ID_89034728|	KAA2282153.1	NUNG_2213|ID_100020674|sufS|	NEPID_2163|ID_99872198|sufS|
OG0001207	NARC_v1_90145|ID_43914285|sufU|	WP_134482877.1	NMY3_03117|ID_89028572|nifU|	A4241_RS06810|ID_89034727|	KAA2282152.1	NUNG_2214|ID_100020673|sufU|	NEPID_2164|ID_99872199|sufU|
OG0001206	NARC_v1_90146|ID_43914286|	WP_134482878.1	NMY3_03118|ID_89028573|	A4241_RS06805|ID_89034726|	KAA2282151.1	NUNG_2215|ID_100020672|	NEPID_2165|ID_99872200|
OG0003218		WP_172602051.1		A4241_RS15105|ID_89034724|
OG0001204	NARC_v1_90149|ID_43914289|gdhA|	WP_134482880.1	NMY3_03120|ID_89028575|gdhA_2|	A4241_RS06795|ID_89034723|	KAA2282149.1	NUNG_2218|ID_100020669|gdhA|	NEPID_2167|ID_99872202|gdhA|
OG0001203	NARC_v1_90150|ID_43914290|erpA|	WP_134482881.1	NMY3_03121|ID_89028576|erpA|	A4241_RS06790|ID_89034722|erpA|	KAA2282148.1	NUNG_2219|ID_100020668|erpA|	NEPID_2168|ID_99872203|erpA|
OG0001201	NARC_v1_90153|ID_43914293|	WP_134482884.1	NMY3_03124|ID_89028579|	A4241_RS06775|ID_89034719|	KAA2282146.1	NUNG_2222|ID_100020665|	NEPID_2171|ID_99872206|
OG0001200	NARC_v1_90154|ID_43914294|	WP_145987991.1	NMY3_03125|ID_89028580|	A4241_RS06770|ID_89034718|	KAA2282145.1	NUNG_2223|ID_100020664|	NEPID_2172|ID_99872207|
OG0000415	NARC_v1_90156|ID_43914296|, NARC_v1_90158|ID_43914298|	WP_134482887.1	NMY3_03127|ID_89028582|cyaA|	A4241_RS06760|ID_89034716|	KAA2282143.1	NUNG_2225|ID_100020662|	NEPID_2174|ID_99872209|
OG0001199	NARC_v1_90159|ID_43914299|folE|	WP_134482888.1	NMY3_03128|ID_89028583|folE|	A4241_RS06755|ID_89034715|folE|	KAA2282142.1	NUNG_2226|ID_100020661|	NEPID_2175|ID_99872210|
OG0001198	NARC_v1_90160|ID_43914300|	WP_134482889.1	NMY3_03129|ID_89028584|nirQ|	A4241_RS06750|ID_89034714|	KAA2282141.1	NUNG_2227|ID_100020660|	NEPID_2176|ID_99872211|
OG0001229	NARC_v1_90161|ID_43914301|	WP_232037918.1	NMY3_03130|ID_89028585|	A4241_RS06745|ID_89034713|	KAA2282204.1	NUNG_2228|ID_100020659|	NEPID_2177|ID_99872212|
OG0001197	NARC_v1_90162|ID_43914302|tal|	WP_134482890.1	NMY3_03131|ID_89028586|tal|	A4241_RS06740|ID_89034712|fsa|	KAA2282140.1	NUNG_2229|ID_100020658|tal|	NEPID_2179|ID_99872214|tal|
OG0001196	NARC_v1_90163|ID_43914303|	WP_197731090.1	NMY3_03132|ID_89028587|dxs|	A4241_RS06735|ID_89034711|	KAA2282139.1	NUNG_2231|ID_100020656|	NEPID_2180|ID_99872215|
OG0001194	NARC_v1_90170|ID_43914310|	WP_134482893.1	NMY3_03139|ID_89028594|znuC_2|	A4241_RS06710|ID_89034706|	KAA2282136.1	NUNG_2239|ID_100020648|	NEPID_2186|ID_99872221|zurA|
OG0001191	NARC_v1_90174|ID_43914314|	WP_134482897.1	NMY3_03144|ID_89028599|	A4241_RS06690|ID_89034702|	KAA2282132.1	NUNG_2244|ID_100020643|	NEPID_2190|ID_99872225|
OG0001190	NARC_v1_90175|ID_43914315|	WP_134482898.1	NMY3_03145|ID_89028600|	A4241_RS06685|ID_89034701|	KAA2282131.1	NUNG_2245|ID_100020642|	NEPID_2191|ID_99872226|
OG0001228	NARC_v1_90176|ID_43914316|	WP_134482899.1	NMY3_03146|ID_89028601|	A4241_RS15425|ID_89034700|	KAA2282203.1	NUNG_2246|ID_100020641|	NEPID_2192|ID_99872227|
OG0001189	NARC_v1_90177|ID_43914317|	WP_134482901.1	NMY3_03148|ID_89028603|	A4241_RS06670|ID_89034698|	KAA2282129.1	NUNG_2247|ID_100020640|	NEPID_2193|ID_99872228|
OG0001187	NARC_v1_90180|ID_43914320|	WP_134482904.1	NMY3_03151|ID_89028606|	A4241_RS06655|ID_89034695|	KAA2282127.1	NUNG_2250|ID_100020637|	NEPID_2196|ID_99872231|
OG0001185	NARC_v1_80152|ID_43914139|	WP_134482905.1	NMY3_03154|ID_89028609|	A4241_RS06610|ID_89034686|	KAA2282125.1	NUNG_2253|ID_100020634|	NEPID_2200|ID_99872235|
OG0002755		WP_134482912.1				NUNG_2304|ID_100020583|, NUNG_2310|ID_100020577|
OG0003096		WP_134482913.1				NUNG_2306|ID_100020581|
OG0003097		WP_134482914.1				NUNG_2307|ID_100020580|
OG0002756		WP_134482915.1		A4241_RS02870|ID_89033896|		NUNG_2309|ID_100020578|
OG0002273		WP_134482916.1		A4241_RS10630|ID_89035520|		NUNG_2302|ID_100020585|	NEPID_0445|ID_99870480|, NEPID_0448|ID_99870483|
OG0001183	NARC_v1_80127|ID_43914114|ftnA|	WP_134482922.1	NMY3_03188|ID_89028643|ftnA|	A4241_RS06520|ID_89034667|	KAA2282112.1	NUNG_2335|ID_100020552|	NEPID_2268|ID_99872303|
OG0001935	NARC_v1_80122|ID_43914109|	WP_134482923.1		A4241_RS06515|ID_89034666|	KAA2282111.1	NUNG_2338|ID_100020549|	NEPID_2272|ID_99872307|
OG0002345		WP_145987992.1		A4241_RS06510|ID_89034665|	KAA2282109.1		NEPID_3021|ID_99873056|
OG0000057	NARC_v1_80092|ID_43914079|, NARC_v1_80121|ID_43914108|	WP_134482926.1	NMY3_02876|ID_89028331|, NMY3_03210|ID_89028665|	A4241_RS01435|ID_89033600|, A4241_RS01660|ID_89033646|, A4241_RS06500|ID_89034663|	KAA2282019.1, KAA2282785.1	NUNG_2339|ID_100020548|	NEPID_2273|ID_99872308|, NEPID_2274|ID_99872309|, NEPID_3491|ID_99873526|, NEPID_3492|ID_99873527|, NEPID_3514|ID_99873549|
OG0001226	NARC_v1_80119|ID_43914106|	WP_134482927.1	NMY3_03212|ID_89028667|	A4241_RS06490|ID_89034661|	KAA2282201.1	NUNG_2341|ID_100020546|	NEPID_2276|ID_99872311|
OG0001181	NARC_v1_80118|ID_43914105|	WP_134482928.1	NMY3_03213|ID_89028668|	A4241_RS06485|ID_89034660|	KAA2282106.1	NUNG_2342|ID_100020545|	NEPID_2277|ID_99872312|
OG0002343		WP_134482930.1	NMY3_01318|ID_89026773|	A4241_RS06475|ID_89034658|	KAA2282104.1
OG0001224	NARC_v1_80109|ID_43914096|	WP_232037919.1	NMY3_03220|ID_89028675|aniA_4|	A4241_RS06450|ID_89034653|	KAA2282199.1	NUNG_2353|ID_100020534|	NEPID_2286|ID_99872321|
OG0000417	NARC_v1_80108|ID_43914095|	WP_134482934.1	NMY3_03221|ID_89028676|	A4241_RS06445|ID_89034652|	KAA2282198.1	NUNG_2354|ID_100020533|	NEPID_2287|ID_99872322|, NEPID_2288|ID_99872323|
OG0002885		WP_134482935.1			KAA2282099.1
OG0000412	NARC_v1_80104|ID_43914091|	WP_134482936.1	NMY3_03224|ID_89028679|pepN|	A4241_RS06435|ID_89034650|	KAA2282098.1	NUNG_0321|ID_100022566|, NUNG_2357|ID_100020530|pepN|	NEPID_2291|ID_99872326|pepN|
OG0002884		WP_134482938.1			KAA2282097.1
OG0002439	NARC_v1_80093|ID_43914080|	WP_134482941.1				NUNG_0282|ID_100022605|	NEPID_3511|ID_99873546|
OG0002963	NARC_v1_80088|ID_43914075|	WP_134482943.1
OG0002219	NARC_v1_80083|ID_43914070|	WP_145987995.1	NMY3_03204|ID_89028659|			NUNG_3264|ID_100019623|	NEPID_2261|ID_99872296|
OG0001176	NARC_v1_80080|ID_43914067|	WP_269472330.1	NMY3_03226|ID_89028681|topA|	A4241_RS06425|ID_89034648|topA|	KAA2282085.1	NUNG_2359|ID_100020528|	NEPID_2293|ID_99872328|
OG0001933		WP_134482948.1	NMY3_03227|ID_89028682|	A4241_RS06420|ID_89034647|	KAA2282084.1	NUNG_2360|ID_100020527|	NEPID_2294|ID_99872329|
OG0001175	NARC_v1_80079|ID_43914066|	WP_134482949.1	NMY3_03228|ID_89028683|citB|	A4241_RS06415|ID_89034646|	KAA2282083.1	NUNG_2361|ID_100020526|citB|	NEPID_2295|ID_99872330|citB|
OG0001174	NARC_v1_80078|ID_43914065|	WP_134482950.1	NMY3_03229|ID_89028684|	A4241_RS06410|ID_89034645|	KAA2282082.1	NUNG_2362|ID_100020525|	NEPID_2296|ID_99872331|
OG0001223	NARC_v1_80077|ID_43914064|cobB|	WP_197731095.1	NMY3_03230|ID_89028685|cobB_2|	A4241_RS06405|ID_89034644|	KAA2282197.1	NUNG_2363|ID_100020524|cobB|	NEPID_2297|ID_99872332|cobB|
OG0001173	NARC_v1_80076|ID_43914063|msrA|	WP_134485597.1	NMY3_03231|ID_89028686|mrsA|	A4241_RS06400|ID_89034643|msrA|	KAA2282081.1	NUNG_2364|ID_100020523|msrA|	NEPID_2298|ID_99872333|msrA|
OG0001172	NARC_v1_80075|ID_43914062|	WP_134482952.1	NMY3_03233|ID_89028688|	A4241_RS06390|ID_89034641|	KAA2282078.1	NUNG_2366|ID_100020521|	NEPID_2299|ID_99872334|
OG0001171	NARC_v1_80072|ID_43914059|	WP_134482954.1	NMY3_03237|ID_89028692|	A4241_RS06375|ID_89034638|	KAA2282076.1	NUNG_2370|ID_100020517|	NEPID_2301|ID_99872336|
OG0000288	NARC_v1_80068|ID_43914055|	WP_172602064.1	NMY3_03242|ID_89028697|gatA_2|	A4241_RS06350|ID_89034633|, A4241_RS06355|ID_89034634|	KAA2282072.1	NUNG_2374|ID_100020513|gatA|	NEPID_2306|ID_99872341|, NEPID_2307|ID_99872342|
OG0001168	NARC_v1_80067|ID_43914054|	WP_134482958.1	NMY3_03244|ID_89028699|	A4241_RS06345|ID_89034632|	KAA2282071.1	NUNG_2375|ID_100020512|	NEPID_2309|ID_99872344|
OG0002218	NARC_v1_80061|ID_43914048|	WP_172602066.1	NMY3_03250|ID_89028705|	A4241_RS15090|ID_89034628|			NEPID_2315|ID_99872350|
OG0001164	NARC_v1_80058|ID_43914045|	WP_145987996.1	NMY3_03251|ID_89028706|	A4241_RS06325|ID_89034626|	KAA2282067.1	NUNG_2383|ID_100020504|	NEPID_2317|ID_99872352|
OG0001162	NARC_v1_80056|ID_43914043|	WP_134482964.1	NMY3_03253|ID_89028708|phoR_3|	A4241_RS06315|ID_89034624|	KAA2282065.1	NUNG_2385|ID_100020502|phoR|	NEPID_2320|ID_99872355|
OG0001160	NARC_v1_80054|ID_43914041|	WP_134482966.1	NMY3_03255|ID_89028710|zraR_2|	A4241_RS06305|ID_89034622|	KAA2282063.1	NUNG_2387|ID_100020500|zraR|	NEPID_2323|ID_99872358|
OG0001159	NARC_v1_80053|ID_43914040|	WP_172602067.1	NMY3_03256|ID_89028711|	A4241_RS06300|ID_89034621|	KAA2282062.1	NUNG_2388|ID_100020499|	NEPID_2324|ID_99872359|
OG0000913	NARC_v1_80051|ID_43914038|ttuD|	WP_134482968.1	NMY3_03258|ID_89028713|cysA_3|	A4241_RS06295|ID_89034620|	KAA2280745.1	NUNG_2390|ID_100020497|ttuD|	NEPID_2326|ID_99872361|ttuD|
OG0000916	NARC_v1_80048|ID_43914035|	WP_134482971.1	NMY3_03262|ID_89028717|	A4241_RS06280|ID_89034617|	KAA2280748.1	NUNG_2393|ID_100020494|	NEPID_2330|ID_99872365|
OG0000919	NARC_v1_80045|ID_43914032|	WP_134485601.1	NMY3_03266|ID_89028721|	A4241_RS06265|ID_89034614|	KAA2280751.1	NUNG_2396|ID_100020491|	NEPID_2333|ID_99872368|
OG0000920	NARC_v1_80044|ID_43914031|	WP_134482974.1	NMY3_03267|ID_89028722|	A4241_RS06260|ID_89034613|	KAA2280752.1	NUNG_2397|ID_100020490|	NEPID_2334|ID_99872369|
OG0000922	NARC_v1_80038|ID_43914025|	WP_134482977.1	NMY3_03272|ID_89028727|pepF1|	A4241_RS06245|ID_89034610|	KAA2280756.1	NUNG_2403|ID_100020484|	NEPID_2339|ID_99872374|
OG0002820		WP_134482978.1	NMY3_03274|ID_89028729|	A4241_RS06240|ID_89034609|
OG0000923	NARC_v1_80033|ID_43914020|	WP_134482979.1	NMY3_03275|ID_89028730|hrp1_6|	A4241_RS06235|ID_89034608|	KAA2280757.1	NUNG_2405|ID_100020482|	NEPID_2342|ID_99872377|
OG0000985	NARC_v1_80032|ID_43914019|	WP_197731097.1	NMY3_03276|ID_89028731|	A4241_RS06230|ID_89034607|	KAA2280833.1	NUNG_2406|ID_100020481|	NEPID_2343|ID_99872378|
OG0000924	NARC_v1_80031|ID_43914018|ST|	WP_134482980.1	NMY3_03277|ID_89028732|korA|	A4241_RS06225|ID_89034605|	KAA2280758.1	NUNG_2407|ID_100020480|	NEPID_2344|ID_99872379|ST|
OG0000925	NARC_v1_80030|ID_43914017|ST|	WP_134482981.1	NMY3_03278|ID_89028733|korB|	A4241_RS06220|ID_89034604|	KAA2280759.1	NUNG_2408|ID_100020479|	NEPID_2345|ID_99872380|
OG0000926	NARC_v1_80029|ID_43914016|amoA|	WP_134482982.1	NMY3_03280|ID_89028735|	A4241_RS06215|ID_89034603|	KAA2280760.1	NUNG_2409|ID_100020478|	NEPID_2347|ID_99872382|
OG0000927	NARC_v1_80028|ID_43914015|	WP_134482983.1	NMY3_03281|ID_89028736|	A4241_RS06210|ID_89034602|	KAA2280761.1	NUNG_2410|ID_100020477|	NEPID_2348|ID_99872383|
OG0000986	NARC_v1_80026|ID_43914013|pdxT|	WP_134482984.1	NMY3_03283|ID_89028738|pdxT|	A4241_RS06200|ID_89034600|pdxT|	KAA2280834.1	NUNG_2412|ID_100020475|pdxT|	NEPID_2350|ID_99872385|pdxT|
OG0002109		WP_134482985.1	NMY3_01990|ID_89027445|		KAA2280765.1	NUNG_1049|ID_100021838|	NEPID_1107|ID_99871142|
OG0000054	NARC_v1_10372|ID_43912717|, NARC_v1_50222|ID_43913586|, NARC_v1_90085|ID_43914225|	WP_134482991.1	NMY3_01824|ID_89027279|, NMY3_01987|ID_89027442|, NMY3_02447|ID_89027902|, NMY3_03056|ID_89028511|	A4241_RS01205|ID_89033552|, A4241_RS08890|ID_89035162|, A4241_RS10695|ID_89035534|	KAA2280112.1	NUNG_0863|ID_100022024|, NUNG_1046|ID_100021841|, NUNG_2048|ID_100020839|	NEPID_0949|ID_99870984|
OG0002634	NARC_v1_10269|ID_43912614|, NARC_v1_180004|ID_43915166|	WP_172602068.1
OG0000929	NARC_v1_80022|ID_43914009|	WP_134482996.1	NMY3_03286|ID_89028741|guaB_1|	A4241_RS06015|ID_89034559|	KAA2280768.1	NUNG_2428|ID_100020459|guaB|	NEPID_2352|ID_99872387|guaB|
OG0000930	NARC_v1_80021|ID_43914008|lig|	WP_134482997.1	NMY3_03287|ID_89028742|	A4241_RS06010|ID_89034558|	KAA2280769.1	NUNG_2429|ID_100020458|lig|	NEPID_2353|ID_99872388|lig|
OG0000339	NARC_v1_80019|ID_43914006|	WP_134482999.1	NMY3_03289|ID_89028744|	A4241_RS06000|ID_89034556|	KAA2279008.1, KAA2280771.1	NUNG_2431|ID_100020456|	NEPID_2355|ID_99872390|
OG0000932	NARC_v1_80016|ID_43914003|	WP_134483001.1	NMY3_03291|ID_89028746|	A4241_RS05990|ID_89034554|	KAA2280773.1	NUNG_2434|ID_100020453|	NEPID_2359|ID_99872394|
OG0000934	NARC_v1_80014|ID_43914001|	WP_172602070.1	NMY3_03293|ID_89028748|	A4241_RS05980|ID_89034552|	KAA2280775.1	NUNG_2436|ID_100020451|	NEPID_2361|ID_99872396|
OG0000987	NARC_v1_80013|ID_43914000|	WP_134483004.1	NMY3_03294|ID_89028749|	A4241_RS05975|ID_89034551|	KAA2280835.1	NUNG_2437|ID_100020450|	NEPID_2362|ID_99872397|
OG0000936	NARC_v1_80011|ID_43913998|thsB|	WP_134483006.1	NMY3_03297|ID_89028752|groL_3|	A4241_RS05960|ID_89034548|	KAA2280777.1	NUNG_2440|ID_100020447|thsB|	NEPID_2364|ID_99872399|thsB|
OG0000937	NARC_v1_80010|ID_43913997|rpl|	WP_134483007.1	NMY3_03298|ID_89028753|rplK|	A4241_RS05955|ID_89034547|	KAA2280778.1	NUNG_2441|ID_100020446|rpl|	NEPID_2365|ID_99872400|rpl|
OG0000938	NARC_v1_80009|ID_43913996|spt5|	WP_197731100.1	NMY3_03299|ID_89028754|	A4241_RS05950|ID_89034546|	KAA2280779.1	NUNG_2442|ID_100020445|spt|	NEPID_2366|ID_99872401|spt|
OG0000939	NARC_v1_80008|ID_43913995|dtdA|	WP_134483008.1	NMY3_03300|ID_89028755|	A4241_RS05945|ID_89034545|	KAA2280780.1	NUNG_2443|ID_100020444|dtdA|	NEPID_2367|ID_99872402|dtdA|
OG0000942	NARC_v1_80005|ID_43913992|rpl32e|	WP_134483011.1	NMY3_03303|ID_89028758|	A4241_RS05930|ID_89034542|	KAA2280783.1	NUNG_2446|ID_100020441|	NEPID_2370|ID_99872405|
OG0000943	NARC_v1_80004|ID_43913991|sodA|	WP_134483012.1	NMY3_03304|ID_89028759|sodA|	A4241_RS05925|ID_89034541|	KAA2280784.1	NUNG_2447|ID_100020440|sodA|	NEPID_2371|ID_99872406|sodA|
OG0000988	NARC_v1_80003|ID_43913990|	WP_134483013.1	NMY3_03305|ID_89028760|	A4241_RS05920|ID_89034540|	KAA2280836.1	NUNG_2448|ID_100020439|	NEPID_2372|ID_99872407|
OG0000211	NARC_v1_80002|ID_43913989|	WP_197731101.1	NMY3_03306|ID_89028761|	A4241_RS05915|ID_89034539|, A4241_RS13060|ID_89036017|	KAA2280785.1, KAA2282123.1	NUNG_0806|ID_100022081|, NUNG_2449|ID_100020438|	NEPID_2373|ID_99872408|
OG0000944	NARC_v1_80001|ID_43913988|pckA|	WP_134483014.1	NMY3_03308|ID_89028763|pckA|	A4241_RS05905|ID_89034534|pckA|	KAA2280786.1	NUNG_2450|ID_100020437|pckA|	NEPID_2374|ID_99872409|pckA|
OG0000946	NARC_v1_150138|ID_43915012|	WP_134483016.1	NMY3_03310|ID_89028765|nagAb_4|	A4241_RS05895|ID_89034532|	KAA2280788.1	NUNG_2452|ID_100020435|	NEPID_2376|ID_99872411|
OG0000947	NARC_v1_150137|ID_43915011|argF|	WP_134483017.1	NMY3_03311|ID_89028766|argF|	A4241_RS05890|ID_89034531|argF|	KAA2280789.1	NUNG_2453|ID_100020434|argF|	NEPID_2377|ID_99872412|argF|
OG0000948	NARC_v1_150136|ID_43915010|	WP_134483018.1	NMY3_03312|ID_89028767|ffh_2|	A4241_RS05885|ID_89034530|ftsY|	KAA2280790.1	NUNG_2454|ID_100020433|	NEPID_2378|ID_99872413|
OG0000949	NARC_v1_150135|ID_43915009|pfdA|	WP_134483019.1	NMY3_03313|ID_89028768|	A4241_RS05880|ID_89034529|pfdA|	KAA2280791.1	NUNG_2455|ID_100020432|pfdA|	NEPID_2379|ID_99872414|pfdA|
OG0000950	NARC_v1_150133|ID_43915007|abfD|	WP_134483021.1	NMY3_03315|ID_89028770|abfD|	A4241_RS05870|ID_89034527|	KAA2280792.1	NUNG_2457|ID_100020430|abfD|	NEPID_2381|ID_99872416|abfD|
OG0000951	NARC_v1_150132|ID_43915006|	WP_134483022.1	NMY3_03316|ID_89028771|	A4241_RS05865|ID_89034526|	KAA2280793.1	NUNG_2458|ID_100020429|	NEPID_2382|ID_99872417|
OG0000990	NARC_v1_150131|ID_43915005|	WP_232037921.1	NMY3_03317|ID_89028772|	A4241_RS05860|ID_89034525|	KAA2280838.1	NUNG_2459|ID_100020428|	NEPID_2383|ID_99872418|
OG0000991	NARC_v1_150130|ID_43915004|	WP_134483023.1	NMY3_03318|ID_89028773|	A4241_RS05855|ID_89034524|	KAA2280839.1	NUNG_2460|ID_100020427|	NEPID_2384|ID_99872419|
OG0000952	NARC_v1_150129|ID_43915003|mtnP|	WP_197731102.1	NMY3_03319|ID_89028774|mtnP|	A4241_RS05850|ID_89034523|	KAA2280794.1	NUNG_2461|ID_100020426|mtnP|	NEPID_2385|ID_99872420|mtnP|
OG0000953	NARC_v1_150126|ID_43915000|rlmE|	WP_232037922.1	NMY3_03321|ID_89028776|rlmE|	A4241_RS05840|ID_89034521|	KAA2280795.1	NUNG_2464|ID_100020423|rlmE|	NEPID_2387|ID_99872422|rlmE|
OG0000954	NARC_v1_150125|ID_43914999|trpD|	WP_134483024.1	NMY3_03322|ID_89028777|trpD|	A4241_RS05835|ID_89034520|trpD|	KAA2280796.1	NUNG_2465|ID_100020422|trpD|	NEPID_2388|ID_99872423|trpD|
OG0000955	NARC_v1_150124|ID_43914998|trpG|	WP_134483025.1	NMY3_03323|ID_89028778|pabA|	A4241_RS05830|ID_89034519|	KAA2280797.1	NUNG_2466|ID_100020421|trpG|	NEPID_2389|ID_99872424|trpG|
OG0000956	NARC_v1_150123|ID_43914997|	WP_134483026.1	NMY3_03324|ID_89028779|ydjH|	A4241_RS05825|ID_89034518|	KAA2280798.1	NUNG_2467|ID_100020420|	NEPID_2390|ID_99872425|
OG0000957	NARC_v1_150122|ID_43914996|ecdB|	WP_232037923.1	NMY3_03325|ID_89028780|pad1|	A4241_RS05820|ID_89034517|	KAA2280799.1	NUNG_2468|ID_100020419|shdB|	NEPID_2391|ID_99872426|lpdB|
OG0000959	NARC_v1_150118|ID_43914992|	WP_232038048.1	NMY3_03329|ID_89028784|ycfH|	A4241_RS05800|ID_89034513|	KAA2280801.1	NUNG_2472|ID_100020415|	NEPID_2395|ID_99872430|
OG0000388	NARC_v1_150112|ID_43914986|, NARC_v1_150140|ID_43915014|	WP_134483032.1	NMY3_03335|ID_89028790|sucC|	A4241_RS05775|ID_89034507|	KAA2280804.1	NUNG_2477|ID_100020410|sucC|	NEPID_2401|ID_99872436|sucC|
OG0000962	NARC_v1_150110|ID_43914984|	WP_134483033.1	NMY3_03336|ID_89028791|	A4241_RS05770|ID_89034506|	KAA2280805.1	NUNG_2478|ID_100020409|	NEPID_2402|ID_99872437|
OG0000963	NARC_v1_150109|ID_43914983|	WP_134483034.1	NMY3_03338|ID_89028793|	A4241_RS05765|ID_89034505|	KAA2280806.1	NUNG_2479|ID_100020408|	NEPID_2403|ID_99872438|
OG0000964	NARC_v1_150108|ID_43914982|	WP_172602074.1	NMY3_03339|ID_89028794|pyrF|	A4241_RS05760|ID_89034504|	KAA2280807.1	NUNG_2480|ID_100020407|	NEPID_2404|ID_99872439|pyrF|
OG0000966	NARC_v1_150105|ID_43914979|	WP_134483037.1	NMY3_03341|ID_89028796|	A4241_RS05750|ID_89034502|	KAA2280809.1	NUNG_2482|ID_100020405|	NEPID_2406|ID_99872441|
OG0000967	NARC_v1_150104|ID_43914978|guaA|	WP_269472331.1	NMY3_03342|ID_89028797|guaA_3|	A4241_RS05745|ID_89034501|guaA|	KAA2280810.1	NUNG_2483|ID_100020404|guaA|	NEPID_2407|ID_99872442|guaA|
OG0000969	NARC_v1_150101|ID_43914975|	WP_134483041.1	NMY3_03345|ID_89028800|	A4241_RS05735|ID_89034499|	KAA2280813.1	NUNG_2487|ID_100020400|	NEPID_2410|ID_99872445|
OG0000970	NARC_v1_150100|ID_43914974|	WP_134483042.1	NMY3_03346|ID_89028801|	A4241_RS05730|ID_89034498|	KAA2280814.1	NUNG_2488|ID_100020399|	NEPID_2411|ID_99872446|
OG0000971	NARC_v1_150099|ID_43914973|uppS|	WP_134483043.1	NMY3_03347|ID_89028802|	A4241_RS05725|ID_89034497|uppS|	KAA2280815.1	NUNG_2489|ID_100020398|uppS|	NEPID_2412|ID_99872447|uppS|
OG0002057	NARC_v1_150098|ID_43914972|	WP_172602077.1	NMY3_03348|ID_89028803|	A4241_RS15060|ID_89034496|		NUNG_2490|ID_100020397|	NEPID_2413|ID_99872448|
OG0000972	NARC_v1_150097|ID_43914971|	WP_134485624.1	NMY3_03349|ID_89028804|mutT4|	A4241_RS05720|ID_89034495|	KAA2280816.1	NUNG_2491|ID_100020396|	NEPID_2414|ID_99872449|
OG0002056	NARC_v1_150094|ID_43914968|	WP_134483047.1	NMY3_03352|ID_89028807|	A4241_RS05700|ID_89034491|		NUNG_2495|ID_100020392|	NEPID_2418|ID_99872453|
OG0000974	NARC_v1_150093|ID_43914967|	WP_134483048.1	NMY3_03353|ID_89028808|	A4241_RS05695|ID_89034490|	KAA2280819.1	NUNG_2498|ID_100020389|	NEPID_2419|ID_99872454|
OG0000976	NARC_v1_150091|ID_43914965|purA|	WP_134483050.1	NMY3_03355|ID_89028810|purA|	A4241_RS05685|ID_89034488|	KAA2280821.1	NUNG_2500|ID_100020387|purA|	NEPID_2421|ID_99872456|purA|
OG0000979	NARC_v1_150085|ID_43914959|	WP_134483054.1	NMY3_03360|ID_89028815|	A4241AM_1297|ID_89033041|	KAA2280825.1	NUNG_2505|ID_100020382|	NEPID_2426|ID_99872461|
OG0000980	NARC_v1_150084|ID_43914958|	WP_134483056.1	NMY3_03361|ID_89028816|	A4241_RS05655|ID_89034482|	KAA2280826.1	NUNG_2507|ID_100020380|	NEPID_2428|ID_99872463|
OG0000981	NARC_v1_150083|ID_43914957|	WP_134483057.1	NMY3_03362|ID_89028817|	A4241_RS05650|ID_89034481|	KAA2280827.1	NUNG_2508|ID_100020379|	NEPID_2429|ID_99872464|
OG0000996	NARC_v1_150081|ID_43914955|ilvE|	WP_134483059.1	NMY3_03365|ID_89028820|ilvE_2|	A4241_RS05640|ID_89034479|	KAA2280845.1	NUNG_2510|ID_100020377|ilvE|	NEPID_2431|ID_99872466|ilvE|
OG0000983	NARC_v1_150079|ID_43914953|	WP_134483061.1	NMY3_03367|ID_89028822|	A4241_RS05630|ID_89034477|	KAA2280830.1	NUNG_2512|ID_100020375|	NEPID_2433|ID_99872468|
OG0000984	NARC_v1_150078|ID_43914952|	WP_134483062.1	NMY3_03368|ID_89028823|	A4241_RS05625|ID_89034476|	KAA2280831.1	NUNG_2513|ID_100020374|	NEPID_2435|ID_99872470|
OG0000389	NARC_v1_150077|ID_43914951|	WP_232038050.1	NMY3_03369|ID_89028824|	A4241_RS05620|ID_89034475|	KAA2280832.1, KAA2283437.1	NUNG_2516|ID_100020371|	NEPID_2436|ID_99872471|
OG0002371		WP_134483064.1	NMY3_03370|ID_89028825|	A4241_RS05605|ID_89034472|	KAA2283436.1
OG0001647	NARC_v1_150075|ID_43914949|	WP_134483065.1	NMY3_03371|ID_89028826|	A4241_RS05600|ID_89034471|	KAA2283435.1	NUNG_2518|ID_100020369|	NEPID_2438|ID_99872473|
OG0001646	NARC_v1_150074|ID_43914948|	WP_134483066.1	NMY3_03373|ID_89028828|	A4241_RS05595|ID_89034470|	KAA2283434.1	NUNG_2519|ID_100020368|	NEPID_2439|ID_99872474|
OG0001645	NARC_v1_150073|ID_43914947|	WP_172602080.1	NMY3_03372|ID_89028827|	A4241_RS05590|ID_89034469|	KAA2283433.1	NUNG_2520|ID_100020367|	NEPID_2440|ID_99872475|
OG0002370		WP_134483070.1			KAA2283428.1	NUNG_3216|ID_100019671|, NUNG_3290|ID_100019597|
OG0002166	NARC_v1_150061|ID_43914935|	WP_134483072.1		A4241_RS05565|ID_89034463|	KAA2283421.1		NEPID_2494|ID_99872529|
OG0002369	NARC_v1_150062|ID_43914936|	WP_134483073.1			KAA2283422.1		NEPID_2493|ID_99872528|
OG0001979	NARC_v1_150053|ID_43914927|	WP_134483074.1		A4241_RS05520|ID_89034454|	KAA2283431.1		NEPID_2444|ID_99872479|, NEPID_2499|ID_99872534|
OG0001643	NARC_v1_150044|ID_43914918|	WP_134485628.1	NMY3_03396|ID_89028851|	A4241_RS05575|ID_89034465|	KAA2283416.1	NUNG_2562|ID_100020325|	NEPID_2452|ID_99872487|
OG0001644	NARC_v1_150045|ID_43914919|	WP_134483076.1	NMY3_03395|ID_89028850|	A4241_RS05580|ID_89034466|	KAA2283417.1	NUNG_2561|ID_100020326|	NEPID_2451|ID_99872486|
OG0002801		WP_134483078.1		A4241_RS05530|ID_89034456|			NEPID_2448|ID_99872483|
OG0000447	NARC_v1_150039|ID_43914913|trxA|	WP_232037926.1	NMY3_03407|ID_89028862|trxA_3|, NMY3_03664|ID_89029119|trxA_4|	A4241_RS05485|ID_89034447|trxA|	KAA2283412.1	NUNG_2567|ID_100020320|	NEPID_2458|ID_99872493|
OG0001641	NARC_v1_150038|ID_43914912|	WP_134483085.1	NMY3_03409|ID_89028864|	A4241_RS05480|ID_89034446|	KAA2283411.1	NUNG_2568|ID_100020319|	NEPID_2459|ID_99872494|
OG0001636	NARC_v1_150032|ID_43914906|	WP_134483089.1	NMY3_03415|ID_89028870|	A4241_RS05450|ID_89034440|	KAA2283404.1	NUNG_2576|ID_100020311|	NEPID_2465|ID_99872500|
OG0001635	NARC_v1_150029|ID_43914903|	WP_134483091.1	NMY3_03376|ID_89028831|, NMY3_03417|ID_89028872|	A4241_RS05440|ID_89034438|	KAA2283403.1		NEPID_2467|ID_99872502|
OG0001634	NARC_v1_150027|ID_43914901|	WP_134483092.1	NMY3_03418|ID_89028873|	A4241_RS05435|ID_89034437|	KAA2283402.1	NUNG_2580|ID_100020307|	NEPID_2468|ID_99872503|
OG0000147	NARC_v1_150024|ID_43914898|, NARC_v1_180046|ID_43915208|, NARC_v1_190004|ID_43915237|	WP_134483093.1	NMY3_00767|ID_89026222|divL|, NMY3_03423|ID_89028878|phoR_4|	A4241_RS05430|ID_89034435|	KAA2283400.1	NUNG_3603|ID_100019284|, NUNG_3659|ID_100019228|divL|	NEPID_0075|ID_99870110|, NEPID_0699|ID_99870734|
OG0000213	NARC_v1_150023|ID_43914897|	WP_134483094.1	NMY3_00775|ID_89026230|dctD_3|, NMY3_03427|ID_89028882|cssR|	A4241_RS05425|ID_89034434|	KAA2281235.1, KAA2281236.1, KAA2283399.1	NUNG_3660|ID_100019227|dctD|	NEPID_2267|ID_99872302|dctD|
OG0001974	NARC_v1_150020|ID_43914894|	WP_145988001.1	NMY3_03429|ID_89028884|	A4241_RS05420|ID_89034433|	KAA2283398.1	NUNG_2584|ID_100020303|
OG0001631	NARC_v1_150017|ID_43914891|	WP_134483097.1	NMY3_03431|ID_89028886|	A4241_RS05400|ID_89034429|	KAA2283394.1	NUNG_2587|ID_100020300|	NEPID_2474|ID_99872509|
OG0001630	NARC_v1_150016|ID_43914890|	WP_145988002.1	NMY3_03432|ID_89028887|	A4241_RS05395|ID_89034428|	KAA2283393.1	NUNG_2588|ID_100020299|	NEPID_2475|ID_99872510|
OG0001629	NARC_v1_150013|ID_43914887|	WP_134483099.1	NMY3_00848|ID_89026303|	A4241_RS05390|ID_89034427|	KAA2283392.1	NUNG_3747|ID_100019140|	NEPID_0398|ID_99870433|
OG0001627	NARC_v1_150009|ID_43914883|	WP_134483102.1	NMY3_03435|ID_89028890|	A4241_RS05375|ID_89034424|	KAA2283389.1	NUNG_2593|ID_100020294|	NEPID_2483|ID_99872518|
OG0002616	NARC_v1_150008|ID_43914882|	WP_134483103.1			KAA2283388.1
OG0002241	NARC_v1_150007|ID_43914881|	WP_134483104.1	NMY3_03436|ID_89028891|	A4241_RS05370|ID_89034423|		NUNG_2596|ID_100020291|
OG0001626	NARC_v1_150004|ID_43914878|	WP_134483107.1	NMY3_03439|ID_89028894|	A4241_RS05355|ID_89034420|	KAA2283385.1	NUNG_2599|ID_100020288|	NEPID_2486|ID_99872521|
OG0002822		WP_134483111.1		A4241_RS02780|ID_89033875|, A4241_RS02825|ID_89033885|
OG0000441	NARC_v1_30129|ID_43912934|	WP_134483117.1	NMY3_03594|ID_89029049|	A4241_RS04890|ID_89034317|	KAA2283288.1, KAA2283370.1	NUNG_2814|ID_100020073|	NEPID_2695|ID_99872730|
OG0002328		WP_134483119.1	NMY3_01649|ID_89027104|	A4241_RS11770|ID_89035753|	KAA2281243.1
OG0002617		WP_145988004.1		A4241_RS06875|ID_89034741|	KAA2283427.1
OG0001624	NARC_v1_30278|ID_43913083|	WP_172602086.1	NMY3_03488|ID_89028943|pgl|	A4241_RS05305|ID_89034409|	KAA2283357.1	NUNG_2696|ID_100020191|	NEPID_2576|ID_99872611|
OG0002036	NARC_v1_90058|ID_43914198|	WP_134483123.1	NMY3_01244|ID_89026699|	A4241_RS05285|ID_89034405|		NUNG_0346|ID_100022541|	NEPID_0504|ID_99870539|
OG0001623	NARC_v1_30248|ID_43913053|	WP_145988006.1	NMY3_03504|ID_89028959|mngB|	A4241_RS05270|ID_89034402|	KAA2283355.1	NUNG_2725|ID_100020162|	NEPID_2601|ID_99872636|
OG0001622	NARC_v1_30247|ID_43913052|	WP_172602088.1	NMY3_03505|ID_89028960|petE_4|	A4241_RS05265|ID_89034401|	KAA2283354.1	NUNG_2726|ID_100020161|petE|	NEPID_2602|ID_99872637|
OG0001621	NARC_v1_30243|ID_43913048|	WP_134483127.1	NMY3_03507|ID_89028962|	A4241_RS05260|ID_89034400|	KAA2283353.1	NUNG_2727|ID_100020160|	NEPID_2603|ID_99872638|
OG0001619	NARC_v1_30240|ID_43913045|	WP_134483129.1	NMY3_03509|ID_89028964|acs_2|	A4241_RS05250|ID_89034398|	KAA2283351.1	NUNG_2729|ID_100020158|acs|	NEPID_2606|ID_99872641|acs|
OG0001618	NARC_v1_30239|ID_43913044|	WP_134483130.1	NMY3_03510|ID_89028965|	A4241_RS05245|ID_89034397|	KAA2283350.1	NUNG_2730|ID_100020157|	NEPID_2607|ID_99872642|
OG0002940	NARC_v1_30238|ID_43913043|	WP_269472332.1
OG0001617	NARC_v1_30235|ID_43913040|tyrS|	WP_134483132.1	NMY3_03512|ID_89028967|	A4241_RS05235|ID_89034395|	KAA2283348.1	NUNG_2732|ID_100020155|tyrS|	NEPID_2609|ID_99872644|tyrS|
OG0001615	NARC_v1_30232|ID_43913037|	WP_134483135.1	NMY3_03515|ID_89028970|	A4241_RS05220|ID_89034392|	KAA2283345.1	NUNG_2735|ID_100020152|	NEPID_2612|ID_99872647|
OG0001614	NARC_v1_30231|ID_43913036|	WP_134483136.1	NMY3_03516|ID_89028971|	A4241_RS05215|ID_89034391|truD|	KAA2283344.1	NUNG_2736|ID_100020151|	NEPID_2614|ID_99872649|
OG0001611	NARC_v1_30228|ID_43913033|	WP_134483139.1	NMY3_03519|ID_89028974|	A4241_RS05205|ID_89034389|	KAA2283341.1	NUNG_2739|ID_100020148|	NEPID_2617|ID_99872652|
OG0001608	NARC_v1_30222|ID_43913027|	WP_134483141.1	NMY3_03523|ID_89028978|	A4241_RS05190|ID_89034386|	KAA2283338.1	NUNG_2744|ID_100020143|	NEPID_2620|ID_99872655|
OG0001607		WP_134483142.1	NMY3_01204|ID_89026659|, NMY3_03524|ID_89028979|	A4241_RS05185|ID_89034385|	KAA2283337.1	NUNG_2745|ID_100020142|	NEPID_2621|ID_99872656|
OG0001605	NARC_v1_30220|ID_43913025|	WP_134483144.1	NMY3_03527|ID_89028982|drrB|	A4241_RS05175|ID_89034383|	KAA2283333.1	NUNG_2748|ID_100020139|drrB|	NEPID_2623|ID_99872658|
OG0001656	NARC_v1_30195|ID_43913000|	WP_134483148.1	NMY3_03531|ID_89028986|cbiH|	A4241_RS05145|ID_89034375|cobJ|	KAA2283446.1	NUNG_2755|ID_100020132|	NEPID_2634|ID_99872669|
OG0001603	NARC_v1_30194|ID_43912999|	WP_197731107.1	NMY3_03532|ID_89028987|thrA|	A4241_RS05140|ID_89034374|	KAA2283331.1	NUNG_2756|ID_100020131|	NEPID_2635|ID_99872670|
OG0001602	NARC_v1_30193|ID_43912998|pcn|	WP_134483150.1	NMY3_03533|ID_89028988|	A4241_RS05135|ID_89034373|pcn|	KAA2283330.1	NUNG_2757|ID_100020130|pcn|	NEPID_2636|ID_99872671|pcn|
OG0000424	NARC_v1_30192|ID_43912997|	WP_134483151.1	NMY3_03534|ID_89028989|	A4241_RS05130|ID_89034372|	KAA2282475.1, KAA2283329.1	NUNG_2758|ID_100020129|tfs|	NEPID_2637|ID_99872672|tfs|
OG0001601	NARC_v1_30191|ID_43912996|	WP_134483152.1	NMY3_03535|ID_89028990|	A4241_RS05125|ID_89034371|	KAA2283328.1	NUNG_2759|ID_100020128|	NEPID_2638|ID_99872673|
OG0002013	NARC_v1_30189|ID_43912994|	WP_172602095.1	NMY3_03537|ID_89028992|	A4241_RS15355|ID_89034369|		NUNG_2761|ID_100020126|	NEPID_2640|ID_99872675|
OG0001599	NARC_v1_30187|ID_43912992|	WP_134483155.1	NMY3_03539|ID_89028994|	A4241_RS05110|ID_89034367|	KAA2283325.1	NUNG_2763|ID_100020124|	NEPID_2642|ID_99872677|
OG0000442	NARC_v1_30184|ID_43912989|, NARC_v1_30185|ID_43912990|	WP_172602096.1			KAA2283321.1, KAA2283322.1, KAA2283323.1		NEPID_2644|ID_99872679|, NEPID_2645|ID_99872680|
OG0001597	NARC_v1_30183|ID_43912988|	WP_232037928.1	NMY3_03541|ID_89028996|	A4241_RS05100|ID_89034365|	KAA2283320.1	NUNG_2765|ID_100020122|	NEPID_2646|ID_99872681|
OG0001594	NARC_v1_30177|ID_43912982|	WP_134483160.1	NMY3_03545|ID_89029000|	A4241_RS05080|ID_89034361|	KAA2283317.1	NUNG_2770|ID_100020117|	NEPID_2650|ID_99872685|
OG0001593	NARC_v1_30176|ID_43912981|	WP_134483161.1	NMY3_03546|ID_89029001|	A4241_RS05075|ID_89034360|	KAA2283316.1	NUNG_2771|ID_100020116|	NEPID_2651|ID_99872686|
OG0001592	NARC_v1_30175|ID_43912980|rps|	WP_134483162.1	NMY3_03547|ID_89029002|	A4241_RS05070|ID_89034359|	KAA2283315.1	NUNG_2772|ID_100020115|rps|	NEPID_2652|ID_99872687|rps|
OG0001591	NARC_v1_30174|ID_43912979|	WP_134483163.1	NMY3_03548|ID_89029003|	A4241_RS05065|ID_89034358|	KAA2283314.1	NUNG_2773|ID_100020114|	NEPID_2653|ID_99872688|
OG0001590	NARC_v1_30173|ID_43912978|	WP_134483164.1	NMY3_03549|ID_89029004|	A4241_RS05060|ID_89034357|	KAA2283313.1	NUNG_2774|ID_100020113|	NEPID_2654|ID_99872689|
OG0001654	NARC_v1_30171|ID_43912976|	WP_197731110.1	NMY3_03551|ID_89029006|	A4241_RS05050|ID_89034355|	KAA2283444.1	NUNG_2776|ID_100020111|	NEPID_2656|ID_99872691|
OG0001587	NARC_v1_30169|ID_43912974|	WP_134483167.1	NMY3_03553|ID_89029008|	A4241_RS05040|ID_89034353|	KAA2283310.1	NUNG_2778|ID_100020109|	NEPID_2658|ID_99872693|
OG0002012	NARC_v1_30166|ID_43912971|petB|	WP_232037931.1	NMY3_03555|ID_89029010|petB|	A4241_RS05030|ID_89034351|		NUNG_2780|ID_100020107|petB|	NEPID_2660|ID_99872695|petB|
OG0001586	NARC_v1_30165|ID_43912970|petC|	WP_232037932.1	NMY3_03556|ID_89029011|petC|	A4241_RS05025|ID_89034350|	KAA2283309.1	NUNG_2782|ID_100020105|petC|	NEPID_2662|ID_99872697|
OG0001585	NARC_v1_30164|ID_43912969|	WP_134483168.1	NMY3_03557|ID_89029012|gluP|	A4241_RS05020|ID_89034349|	KAA2283308.1	NUNG_2783|ID_100020104|gluP|	NEPID_2663|ID_99872698|
OG0001583	NARC_v1_30162|ID_43912967|	WP_134483169.1	NMY3_03559|ID_89029014|	A4241_RS05010|ID_89034347|	KAA2283306.1	NUNG_2785|ID_100020102|	NEPID_2665|ID_99872700|
OG0001582	NARC_v1_30161|ID_43912966|	WP_134483170.1	NMY3_03560|ID_89029015|	A4241_RS05005|ID_89034346|	KAA2283305.1	NUNG_2786|ID_100020101|	NEPID_2666|ID_99872701|
OG0001581	NARC_v1_30159|ID_43912964|	WP_134483171.1	NMY3_03563|ID_89029018|	A4241_RS04995|ID_89034343|	KAA2283304.1	NUNG_2787|ID_100020100|	NEPID_2669|ID_99872704|
OG0000244	NARC_v1_160024|ID_43915038|, NARC_v1_30158|ID_43912963|	WP_172602098.1	NMY3_01737|ID_89027192|, NMY3_03564|ID_89029019|	A4241AM_3186|ID_89033284|, A4241_RS15040|ID_89034342|		NUNG_1945|ID_100020942|, NUNG_2788|ID_100020099|	NEPID_2670|ID_99872705|
OG0001580	NARC_v1_30155|ID_43912960|	WP_134483172.1	NMY3_03566|ID_89029021|cheY|	A4241_RS04980|ID_89034339|	KAA2283303.1	NUNG_2790|ID_100020097|	NEPID_2671|ID_99872706|
OG0001579	NARC_v1_30154|ID_43912959|	WP_134483173.1	NMY3_03567|ID_89029022|	A4241_RS04975|ID_89034338|	KAA2283302.1	NUNG_2791|ID_100020096|	NEPID_2672|ID_99872707|
OG0001577	NARC_v1_30150|ID_43912955|	WP_134483175.1	NMY3_03572|ID_89029027|	A4241_RS04965|ID_89034335|	KAA2283300.1	NUNG_2795|ID_100020092|	NEPID_2675|ID_99872710|
OG0001651	NARC_v1_30144|ID_43912949|	WP_134483179.1	NMY3_03578|ID_89029033|suhB|	A4241_RS04940|ID_89034330|	KAA2283441.1	NUNG_2802|ID_100020085|suhB|	NEPID_2680|ID_99872715|suhB|
OG0001650	NARC_v1_30143|ID_43912948|	WP_134483180.1	NMY3_03579|ID_89029034|	A4241_RS04935|ID_89034329|	KAA2283440.1	NUNG_2803|ID_100020084|	NEPID_2682|ID_99872717|
OG0001575	NARC_v1_30142|ID_43912947|	WP_134483181.1	NMY3_03580|ID_89029035|	A4241_RS04930|ID_89034328|	KAA2283295.1	NUNG_2804|ID_100020083|	NEPID_2683|ID_99872718|
OG0001574	NARC_v1_30141|ID_43912946|rad|	WP_134483183.1	NMY3_03582|ID_89029037|	A4241_RS04925|ID_89034327|	KAA2283294.1	NUNG_2805|ID_100020082|	NEPID_2684|ID_99872719|
OG0002011	NARC_v1_30139|ID_43912944|	WP_172602099.1	NMY3_03584|ID_89029039|	A4241_RS15025|ID_89034325|		NUNG_2808|ID_100020079|	NEPID_2686|ID_99872721|
OG0001572	NARC_v1_30138|ID_43912943|	WP_134483185.1	NMY3_03585|ID_89029040|	A4241_RS04915|ID_89034324|	KAA2283292.1	NUNG_2809|ID_100020078|	NEPID_2687|ID_99872722|
OG0001649	NARC_v1_30137|ID_43912942|	WP_134483186.1	NMY3_03586|ID_89029041|bsdC|	A4241_RS04910|ID_89034323|	KAA2283439.1	NUNG_2810|ID_100020077|	NEPID_2688|ID_99872723|
OG0001571	NARC_v1_30135|ID_43912940|	WP_134483187.1	NMY3_03590|ID_89029045|	A4241_RS04900|ID_89034321|	KAA2283290.1	NUNG_2812|ID_100020075|	NEPID_2691|ID_99872726|
OG0001569	NARC_v1_30122|ID_43912927|	WP_134483189.1	NMY3_03601|ID_89029056|	A4241_RS04880|ID_89034314|	KAA2283287.1	NUNG_2821|ID_100020066|	NEPID_2701|ID_99872736|
OG0001568	NARC_v1_30125|ID_43912930|	WP_134483191.1	NMY3_03598|ID_89029053|	A4241_RS04870|ID_89034312|	KAA2283284.1	NUNG_2819|ID_100020068|	NEPID_2699|ID_99872734|
OG0001566	NARC_v1_60146|ID_43913732|	WP_134483194.1	NMY3_02065|ID_89027520|	A4241_RS04835|ID_89034305|	KAA2283280.1	NUNG_1104|ID_100021783|	NEPID_1179|ID_99871214|
OG0000142	NARC_v1_190012|ID_43915245|, NARC_v1_40141|ID_43913254|	WP_134483197.1	NMY3_00684|ID_89026139|catD|, NMY3_03443|ID_89028898|	A4241_RS03330|ID_89033997|	KAA2282163.1, KAA2283652.1	NUNG_2604|ID_100020283|, NUNG_3583|ID_100019304|	NEPID_2491|ID_99872526|, NEPID_2492|ID_99872527|
OG0000193	NARC_v1_100132|ID_43914453|	WP_134483204.1	NMY3_00364|ID_89025819|	A4241_RS01130|ID_89033537|, A4241_RS06155|ID_89034589|	KAA2278852.1, KAA2279394.1, KAA2281227.1	NUNG_3039|ID_100019848|	NEPID_0869|ID_99870904|
OG0000414	NARC_v1_30128|ID_43912933|	WP_134483208.1	NMY3_03595|ID_89029050|	A4241AM_1112|ID_89033015|, A4241_RS15015|ID_89034318|	KAA2282121.1	NUNG_2815|ID_100020072|	NEPID_2696|ID_99872731|
OG0000015	NARC_v1_100143|ID_43914464|, NARC_v1_10252|ID_43912597|	WP_134483210.1	NMY3AM_4269|ID_89025444|, NMY3_00252|ID_89025707|, NMY3_00279|ID_89025734|, NMY3_00291|ID_89025746|, NMY3_01164|ID_89026619|, NMY3_03049|ID_89028504|, NMY3_03448|ID_89028903|, NMY3_03683|ID_89029138|	A4241_RS06030|ID_89034562|, A4241_RS06045|ID_89034565|, A4241_RS13030|ID_89036011|, A4241_RS13110|ID_89036027|, A4241_RS13170|ID_89036040|		NUNG_0338|ID_100022549|, NUNG_2012|ID_100020875|, NUNG_3236|ID_100019651|, NUNG_3278|ID_100019609|	NEPID_3117|ID_99873152|, NEPID_3141|ID_99873176|, NEPID_3183|ID_99873218|, NEPID_3202|ID_99873237|
OG0002001	NARC_v1_100084|ID_43914405|, NARC_v1_10340|ID_43912685|	WP_134483211.1	NMY3_00842|ID_89026297|trxB_1|	A4241_RS01315|ID_89033575|		NUNG_3735|ID_100019152|
OG0002363		WP_197731113.1	NMY3_01107|ID_89026562|azr_2|		KAA2283123.1	NUNG_0204|ID_100022683|
OG0002823		WP_134483215.1	NMY3_01062|ID_89026517|rebM|	A4241_RS03380|ID_89034008|
OG0000046		WP_197731116.1	NMY3AM_1858|ID_89024988|, NMY3_01623|ID_89027078|, NMY3_01673|ID_89027128|, NMY3_02823|ID_89028278|	A4241_RS01220|ID_89033555|, A4241_RS01325|ID_89033578|, A4241_RS03400|ID_89034012|, A4241_RS03405|ID_89034013|, A4241_RS11945|ID_89035789|		NUNG_0702|ID_100022185|, NUNG_0727|ID_100022160|, NUNG_0759|ID_100022128|, NUNG_2645|ID_100020242|, NUNG_2650|ID_100020237|, NUNG_3589|ID_100019298|	NEPID_3107|ID_99873142|
OG0002347		WP_269472311.1	NMY3_03638|ID_89029093|		KAA2282120.1	NUNG_1997|ID_100020890|
OG0001046	NARC_v1_30076|ID_43912881|nac|	WP_134483222.1	NMY3_03710|ID_89029165|	A4241_RS04720|ID_89034282|	KAA2281162.1	NUNG_2912|ID_100019975|nac|	NEPID_2736|ID_99872771|nac|
OG0001044	NARC_v1_30074|ID_43912879|	WP_134483224.1	NMY3_03712|ID_89029167|	A4241_RS04705|ID_89034279|	KAA2281160.1	NUNG_2915|ID_100019972|	NEPID_2740|ID_99872775|
OG0001042	NARC_v1_30072|ID_43912877|	WP_172602108.1	NMY3_03714|ID_89029169|	A4241_RS04695|ID_89034277|	KAA2281158.1	NUNG_2917|ID_100019970|	NEPID_2742|ID_99872777|
OG0001041	NARC_v1_30070|ID_43912875|	WP_134483227.1	NMY3_03717|ID_89029172|nudF|	A4241_RS04685|ID_89034275|	KAA2281156.1	NUNG_2919|ID_100019968|	NEPID_2744|ID_99872779|
OG0001040	NARC_v1_30069|ID_43912874|	WP_134483228.1	NMY3_03718|ID_89029173|iolC|	A4241_RS04680|ID_89034274|	KAA2281155.1	NUNG_2920|ID_100019967|	NEPID_2745|ID_99872780|
OG0001039	NARC_v1_30068|ID_43912873|ths|	WP_232037934.1	NMY3_03719|ID_89029174|groL1|	A4241_RS04675|ID_89034273|	KAA2281154.1	NUNG_2921|ID_100019966|ths|	NEPID_2746|ID_99872781|ths|
OG0001038	NARC_v1_30067|ID_43912872|	WP_134483230.1	NMY3_03720|ID_89029175|flK|	A4241_RS04670|ID_89034272|	KAA2281153.1	NUNG_2922|ID_100019965|	NEPID_2747|ID_99872782|
OG0001037	NARC_v1_30066|ID_43912871|ctaB|	WP_134483231.1	NMY3_03721|ID_89029176|ctaB_2|	A4241_RS04665|ID_89034271|	KAA2281152.1	NUNG_2923|ID_100019964|ctaB|	NEPID_2748|ID_99872783|ctaB|
OG0000393	NARC_v1_30065|ID_43912870|	WP_134485653.1	NMY3_03722|ID_89029177|asnC_2|	A4241_RS04660|ID_89034270|, A4241_RS13100|ID_89036025|	KAA2281151.1	NUNG_2924|ID_100019963|	NEPID_2749|ID_99872784|
OG0001036	NARC_v1_30064|ID_43912869|asd|	WP_134483232.1	NMY3_03723|ID_89029178|asd2|	A4241_RS04655|ID_89034269|asd|	KAA2281150.1	NUNG_2925|ID_100019962|asd|	NEPID_2750|ID_99872785|asd|
OG0001035	NARC_v1_30063|ID_43912868|	WP_134483233.1	NMY3_03724|ID_89029179|cobD|	A4241_RS04650|ID_89034268|	KAA2281149.1	NUNG_2926|ID_100019961|	NEPID_2751|ID_99872786|
OG0001051	NARC_v1_30062|ID_43912867|	WP_134483234.1	NMY3_03725|ID_89029180|cobQ|	A4241_RS04645|ID_89034267|	KAA2281177.1	NUNG_2927|ID_100019960|	NEPID_2752|ID_99872787|
OG0001034	NARC_v1_30061|ID_43912866|cobD|	WP_134483235.1	NMY3_03726|ID_89029181|	A4241_RS04640|ID_89034266|	KAA2281148.1	NUNG_2928|ID_100019959|cobD|	NEPID_2753|ID_99872788|cobD|
OG0001031	NARC_v1_30057|ID_43912862|rpl44e|	WP_134483238.1	NMY3_03730|ID_89029185|	A4241_RS04620|ID_89034262|	KAA2281143.1	NUNG_2932|ID_100019955|rpl44e|	NEPID_2757|ID_99872792|rpl44e|
OG0003223		WP_172602111.1	NMY3_03731|ID_89029186|
OG0001029	NARC_v1_30055|ID_43912860|rnp4|	WP_134483240.1	NMY3_03733|ID_89029188|	A4241_RS04610|ID_89034260|	KAA2281141.1	NUNG_2934|ID_100019953|rnp4|	NEPID_2759|ID_99872794|rnp4|
OG0001028	NARC_v1_30054|ID_43912859|rps19e|	WP_134483241.1	NMY3_03734|ID_89029189|	A4241_RS04605|ID_89034259|	KAA2281140.1	NUNG_2935|ID_100019952|rps19e|	NEPID_2760|ID_99872795|rps19e|
OG0001027	NARC_v1_30053|ID_43912858|	WP_134483242.1	NMY3_03735|ID_89029190|	A4241_RS04600|ID_89034258|	KAA2281139.1	NUNG_2936|ID_100019951|	NEPID_2761|ID_99872796|
OG0001023	NARC_v1_30048|ID_43912853|ribH|	WP_134483246.1	NMY3_03740|ID_89029195|ribH|	A4241_RS04575|ID_89034253|ribH|	KAA2281134.1	NUNG_2941|ID_100019946|ribH|	NEPID_2767|ID_99872802|ribH|
OG0001019	NARC_v1_30044|ID_43912849|tfe|	WP_134483250.1	NMY3_03744|ID_89029199|	A4241_RS04555|ID_89034249|	KAA2281130.1	NUNG_2945|ID_100019942|tfe|	NEPID_2771|ID_99872806|tfe|
OG0001018	NARC_v1_30042|ID_43912847|garR|	WP_134483251.1	NMY3_03745|ID_89029200|garR|	A4241_RS04545|ID_89034247|	KAA2281129.1	NUNG_2946|ID_100019941|	NEPID_2773|ID_99872808|
OG0001017	NARC_v1_30041|ID_43912846|	WP_134483252.1	NMY3_03746|ID_89029201|	A4241_RS04540|ID_89034246|	KAA2281128.1	NUNG_2947|ID_100019940|	NEPID_2774|ID_99872809|
OG0002009	NARC_v1_30037|ID_43912842|	WP_172602113.1	NMY3_03750|ID_89029205|	A4241_RS04525|ID_89034243|		NUNG_2952|ID_100019935|	NEPID_2779|ID_99872814|
OG0001014	NARC_v1_30035|ID_43912840|	WP_134483257.1	NMY3_03752|ID_89029207|	A4241_RS04515|ID_89034241|	KAA2281124.1	NUNG_2954|ID_100019933|	NEPID_2781|ID_99872816|
OG0001013	NARC_v1_30034|ID_43912839|dbh|	WP_134483258.1	NMY3_03753|ID_89029208|dinB|	A4241_RS04510|ID_89034240|	KAA2281123.1	NUNG_2955|ID_100019932|	NEPID_2782|ID_99872817|
OG0001050	NARC_v1_30031|ID_43912836|	WP_197731120.1	NMY3_03756|ID_89029211|	A4241_RS04500|ID_89034238|	KAA2281176.1	NUNG_2958|ID_100019929|	NEPID_2785|ID_99872820|
OG0001011	NARC_v1_30030|ID_43912835|	WP_134483261.1	NMY3_03757|ID_89029212|	A4241_RS04495|ID_89034237|	KAA2281121.1	NUNG_2959|ID_100019928|	NEPID_2786|ID_99872821|
OG0000392	NARC_v1_30023|ID_43912828|	WP_134483262.1	NMY3_00003|ID_89025458|	A4241_RS04480|ID_89034234|, A4241_RS12125|ID_89035826|	KAA2281119.1	NUNG_2963|ID_100019924|	NEPID_2789|ID_99872824|
OG0001010	NARC_v1_30022|ID_43912827|	WP_197731121.1	NMY3_00004|ID_89025459|	A4241_RS04475|ID_89034233|	KAA2281118.1	NUNG_2965|ID_100019922|	NEPID_2790|ID_99872825|
OG0001049	NARC_v1_30012|ID_43912817|	WP_197731123.1	NMY3_00015|ID_89025470|ogt|	A4241_RS04420|ID_89034222|	KAA2281174.1	NUNG_2978|ID_100019909|	NEPID_2799|ID_99872834|
OG0002007	NARC_v1_30011|ID_43912816|	WP_134483274.1	NMY3_00016|ID_89025471|	A4241_RS14830|ID_89034221|		NUNG_2979|ID_100019908|	NEPID_2800|ID_99872835|
OG0002006	NARC_v1_30009|ID_43912814|	WP_172602115.1	NMY3_00018|ID_89025473|pknD_1|	A4241_RS04415|ID_89034220|		NUNG_2981|ID_100019906|pknD|	NEPID_2802|ID_99872837|
OG0000061	NARC_v1_100009|ID_43914330|	WP_134483282.1	NMY3_00036|ID_89025491|bmr3_1|	A4241_RS04350|ID_89034207|	KAA2278867.1, KAA2281097.1, KAA2281604.1, KAA2283124.1, KAA2283125.1, KAA2283126.1, KAA2283577.1	NUNG_3001|ID_100019886|bmr3|, NUNG_3620|ID_100019267|bmr3|	NEPID_0490|ID_99870525|, NEPID_2822|ID_99872857|
OG0001003	NARC_v1_100010|ID_43914331|	WP_134483284.1	NMY3_00037|ID_89025492|slyA|	A4241_RS04345|ID_89034206|	KAA2281096.1	NUNG_3003|ID_100019884|	NEPID_2823|ID_99872858|
OG0002527		WP_172602116.1	NMY3_00045|ID_89025500|	A4241_RS14825|ID_89034201|			NEPID_2829|ID_99872864|
OG0001048	NARC_v1_30010|ID_43912815|	WP_197731124.1	NMY3_00017|ID_89025472|	A4241_RS04325|ID_89034200|	KAA2281172.1	NUNG_2980|ID_100019907|	NEPID_2801|ID_99872836|
OG0001056	NARC_v1_10337|ID_43912682|pdaD|	WP_134483290.1	NMY3_01799|ID_89027254|	A4241_RS04270|ID_89034188|	KAA2281241.1	NUNG_0838|ID_100022049|pdaD|	NEPID_0935|ID_99870970|pdaD|
OG0000896	NARC_v1_100016|ID_43914337|	WP_145988018.1	NMY3_00047|ID_89025502|	A4241_RS04235|ID_89034181|	KAA2280457.1	NUNG_3011|ID_100019876|	NEPID_2831|ID_99872866|
OG0000278	NARC_v1_40025|ID_43913138|	WP_134483299.1	NMY3_01043|ID_89026498|	A4241_RS04015|ID_89034140|	KAA2281266.1, KAA2281436.1	NUNG_0151|ID_100022736|	NEPID_0369|ID_99870404|, NEPID_1933|ID_99871968|
OG0000203	NARC_v1_130120|ID_43914755|	WP_134483301.1	NMY3_01022|ID_89026477|	A4241_RS04010|ID_89034139|	KAA2279604.1, KAA2281209.1	NUNG_0133|ID_100022754|	NEPID_0033|ID_99870068|, NEPID_0197|ID_99870232|, NEPID_0198|ID_99870233|
OG0000162	NARC_v1_130121|ID_43914756|	WP_134483303.1	NMY3_00106|ID_89025561|, NMY3_00916|ID_89026371|	A4241_RS04005|ID_89034138|, A4241_RS04285|ID_89034192|, A4241_RS09050|ID_89035195|	KAA2280451.1, KAA2281210.1	NUNG_3817|ID_100019070|	NEPID_0199|ID_99870234|
OG0001539	NARC_v1_60119|ID_43913705|	WP_134483311.1	NMY3_02111|ID_89027566|	A4241_RS03930|ID_89034123|	KAA2283184.1	NUNG_1153|ID_100021734|	NEPID_1209|ID_99871244|
OG0002318		WP_134483313.1		A4241_RS03950|ID_89034127|	KAA2280643.1	NUNG_0150|ID_100022737|
OG0000295	NARC_v1_60065|ID_43913651|	WP_134483315.1	NMY3AM_1328|ID_89024884|, NMY3_01152|ID_89026607|, NMY3_01724|ID_89027179|	A4241_RS03965|ID_89034130|	KAA2282787.1	NUNG_1940|ID_100020947|	NEPID_0330|ID_99870365|
OG0002803		WP_172602117.1		A4241_RS03985|ID_89034134|			NEPID_2945|ID_99872980|
OG0001891		WP_134483318.1	NMY3_02914|ID_89028369|	A4241_RS03870|ID_89034110|	KAA2280505.1	NUNG_2051|ID_100020836|	NEPID_2570|ID_99872605|
OG0001000	NARC_v1_100031|ID_43914352|	WP_172602118.1	NMY3_00090|ID_89025545|clcD|	A4241_RS03810|ID_89034098|	KAA2281087.1	NUNG_3139|ID_100019748|	NEPID_0329|ID_99870364|
OG0000999	NARC_v1_100038|ID_43914359|	WP_134483324.1	NMY3_00118|ID_89025573|	A4241_RS03805|ID_89034096|	KAA2281084.1	NUNG_3137|ID_100019750|	NEPID_2853|ID_99872888|
OG0002111		WP_145988020.1	NMY3_02788|ID_89028243|	A4241_RS03790|ID_89034093|	KAA2281082.1	NUNG_1870|ID_100021017|
OG0002042	NARC_v1_100045|ID_43914366|	WP_172602120.1	NMY3_00128|ID_89025583|	A4241_RS03775|ID_89034090|		NUNG_3125|ID_100019762|	NEPID_2860|ID_99872895|
OG0000232	NARC_v1_90033|ID_43914173|	WP_134485665.1	NMY3_01267|ID_89026722|nagAb_2|, NMY3_01309|ID_89026764|nagAb_3|	A4241_RS03765|ID_89034088|	KAA2283061.1	NUNG_0371|ID_100022516|nagAb|, NUNG_2006|ID_100020881|	NEPID_0526|ID_99870561|nagAb|, NEPID_1592|ID_99871627|
OG0002330		WP_134483331.1		A4241_RS03755|ID_89034086|	KAA2281263.1		NEPID_2574|ID_99872609|
OG0000265	NARC_v1_100068|ID_43914389|, NARC_v1_30262|ID_43913067|	WP_134483333.1	NMY3_03493|ID_89028948|	A4241_RS03745|ID_89034084|	KAA2280651.1	NUNG_3110|ID_100019777|	NEPID_2583|ID_99872618|, NEPID_2876|ID_99872911|
OG0002607		WP_172602121.1		A4241_RS14985|ID_89034082|	KAA2283160.1
OG0002121	NARC_v1_10380|ID_43912725|	WP_134483337.1		A4241_RS03735|ID_89034081|	KAA2281260.1		NEPID_0953|ID_99870988|
OG0000899	NARC_v1_100039|ID_43914360|	WP_134483341.1	NMY3_00120|ID_89025575|	A4241_RS03725|ID_89034079|	KAA2280464.1	NUNG_3136|ID_100019751|	NEPID_2854|ID_99872889|
OG0002706		WP_134483343.1		A4241_RS03720|ID_89034078|		NUNG_0148|ID_100022739|
OG0002320		WP_134483345.1		A4241_RS03715|ID_89034077|	KAA2280655.1		NEPID_2994|ID_99873029|
OG0001914		WP_134483347.1	NMY3_00245|ID_89025700|	A4241_RS03685|ID_89034071|	KAA2281258.1	NUNG_3610|ID_100019277|	NEPID_2903|ID_99872938|
OG0000219	NARC_v1_40102|ID_43913215|, NARC_v1_60179|ID_43913765|	WP_134483348.1	NMY3_02794|ID_89028249|	A4241_RS03675|ID_89034069|, A4241_RS07605|ID_89034898|	KAA2281438.1	NUNG_1879|ID_100021008|	NEPID_0324|ID_99870359|, NEPID_1992|ID_99872027|
OG0000216	NARC_v1_30306|ID_43913111|	WP_134483356.1	NMY3_03442|ID_89028897|fprA1|	A4241_RS02785|ID_89033876|, A4241_RS03630|ID_89034060|, A4241_RS03635|ID_89034061|	KAA2281402.1	NUNG_2603|ID_100020284|fprA|	NEPID_2490|ID_99872525|, NEPID_3096|ID_99873131|fprA|
OG0001895		WP_134483358.1	NMY3_00052|ID_89025507|	A4241_RS03565|ID_89034046|	KAA2280668.1	NUNG_3606|ID_100019281|	NEPID_2935|ID_99872970|
OG0001964	NARC_v1_50152|ID_43913516|	WP_134483360.1	NMY3_01791|ID_89027246|		KAA2283149.1	NUNG_3753|ID_100019134|	NEPID_0313|ID_99870348|
OG0000154	NARC_v1_30301|ID_43913106|	WP_134483376.1	NMY3_02915|ID_89028370|, NMY3_03446|ID_89028901|	A4241_RS05335|ID_89034416|, A4241_RS07540|ID_89034883|	KAA2278758.1, KAA2283381.1	NUNG_2053|ID_100020834|, NUNG_2607|ID_100020280|	NEPID_2507|ID_99872542|
OG0000136	NARC_v1_60122|ID_43913708|	WP_134483378.1	NMY3_00241|ID_89025696|, NMY3_02107|ID_89027562|, NMY3_02108|ID_89027563|	A4241_RS02715|ID_89033862|, A4241_RS02985|ID_89033920|, A4241_RS10445|ID_89035482|	KAA2280683.1	NUNG_1149|ID_100021738|	NEPID_1206|ID_99871241|, NEPID_1892|ID_99871927|
OG0001064		WP_134483379.1	NMY3_00227|ID_89025682|		KAA2281405.1	NUNG_1897|ID_100020990|, NUNG_1898|ID_100020989|, NUNG_1899|ID_100020988|, NUNG_3607|ID_100019280|
OG0002106		WP_134483381.1	NMY3_02689|ID_89028144|	A4241_RS03890|ID_89034114|	KAA2280717.1		NEPID_2910|ID_99872945|
OG0002072		WP_134483383.1	NMY3_00125|ID_89025580|	A4241_RS00580|ID_89033422|, A4241_RS03895|ID_89034115|		NUNG_3128|ID_100019759|	NEPID_2911|ID_99872946|
OG0002118		WP_134483387.1		A4241AM_1400|ID_89033049|	KAA2281221.1	NUNG_0246|ID_100022641|	NEPID_3155|ID_99873190|
OG0000386	NARC_v1_100092|ID_43914413|	WP_172602125.1	NMY3_00228|ID_89025683|	A4241_RS03360|ID_89034003|	KAA2280715.1	NUNG_3162|ID_100019725|	NEPID_1869|ID_99871904|, NEPID_2525|ID_99872560|
OG0000227	NARC_v1_30264|ID_43913069|, NARC_v1_30265|ID_43913070|	WP_134483392.1	NMY3_00343|ID_89025798|, NMY3_03644|ID_89029099|	A4241_RS01480|ID_89033609|	KAA2282890.1, KAA2283713.1	NUNG_3090|ID_100019797|	NEPID_2971|ID_99873006|
OG0000037	NARC_v1_10375|ID_43912720|, NARC_v1_10377|ID_43912722|, NARC_v1_80089|ID_43914076|, NARC_v1_90112|ID_43914252|	WP_134483394.1	NMY3_01509|ID_89026964|, NMY3_02017|ID_89027472|, NMY3_03086|ID_89028541|	A4241AM_1602|ID_89033069|, A4241_RS01060|ID_89033521|, A4241_RS01065|ID_89033522|, A4241_RS01820|ID_89033678|, A4241_RS07050|ID_89034783|	KAA2281081.1, KAA2283733.1	NUNG_2184|ID_100020703|, NUNG_2185|ID_100020702|	NEPID_0009|ID_99870044|
OG0000168	NARC_v1_30098|ID_43912903|, NARC_v1_30151|ID_43912956|	WP_134483398.1	NMY3_03571|ID_89029026|	A4241_RS15030|ID_89034336|	KAA2280682.1	NUNG_0278|ID_100022609|, NUNG_1996|ID_100020891|, NUNG_3017|ID_100019870|, NUNG_3249|ID_100019638|	NEPID_2958|ID_99872993|
OG0002808		WP_134483405.1	NMY3_00678|ID_89026133|				NEPID_3189|ID_99873224|
OG0002514		WP_134483407.1	NMY3_00679|ID_89026134|			NUNG_3268|ID_100019619|	NEPID_3190|ID_99873225|
OG0003202		WP_134483409.1					NEPID_3191|ID_99873226|
OG0002809		WP_232038051.1	NMY3_00680|ID_89026135|				NEPID_3192|ID_99873227|
OG0003201		WP_134483414.1					NEPID_3180|ID_99873215|
OG0002766		WP_134483421.1	NMY3_00533|ID_89025988|			NUNG_3440|ID_100019447|
OG0000910	NARC_v1_10247|ID_43912592|	WP_134483423.1	NMY3_03460|ID_89028915|	A4241_RS03435|ID_89034019|	KAA2280669.1	NUNG_3013|ID_100019874|	NEPID_2964|ID_99872999|
OG0001857	NARC_v1_90095|ID_43914235|	WP_145988026.1			KAA2279400.1, KAA2281361.1	NUNG_2872|ID_100020015|	NEPID_1485|ID_99871520|
OG0002122		WP_172602131.1		A4241_RS01095|ID_89033529|, A4241_RS04100|ID_89034156|	KAA2281364.1		NEPID_0667|ID_99870702|
OG0001896		WP_134483429.1	NMY3_00220|ID_89025675|	A4241_RS03670|ID_89034068|, A4241_RS04140|ID_89034164|	KAA2280699.1	NUNG_3030|ID_100019857|
OG0000912		WP_134483431.1	NMY3_00154|ID_89025609|lrpC_1|, NMY3_00221|ID_89025676|	A4241_RS03665|ID_89034067|	KAA2280700.1, KAA2283528.1	NUNG_3028|ID_100019859|
OG0000401	NARC_v1_50156|ID_43913520|	WP_134483434.1	NMY3_00577|ID_89026032|vgb_2|	A4241_RS09025|ID_89035190|, A4241_RS11900|ID_89035780|	KAA2281427.1	NUNG_0137|ID_100022750|	NEPID_0958|ID_99870993|
OG0000302	NARC_v1_160006|ID_43915020|	WP_134483436.1	NMY3_01034|ID_89026489|	A4241_RS04105|ID_89034157|	KAA2282942.1	NUNG_0146|ID_100022741|	NEPID_0786|ID_99870821|, NEPID_3074|ID_99873109|, NEPID_3082|ID_99873117|
OG0001480	NARC_v1_50130|ID_43913494|	WP_134483438.1	NMY3_00158|ID_89025613|	A4241_RS04110|ID_89034158|	KAA2282941.1	NUNG_3067|ID_100019820|	NEPID_3110|ID_99873145|
OG0002824		WP_134483440.1	NMY3_00162|ID_89025617|	A4241_RS04130|ID_89034162|
OG0000184	NARC_v1_50064|ID_43913428|, NARC_v1_50172|ID_43913536|, NARC_v1_50177|ID_43913541|	WP_232037940.1	NMY3_00163|ID_89025618|, NMY3_01037|ID_89026492|	A4241_RS00510|ID_89033408|, A4241_RS04135|ID_89034163|, A4241_RS13285|ID_89036064|	KAA2282871.1		NEPID_3114|ID_99873149|
OG0002107		WP_197731126.1		A4241_RS02915|ID_89033906|	KAA2280718.1	NUNG_3189|ID_100019698|	NEPID_2944|ID_99872979|
OG0001296	NARC_v1_160004|ID_43915018|, NARC_v1_50067|ID_43913431|	WP_134483446.1		A4241_RS00410|ID_89033389|	KAA2282503.1	NUNG_3469|ID_100019418|	NEPID_2938|ID_99872973|
OG0001888		WP_134483448.1	NMY3_00196|ID_89025651|	A4241_RS03515|ID_89034035|	KAA2280475.1		NEPID_0003|ID_99870038|, NEPID_3161|ID_99873196|
OG0002095		WP_134483450.1	NMY3_01654|ID_89027109|sugC|		KAA2280354.1	NUNG_0690|ID_100022197|malK|	NEPID_0716|ID_99870751|ugpC|
OG0002096		WP_134483452.1	NMY3_01653|ID_89027108|yesO_2|		KAA2280355.1	NUNG_0689|ID_100022198|	NEPID_0715|ID_99870750|
OG0002097		WP_172602133.1	NMY3_01652|ID_89027107|ycjO|		KAA2280356.1	NUNG_0688|ID_100022199|	NEPID_0714|ID_99870749|ycjO|
OG0002098		WP_197731127.1	NMY3_01651|ID_89027106|sugB|		KAA2280357.1	NUNG_0687|ID_100022200|	NEPID_0713|ID_99870748|
OG0000444	NARC_v1_30252|ID_43913057|	WP_134483458.1		A4241_RS01245|ID_89033561|	KAA2283356.1	NUNG_2722|ID_100020165|, NUNG_3202|ID_100019685|	NEPID_2535|ID_99872570|, NEPID_3195|ID_99873230|
OG0001949		WP_269472335.1	NMY3_01083|ID_89026538|yfmJ|	A4241_RS13680|ID_89036145|	KAA2282884.1	NUNG_3198|ID_100019689|yfmJ|	NEPID_3196|ID_99873231|yfmJ|
OG0003226		WP_145988028.1	NMY3_00370|ID_89025825|
OG0000260	NARC_v1_40087|ID_43913200|	WP_134483469.1	NMY3_03074|ID_89028529|ycgJ_3|	A4241_RS02830|ID_89033886|, A4241_RS03215|ID_89033971|, A4241_RS12975|ID_89036001|	KAA2280462.1, KAA2283084.1		NEPID_3017|ID_99873052|
OG0001851		WP_134483471.1	NMY3_00127|ID_89025582|	A4241_RS03905|ID_89034118|	KAA2279007.1	NUNG_3126|ID_100019761|	NEPID_2914|ID_99872949|
OG0002492		WP_134483473.1	NMY3_00719|ID_89026174|			NUNG_0763|ID_100022124|	NEPID_3128|ID_99873163|
OG0002859		WP_134483476.1			KAA2280702.1
OG0001075	NARC_v1_240004|ID_43915416|	WP_134483478.1	NMY3_01688|ID_89027143|	A4241_RS03220|ID_89033972|	KAA2281571.1	NUNG_0807|ID_100022080|	NEPID_1110|ID_99871145|
OG0002317		WP_134483480.1		A4241_RS13535|ID_89036116|	KAA2280466.1		NEPID_1529|ID_99871564|
OG0000396	NARC_v1_100015|ID_43914336|chaB|	WP_134483484.1	NMY3_00044|ID_89025499|chaB_1|, NMY3_03703|ID_89029158|chaB_2|	A4241_RS04330|ID_89034203|	KAA2281252.1	NUNG_3009|ID_100019878|	NEPID_2827|ID_99872862|chaB|
OG0002292	NARC_v1_30101|ID_43912906|	WP_134483493.1			KAA2279138.1, KAA2281359.1
OG0000308	NARC_v1_30133|ID_43912938|	WP_134483498.1	NMY3_00165|ID_89025620|, NMY3_00166|ID_89025621|, NMY3_00768|ID_89026223|, NMY3_03679|ID_89029134|	A4241_RS10725|ID_89035540|	KAA2283087.1	NUNG_3663|ID_100019224|
OG0002509		WP_134483509.1	NMY3_00230|ID_89025685|			NUNG_3152|ID_100019735|	NEPID_3077|ID_99873112|
OG0002508		WP_172602141.1	NMY3_00231|ID_89025686|			NUNG_3151|ID_100019736|	NEPID_3078|ID_99873113|
OG0002507		WP_134483513.1	NMY3_00233|ID_89025688|			NUNG_3150|ID_100019737|	NEPID_3079|ID_99873114|
OG0000188	NARC_v1_100118|ID_43914439|, NARC_v1_10367|ID_43912712|	WP_134483517.1	NMY3_01819|ID_89027274|	A4241_RS02945|ID_89033912|, A4241_RS11605|ID_89035719|	KAA2283133.1	NUNG_0540|ID_100022347|, NUNG_0859|ID_100022028|	NEPID_0944|ID_99870979|, NEPID_3166|ID_99873201|
OG0002081		WP_145988029.1	NMY3_03481|ID_89028936|		KAA2279019.1	NUNG_2689|ID_100020198|	NEPID_2532|ID_99872567|
OG0002082		WP_134483523.1	NMY3_03480|ID_89028935|		KAA2279020.1	NUNG_2688|ID_100020199|	NEPID_2531|ID_99872566|
OG0003227		WP_134483529.1	NMY3AM_0281|ID_89024695|
OG0002806		WP_134483541.1		A4241_RS03020|ID_89033927|			NEPID_3123|ID_99873158|
OG0002807		WP_134483543.1		A4241_RS03015|ID_89033926|			NEPID_3124|ID_99873159|
OG0001894		WP_145988031.1	NMY3_02083|ID_89027538|	A4241_RS03785|ID_89034092|	KAA2280662.1	NUNG_3154|ID_100019733|	NEPID_0897|ID_99870932|
OG0000520		WP_134483552.1	NMY3_03015|ID_89028470|	A4241_RS01300|ID_89033572|, A4241_RS14965|ID_89033989|	KAA2279017.1	NUNG_2627|ID_100020260|	NEPID_1612|ID_99871647|
OG0002583		WP_134483554.1			KAA2281619.1		NEPID_0825|ID_99870860|
OG0001293	NARC_v1_160021|ID_43915035|	WP_134483556.1	NMY3_02803|ID_89028258|cpnA_7|	A4241_RS11575|ID_89035713|	KAA2282481.1	NUNG_1887|ID_100021000|yusZ|	NEPID_3140|ID_99873175|
OG0000033	NARC_v1_30121|ID_43912926|, NARC_v1_50167|ID_43913531|	WP_172602148.1	NMY3_00251|ID_89025706|, NMY3_00272|ID_89025727|, NMY3_00273|ID_89025728|, NMY3_00338|ID_89025793|, NMY3_00362|ID_89025817|, NMY3_03613|ID_89029068|		KAA2283578.1	NUNG_0311|ID_100022576|, NUNG_3231|ID_100019656|	NEPID_0070|ID_99870105|, NEPID_0695|ID_99870730|, NEPID_0696|ID_99870731|, NEPID_0697|ID_99870732|, NEPID_0778|ID_99870813|, NEPID_0779|ID_99870814|, NEPID_3120|ID_99873155|
OG0002551		WP_172602150.1			KAA2279544.1		NEPID_0438|ID_99870473|
OG0001874	NARC_v1_40065|ID_43913178|	WP_134483567.1	NMY3_02760|ID_89028215|mtrA|		KAA2280206.1	NUNG_1845|ID_100021042|mtrA|	NEPID_3065|ID_99873100|
OG0002334		WP_134483569.1			KAA2281441.1	NUNG_0233|ID_100022654|	NEPID_1499|ID_99871534|
OG0003200		WP_172602153.1					NEPID_3150|ID_99873185|
OG0002500		WP_172601986.1	NMY3_02806|ID_89028261|	A4241_RS15385|ID_89035543|		NUNG_1890|ID_100020997|
OG0002560		WP_145988033.1		A4241_RS11790|ID_89035757|	KAA2280366.1
OG0002276		WP_134483587.1		A4241_RS02965|ID_89033916|, A4241_RS13105|ID_89036026|		NUNG_3197|ID_100019690|	NEPID_3194|ID_99873229|
OG0001540	NARC_v1_50165|ID_43913529|	WP_134483590.1	NMY3_03478|ID_89028933|	A4241_RS13375|ID_89036083|	KAA2283188.1	NUNG_2686|ID_100020201|	NEPID_1480|ID_99871515|
OG0000300	NARC_v1_40019|ID_43913132|	WP_134483592.1	NMY3_00213|ID_89025668|	A4241_RS03075|ID_89033940|, A4241_RS03290|ID_89033987|	KAA2282935.1	NUNG_1794|ID_100021093|	NEPID_1925|ID_99871960|, NEPID_3203|ID_99873238|
OG0001987	NARC_v1_240012|ID_43915424|	WP_134483600.1		A4241_RS11845|ID_89035768|	KAA2283542.1	NUNG_0668|ID_100022219|	NEPID_0846|ID_99870881|
OG0002016	NARC_v1_40106|ID_43913219|, NARC_v1_40107|ID_43913220|, NARC_v1_40108|ID_43913221|	WP_134483606.1	NMY3_00178|ID_89025633|, NMY3_02795|ID_89028250|
OG0003157		WP_134483622.1					NEPID_0439|ID_99870474|
OG0000082	NARC_v1_10259|ID_43912604|	WP_197731134.1	NMY3_00116|ID_89025571|, NMY3_00182|ID_89025637|, NMY3_00224|ID_89025679|	A4241_RS02770|ID_89033873|, A4241_RS03280|ID_89033985|, A4241_RS03510|ID_89034034|	KAA2280684.1	NUNG_3161|ID_100019726|, NUNG_3187|ID_100019700|	NEPID_3115|ID_99873150|, NEPID_3137|ID_99873172|, NEPID_3167|ID_99873202|
OG0002851		WP_172602157.1			KAA2280469.1
OG0000014		WP_134483633.1	NMY3_00350|ID_89025805|, NMY3_00692|ID_89026147|, NMY3_01122|ID_89026577|, NMY3_01743|ID_89027198|, NMY3_01991|ID_89027446|, NMY3_02063|ID_89027518|, NMY3_02070|ID_89027525|, NMY3_02804|ID_89028259|, NMY3_02835|ID_89028290|	A4241_RS04155|ID_89034167|		NUNG_0657|ID_100022230|, NUNG_1051|ID_100021836|, NUNG_1097|ID_100021790|, NUNG_1098|ID_100021789|, NUNG_1113|ID_100021774|, NUNG_1502|ID_100021385|, NUNG_1762|ID_100021125|, NUNG_1946|ID_100020941|, NUNG_2255|ID_100020632|, NUNG_3232|ID_100019655|, NUNG_3446|ID_100019441|, NUNG_3447|ID_100019440|, NUNG_3448|ID_100019439|	NEPID_0361|ID_99870396|
OG0002105		WP_134483637.1	NMY3_01637|ID_89027092|ptlI_2|		KAA2280676.1	NUNG_0666|ID_100022221|ptlI|	NEPID_0896|ID_99870931|ptlI|
OG0001715	NARC_v1_70030|ID_43913822|	WP_134483645.1	NMY3_00390|ID_89025845|	A4241_RS02625|ID_89033843|	KAA2283752.1	NUNG_3294|ID_100019593|	NEPID_3213|ID_99873248|
OG0001716	NARC_v1_70031|ID_43913823|	WP_134483646.1	NMY3_00391|ID_89025846|	A4241_RS02620|ID_89033842|	KAA2283753.1	NUNG_3295|ID_100019592|	NEPID_3214|ID_99873249|
OG0001719	NARC_v1_70035|ID_43913827|	WP_134483652.1	NMY3_00394|ID_89025849|	A4241_RS02605|ID_89033839|	KAA2283756.1	NUNG_3298|ID_100019589|	NEPID_3217|ID_99873252|
OG0000242	NARC_v1_70036|ID_43913828|	WP_172602158.1	NMY3_00395|ID_89025850|, NMY3_00580|ID_89026035|	A4241_RS02600|ID_89033838|, A4241_RS09030|ID_89035191|	KAA2283757.1	NUNG_3299|ID_100019588|	NEPID_0029|ID_99870064|, NEPID_3218|ID_99873253|
OG0001720	NARC_v1_70039|ID_43913831|	WP_134483656.1	NMY3_00397|ID_89025852|	A4241_RS02580|ID_89033834|	KAA2283758.1	NUNG_3301|ID_100019586|	NEPID_3222|ID_99873257|
OG0001721	NARC_v1_70041|ID_43913833|	WP_145988034.1	NMY3_00398|ID_89025853|	A4241_RS02575|ID_89033833|	KAA2283759.1	NUNG_3302|ID_100019585|	NEPID_3223|ID_99873258|
OG0001722	NARC_v1_70042|ID_43913834|	WP_134483659.1	NMY3_00399|ID_89025854|azr_1|	A4241_RS02570|ID_89033832|	KAA2283760.1	NUNG_3303|ID_100019584|azr|	NEPID_3224|ID_99873259|
OG0001725	NARC_v1_70045|ID_43913837|top6B|	WP_172602159.1	NMY3_00402|ID_89025857|	A4241_RS02555|ID_89033829|	KAA2283763.1	NUNG_3306|ID_100019581|	NEPID_3227|ID_99873262|
OG0001811	NARC_v1_70048|ID_43913840|	WP_134483667.1	NMY3_00403|ID_89025858|	A4241_RS02550|ID_89033827|	KAA2283879.1	NUNG_3308|ID_100019579|	NEPID_3229|ID_99873264|
OG0001727	NARC_v1_70051|ID_43913843|	WP_134483671.1	NMY3_00406|ID_89025861|	A4241_RS02535|ID_89033824|	KAA2283765.1	NUNG_3311|ID_100019576|	NEPID_3232|ID_99873267|
OG0001728	NARC_v1_70052|ID_43913844|	WP_134483673.1	NMY3_00407|ID_89025862|	A4241_RS02530|ID_89033823|	KAA2283766.1	NUNG_3312|ID_100019575|	NEPID_3233|ID_99873268|
OG0001729	NARC_v1_70053|ID_43913845|	WP_134483675.1	NMY3_00408|ID_89025863|ppiB_1|	A4241_RS02525|ID_89033822|	KAA2283767.1	NUNG_3313|ID_100019574|	NEPID_3234|ID_99873269|
OG0001813	NARC_v1_70056|ID_43913848|pyrI|	WP_172602160.1	NMY3_00411|ID_89025866|pyrI|	A4241_RS02510|ID_89033819|	KAA2283881.1	NUNG_3316|ID_100019571|pyrI|	NEPID_3237|ID_99873272|pyrI|
OG0001733	NARC_v1_70058|ID_43913850|	WP_134483682.1	NMY3_00413|ID_89025868|	A4241_RS15350|ID_89033817|	KAA2283771.1	NUNG_3318|ID_100019569|	NEPID_3239|ID_99873274|
OG0001735	NARC_v1_70061|ID_43913853|cbiT|	WP_134483686.1	NMY3_00415|ID_89025870|cbiT|	A4241_RS02480|ID_89033815|cbiT|	KAA2283773.1	NUNG_3320|ID_100019567|cbiT|	NEPID_3241|ID_99873276|cbiT|
OG0000456	NARC_v1_10211|ID_43912556|, NARC_v1_70062|ID_43913854|	WP_134483688.1	NMY3_00416|ID_89025871|cbiL|	A4241_RS02475|ID_89033814|cobI|	KAA2283774.1	NUNG_3321|ID_100019566|	NEPID_3242|ID_99873277|
OG0001736	NARC_v1_70063|ID_43913855|cbiF|	WP_134483690.1	NMY3_00417|ID_89025872|cbiF|	A4241_RS02470|ID_89033813|cobM|	KAA2283775.1	NUNG_3322|ID_100019565|cbiF|	NEPID_3244|ID_99873279|
OG0001737	NARC_v1_70064|ID_43913856|	WP_134483692.1	NMY3_00418|ID_89025873|	A4241_RS02465|ID_89033812|	KAA2283776.1	NUNG_3323|ID_100019564|	NEPID_3245|ID_99873280|
OG0002516		WP_134483693.1	NMY3_00589|ID_89026044|	A4241_RS02460|ID_89033811|		NUNG_3494|ID_100019393|
OG0001738	NARC_v1_70066|ID_43913858|	WP_134483699.1	NMY3_00419|ID_89025874|	A4241_RS02445|ID_89033808|	KAA2283778.1	NUNG_3324|ID_100019563|	NEPID_3246|ID_99873281|
OG0001740	NARC_v1_70068|ID_43913860|rnz|	WP_134483702.1	NMY3_00421|ID_89025876|rnz|	A4241_RS02435|ID_89033806|rnz|	KAA2283780.1	NUNG_3326|ID_100019561|rnz|	NEPID_3248|ID_99873283|rnz|
OG0001742	NARC_v1_70070|ID_43913862|	WP_134483706.1	NMY3_00423|ID_89025878|	A4241_RS02425|ID_89033804|	KAA2283782.1	NUNG_3328|ID_100019559|	NEPID_3251|ID_99873286|
OG0001744	NARC_v1_70073|ID_43913865|	WP_134483710.1	NMY3_00427|ID_89025882|	A4241_RS02410|ID_89033801|	KAA2283784.1	NUNG_3331|ID_100019556|	NEPID_3254|ID_99873289|
OG0001745	NARC_v1_70076|ID_43913868|	WP_134483713.1	NMY3_00430|ID_89025885|	A4241_RS02395|ID_89033798|	KAA2283786.1	NUNG_3334|ID_100019553|	NEPID_3258|ID_99873293|
OG0000234	NARC_v1_50136|ID_43913500|, NARC_v1_70078|ID_43913870|	WP_197731135.1	NMY3_00432|ID_89025887|efeU|	A4241_RS01365|ID_89033586|, A4241_RS02385|ID_89033796|	KAA2283108.1, KAA2283884.1	NUNG_3337|ID_100019550|	NEPID_3261|ID_99873296|
OG0000457	NARC_v1_70079|ID_43913871|	WP_134483717.1	NMY3_00434|ID_89025889|, NMY3_03044|ID_89028499|	A4241_RS02380|ID_89033795|	KAA2283788.1	NUNG_3338|ID_100019549|	NEPID_3262|ID_99873297|
OG0001748	NARC_v1_70082|ID_43913874|	WP_134483720.1	NMY3_00436|ID_89025891|	A4241_RS02370|ID_89033793|	KAA2283790.1	NUNG_3341|ID_100019546|	NEPID_3265|ID_99873300|
OG0001750	NARC_v1_70084|ID_43913876|	WP_134483724.1	NMY3_00438|ID_89025893|	A4241_RS02360|ID_89033791|	KAA2283792.1	NUNG_3343|ID_100019544|	NEPID_3268|ID_99873303|
OG0001751	NARC_v1_70085|ID_43913877|	WP_134483726.1	NMY3_00439|ID_89025894|aniA_1|	A4241_RS02355|ID_89033790|	KAA2283793.1	NUNG_3344|ID_100019543|	NEPID_3269|ID_99873304|
OG0001503	NARC_v1_210047|ID_43915358|htpX|	WP_134483728.1	NMY3_01372|ID_89026827|	A4241_RS12700|ID_89035946|htpX|	KAA2283035.1	NUNG_0434|ID_100022453|htpX|	NEPID_0560|ID_99870595|htpX|
OG0003012		WP_134483733.1				NUNG_0190|ID_100022697|
OG0001753	NARC_v1_70093|ID_43913885|	WP_134483741.1	NMY3_00444|ID_89025899|asnB_1|	A4241_RS02335|ID_89033786|	KAA2283797.1	NUNG_3347|ID_100019540|asnB|	NEPID_3276|ID_99873311|
OG0001756	NARC_v1_70096|ID_43913888|	WP_134483746.1	NMY3_00447|ID_89025902|	A4241_RS02320|ID_89033783|	KAA2283800.1	NUNG_3350|ID_100019537|	NEPID_3279|ID_99873314|
OG0000292	NARC_v1_70097|ID_43913889|	WP_172602165.1	NMY3_00449|ID_89025904|	A4241_RS02315|ID_89033782|, A4241_RS02730|ID_89033865|	KAA2282488.1, KAA2283801.1	NUNG_3351|ID_100019536|	NEPID_3280|ID_99873315|
OG0001757	NARC_v1_70098|ID_43913890|	WP_134483750.1	NMY3_00451|ID_89025906|	A4241_RS02310|ID_89033781|	KAA2283802.1	NUNG_3352|ID_100019535|	NEPID_3281|ID_99873316|
OG0001758	NARC_v1_70099|ID_43913891|	WP_134483752.1	NMY3_00452|ID_89025907|	A4241_RS02305|ID_89033780|	KAA2283803.1	NUNG_3353|ID_100019534|	NEPID_3282|ID_99873317|
OG0002215	NARC_v1_70100|ID_43913892|	WP_134483754.1	NMY3_00453|ID_89025908|petE_1|			NUNG_3355|ID_100019532|petE|	NEPID_3283|ID_99873318|
OG0001759	NARC_v1_70101|ID_43913893|	WP_134483756.1	NMY3_00454|ID_89025909|	A4241_RS02295|ID_89033777|	KAA2283805.1	NUNG_3356|ID_100019531|	NEPID_3284|ID_99873319|
OG0001761	NARC_v1_70103|ID_43913895|	WP_134483760.1	NMY3_00456|ID_89025911|	A4241_RS02285|ID_89033775|	KAA2283807.1	NUNG_3358|ID_100019529|	NEPID_3286|ID_99873321|
OG0001762	NARC_v1_70104|ID_43913896|	WP_134483762.1	NMY3_00457|ID_89025912|	A4241_RS02280|ID_89033774|	KAA2283808.1	NUNG_3359|ID_100019528|	NEPID_3287|ID_99873322|
OG0002032	NARC_v1_70105|ID_43913897|	WP_197731136.1	NMY3_00458|ID_89025913|	A4241_RS02275|ID_89033773|		NUNG_3360|ID_100019527|	NEPID_3288|ID_99873323|
OG0001763	NARC_v1_70106|ID_43913898|	WP_134483764.1	NMY3_00459|ID_89025914|	A4241_RS02255|ID_89033769|	KAA2283809.1	NUNG_3361|ID_100019526|	NEPID_3289|ID_99873324|
OG0001764	NARC_v1_70107|ID_43913899|cca|	WP_172602166.1	NMY3_00460|ID_89025915|	A4241_RS02250|ID_89033768|cca|	KAA2283810.1	NUNG_3362|ID_100019525|cca|	NEPID_3290|ID_99873325|cca|
OG0001765	NARC_v1_70108|ID_43913900|	WP_134483768.1	NMY3_00461|ID_89025916|	A4241_RS02245|ID_89033767|thpR|	KAA2283811.1	NUNG_3363|ID_100019524|	NEPID_3291|ID_99873326|
OG0001766	NARC_v1_70110|ID_43913902|	WP_172602167.1	NMY3_00463|ID_89025918|	A4241_RS02235|ID_89033765|	KAA2283812.1	NUNG_3366|ID_100019521|	NEPID_3293|ID_99873328|
OG0001768	NARC_v1_70120|ID_43913912|	WP_134483775.1	NMY3_00468|ID_89025923|	A4241_RS02210|ID_89033758|	KAA2283815.1	NUNG_3370|ID_100019517|	NEPID_3298|ID_99873333|
OG0001769	NARC_v1_70121|ID_43913913|	WP_134483776.1	NMY3_00469|ID_89025924|	A4241_RS02205|ID_89033757|	KAA2283816.1	NUNG_3371|ID_100019516|	NEPID_3299|ID_99873334|
OG0001770	NARC_v1_70122|ID_43913914|	WP_134483778.1	NMY3_00470|ID_89025925|	A4241_RS02200|ID_89033756|	KAA2283817.1	NUNG_3372|ID_100019515|	NEPID_3300|ID_99873335|
OG0000458	NARC_v1_70123|ID_43913915|map|	WP_134483780.1	NMY3_00472|ID_89025927|map|	A4241_RS02195|ID_89033755|	KAA2283818.1	NUNG_3375|ID_100019512|map|	NEPID_0745|ID_99870780|, NEPID_3301|ID_99873336|map|
OG0001817	NARC_v1_70124|ID_43913916|rps11|	WP_134483782.1	NMY3_00474|ID_89025929|rpsK|	A4241_RS02185|ID_89033753|	KAA2283887.1	NUNG_3376|ID_100019511|rps11|	NEPID_3303|ID_99873338|rps11|
OG0001771	NARC_v1_70125|ID_43913917|thiL|	WP_134483784.1	NMY3_00475|ID_89025930|thiL|	A4241_RS02180|ID_89033752|thiL|	KAA2283819.1	NUNG_3377|ID_100019510|thiL|	NEPID_3304|ID_99873339|thiL|
OG0001773	NARC_v1_70127|ID_43913919|	WP_134483788.1	NMY3_00477|ID_89025932|	A4241_RS02170|ID_89033750|	KAA2283821.1	NUNG_3379|ID_100019508|	NEPID_3306|ID_99873341|
OG0001774	NARC_v1_70128|ID_43913920|	WP_134483789.1	NMY3_00478|ID_89025933|	A4241_RS02165|ID_89033749|	KAA2283822.1	NUNG_3380|ID_100019507|	NEPID_3307|ID_99873342|
OG0001775	NARC_v1_70129|ID_43913921|	WP_134483791.1	NMY3_00479|ID_89025934|	A4241_RS02160|ID_89033748|	KAA2283823.1	NUNG_3381|ID_100019506|	NEPID_3308|ID_99873343|
OG0001780	NARC_v1_70138|ID_43913930|tiaS|	WP_197731139.1	NMY3_00488|ID_89025943|	A4241_RS15410|ID_89033739|	KAA2283831.1	NUNG_3390|ID_100019497|tiaS|	NEPID_3317|ID_99873352|tiaS|
OG0001781	NARC_v1_70139|ID_43913931|	WP_134483804.1	NMY3_00490|ID_89025945|drrA_1|	A4241_RS02095|ID_89033734|	KAA2283832.1	NUNG_3392|ID_100019495|	NEPID_3318|ID_99873353|
OG0001782	NARC_v1_70140|ID_43913932|dnaJ|	WP_197731140.1	NMY3_00491|ID_89025946|dnaJ_1|	A4241_RS02090|ID_89033733|dnaJ|	KAA2283833.1	NUNG_3393|ID_100019494|dnaJ|	NEPID_3320|ID_99873355|
OG0001783	NARC_v1_70141|ID_43913933|dnaK|	WP_134483808.1	NMY3_00492|ID_89025947|dnaK|	A4241_RS02085|ID_89033732|dnaK|	KAA2283834.1	NUNG_3394|ID_100019493|dnaK|	NEPID_3321|ID_99873356|dnaK|
OG0001784	NARC_v1_70142|ID_43913934|	WP_134483810.1	NMY3_00493|ID_89025948|	A4241_RS02080|ID_89033731|	KAA2283835.1	NUNG_3395|ID_100019492|	NEPID_3322|ID_99873357|
OG0001785	NARC_v1_70143|ID_43913935|eif2b|	WP_134483812.1	NMY3_00494|ID_89025949|	A4241_RS02075|ID_89033730|	KAA2283836.1	NUNG_3396|ID_100019491|eif2b|	NEPID_3323|ID_99873358|eif2b|
OG0001786	NARC_v1_70144|ID_43913936|	WP_134483814.1	NMY3_00495|ID_89025950|	A4241_RS02070|ID_89033729|	KAA2283837.1	NUNG_3397|ID_100019490|	NEPID_3324|ID_99873359|
OG0001819	NARC_v1_70147|ID_43913939|rfcS|	WP_197731141.1	NMY3_00499|ID_89025954|dnaX|	A4241_RS02055|ID_89033726|	KAA2283889.1	NUNG_3400|ID_100019487|rfcS|	NEPID_3327|ID_99873362|rfcS|
OG0001788	NARC_v1_70148|ID_43913940|	WP_134483817.1	NMY3_00500|ID_89025955|	A4241_RS02050|ID_89033725|	KAA2283839.1	NUNG_3401|ID_100019486|	NEPID_3328|ID_99873363|
OG0001820	NARC_v1_70149|ID_43913941|queE|	WP_134483819.1	NMY3_00501|ID_89025956|queE|	A4241_RS02045|ID_89033724|	KAA2283890.1	NUNG_3402|ID_100019485|queE|	NEPID_3329|ID_99873364|queE|
OG0001789	NARC_v1_70151|ID_43913943|	WP_134483820.1	NMY3_00504|ID_89025959|	A4241_RS02030|ID_89033721|	KAA2283841.1	NUNG_3404|ID_100019483|	NEPID_3332|ID_99873367|
OG0000460	NARC_v1_70154|ID_43913946|	WP_172602171.1	NMY3_00507|ID_89025962|	A4241_RS02015|ID_89033718|	KAA2283844.1	NUNG_1480|ID_100021407|, NUNG_3407|ID_100019480|	NEPID_3335|ID_99873370|
OG0001822	NARC_v1_70155|ID_43913947|mntC|	WP_134483828.1	NMY3_00508|ID_89025963|mntB|	A4241_RS02010|ID_89033717|	KAA2283892.1	NUNG_3409|ID_100019478|mntB|	NEPID_3336|ID_99873371|
OG0001791	NARC_v1_70158|ID_43913950|mntA|	WP_232037955.1	NMY3_00510|ID_89025965|	A4241_RS02000|ID_89033715|	KAA2283846.1	NUNG_3412|ID_100019475|	NEPID_3339|ID_99873374|
OG0001792	NARC_v1_70159|ID_43913951|ureD|	WP_197731142.1	NMY3_00511|ID_89025966|ureD1|	A4241_RS01995|ID_89033714|	KAA2283847.1	NUNG_3413|ID_100019474|ureD|	NEPID_3340|ID_99873375|ureD|
OG0001794	NARC_v1_70161|ID_43913953|	WP_232037956.1	NMY3_00513|ID_89025968|ureF|	A4241_RS01985|ID_89033712|	KAA2283849.1	NUNG_3415|ID_100019472|	NEPID_3342|ID_99873377|
OG0001795	NARC_v1_70162|ID_43913954|	WP_134483836.1	NMY3_00514|ID_89025969|ureE|	A4241_RS01980|ID_89033711|	KAA2283850.1	NUNG_3416|ID_100019471|	NEPID_3343|ID_99873378|
OG0001797	NARC_v1_70164|ID_43913956|	WP_134483840.1	NMY3_00516|ID_89025971|groL_1|	A4241_RS01970|ID_89033709|	KAA2283852.1	NUNG_3419|ID_100019468|groL|	NEPID_3345|ID_99873380|groL|
OG0001799	NARC_v1_70166|ID_43913958|ureB|	WP_145988038.1	NMY3_00518|ID_89025973|ureB|	A4241_RS01960|ID_89033707|ureB|	KAA2283854.1	NUNG_3421|ID_100019466|ureB|	NEPID_3347|ID_99873382|ureB|
OG0001800	NARC_v1_70167|ID_43913959|ureA|	WP_134483841.1	NMY3_00519|ID_89025974|ureA_1|	A4241_RS01955|ID_89033706|	KAA2283855.1	NUNG_3422|ID_100019465|ureA|	NEPID_3348|ID_99873383|ureA|
OG0001802	NARC_v1_70169|ID_43913961|	WP_134483845.1	NMY3_00521|ID_89025976|	A4241_RS01945|ID_89033704|	KAA2283857.1	NUNG_3425|ID_100019462|	NEPID_3350|ID_99873385|
OG0001804	NARC_v1_70171|ID_43913963|	WP_134483848.1	NMY3_00523|ID_89025978|	A4241_RS01935|ID_89033702|	KAA2283859.1	NUNG_3427|ID_100019460|	NEPID_3352|ID_99873387|
OG0001805	NARC_v1_70172|ID_43913964|	WP_134483850.1	NMY3_00524|ID_89025979|spo0C_1|	A4241_RS01930|ID_89033701|	KAA2283860.1	NUNG_3428|ID_100019459|	NEPID_3353|ID_99873388|
OG0001806	NARC_v1_70174|ID_43913966|yxiE|	WP_134483852.1	NMY3_00534|ID_89025989|	A4241_RS01920|ID_89033699|	KAA2283866.1	NUNG_3442|ID_100019445|	NEPID_3354|ID_99873389|
OG0001807	NARC_v1_70175|ID_43913967|	WP_134483854.1	NMY3_00536|ID_89025991|	A4241_RS01915|ID_89033698|	KAA2283867.1	NUNG_3443|ID_100019444|	NEPID_3355|ID_99873390|
OG0001808	NARC_v1_70176|ID_43913968|	WP_134483856.1	NMY3_00537|ID_89025992|	A4241_RS01910|ID_89033697|	KAA2283868.1	NUNG_3444|ID_100019443|	NEPID_0785|ID_99870820|
OG0002762		WP_134483866.1				NUNG_3192|ID_100019695|	NEPID_0596|ID_99870631|
OG0001962		WP_145988040.1		A4241AM_2923|ID_89033234|, A4241_RS12960|ID_89035998|	KAA2283081.1	NUNG_1931|ID_100020956|	NEPID_0833|ID_99870868|
OG0002817		WP_134483874.1		A4241_RS01740|ID_89033662|			NEPID_3526|ID_99873561|
OG0000150	NARC_v1_60168|ID_43913754|	WP_134483876.1	NMY3_02016|ID_89027471|petE_3|, NMY3_02891|ID_89028346|mauC_4|	A4241_RS01735|ID_89033661|, A4241_RS07290|ID_89034832|		NUNG_2295|ID_100020592|	NEPID_0432|ID_99870467|, NEPID_1140|ID_99871175|, NEPID_3531|ID_99873566|, NEPID_3557|ID_99873592|mauC|, NEPID_3562|ID_99873597|
OG0002278		WP_134483878.1	NMY3_00320|ID_89025775|	A4241_RS01720|ID_89033658|			NEPID_0001|ID_99870036|, NEPID_3553|ID_99873588|
OG0002533		WP_134483880.1	NMY3_00321|ID_89025776|blh|	A4241_RS01715|ID_89033657|			NEPID_3554|ID_99873589|
OG0002856		WP_172602176.1			KAA2280678.1
OG0001983		WP_134483890.1	NMY3_01138|ID_89026593|, NMY3_01506|ID_89026961|	A4241_RS13450|ID_89036098|	KAA2283504.1		NEPID_1487|ID_99871522|
OG0002584		WP_134483894.1			KAA2282026.1		NEPID_1148|ID_99871183|
OG0001913		WP_134483903.1	NMY3_01645|ID_89027100|phbC_1|	A4241_RS01695|ID_89033653|, A4241_RS12060|ID_89035813|	KAA2281253.1	NUNG_0683|ID_100022204|
OG0000908		WP_134483910.1	NMY3_02889|ID_89028344|rip3|	A4241_RS01685|ID_89033651|	KAA2280659.1		NEPID_0368|ID_99870403|, NEPID_3528|ID_99873563|, NEPID_3561|ID_99873596|
OG0002133		WP_134483912.1	NMY3_02903|ID_89028358|gap|	A4241_RS01645|ID_89033643|gap|	KAA2282023.1		NEPID_3516|ID_99873551|gap|
OG0002502		WP_134483916.1	NMY3_03160|ID_89028615|pncB2|			NUNG_2315|ID_100020572|pncB|	NEPID_3517|ID_99873552|pncB|
OG0002815		WP_134483920.1	NMY3_02883|ID_89028338|				NEPID_3520|ID_99873555|
OG0002531		WP_134483922.1	NMY3_01118|ID_89026573|, NMY3_02884|ID_89028339|				NEPID_3521|ID_99873556|
OG0002816		WP_232037959.1	NMY3_02885|ID_89028340|				NEPID_3522|ID_99873557|
OG0002340		WP_134483926.1	NMY3_02858|ID_89028313|		KAA2282028.1		NEPID_3494|ID_99873529|
OG0000324	NARC_v1_100101|ID_43914422|, NARC_v1_10258|ID_43912603|	WP_134483928.1	NMY3_00363|ID_89025818|	A4241_RS14860|ID_89033524|, A4241_RS14885|ID_89033642|, A4241_RS14960|ID_89033984|		NUNG_3145|ID_100019742|	NEPID_3495|ID_99873530|
OG0002136		WP_134483930.1		A4241_RS01640|ID_89033641|	KAA2282035.1		NEPID_1603|ID_99871638|, NEPID_3497|ID_99873532|
OG0000342		WP_172602179.1		A4241_RS01605|ID_89033635|, A4241_RS01675|ID_89033649|	KAA2279226.1, KAA2282032.1	NUNG_2271|ID_100020616|, NUNG_3077|ID_100019810|	NEPID_3540|ID_99873575|
OG0000179	NARC_v1_130019|ID_43914654|	WP_145988044.1	NMY3_02894|ID_89028349|, NMY3_02900|ID_89028355|, NMY3_02907|ID_89028362|	A4241_RS01590|ID_89033632|	KAA2282031.1	NUNG_1735|ID_100021152|, NUNG_2269|ID_100020618|	NEPID_3537|ID_99873572|, NEPID_3543|ID_99873578|
OG0001158	NARC_v1_130020|ID_43914655|	WP_134483946.1	NMY3_02901|ID_89028356|ydiF|	A4241_RS01585|ID_89033631|	KAA2282051.1	NUNG_2268|ID_100020619|	NEPID_3544|ID_99873579|
OG0000287		WP_134483948.1	NMY3_01139|ID_89026594|, NMY3_02855|ID_89028310|	A4241_RS01570|ID_89033628|, A4241_RS07335|ID_89034841|	KAA2282018.1	NUNG_2275|ID_100020612|, NUNG_2282|ID_100020605|	NEPID_3501|ID_99873536|
OG0000406	NARC_v1_40117|ID_43913230|	WP_134483950.1	NMY3_00153|ID_89025608|	A4241_RS03655|ID_89034065|	KAA2281597.1	NUNG_3096|ID_100019791|	NEPID_2918|ID_99872953|, NEPID_3550|ID_99873585|
OG0002338		WP_134483952.1	NMY3_01141|ID_89026596|bpoC_2|		KAA2282017.1		NEPID_3551|ID_99873586|
OG0001570	NARC_v1_30131|ID_43912936|	WP_134483954.1	NMY3_03592|ID_89029047|	A4241_RS04895|ID_89034319|	KAA2283289.1		NEPID_0322|ID_99870357|, NEPID_2693|ID_99872728|
OG0002479		WP_134483958.1	NMY3_03630|ID_89029085|			NUNG_0215|ID_100022672|	NEPID_1865|ID_99871900|
OG0001487	NARC_v1_70178|ID_43913970|nirDL|	WP_134483960.1	NMY3_00561|ID_89026016|	A4241_RS01555|ID_89033624|	KAA2282962.1	NUNG_3478|ID_100019409|nirDL|	NEPID_3361|ID_99873396|nirDL|
OG0001486	NARC_v1_70179|ID_43913971|	WP_134483962.1	NMY3_00562|ID_89026017|yhdN_1|	A4241_RS01550|ID_89033623|	KAA2282961.1	NUNG_3479|ID_100019408|yhdN|	NEPID_3362|ID_99873397|
OG0001485	NARC_v1_70180|ID_43913972|	WP_134483964.1	NMY3_00563|ID_89026018|	A4241_RS01545|ID_89033622|	KAA2282960.1	NUNG_3480|ID_100019407|	NEPID_3363|ID_99873398|
OG0001494	NARC_v1_70181|ID_43913973|	WP_134483966.1	NMY3_00564|ID_89026019|	A4241_RS01540|ID_89033621|	KAA2283007.1	NUNG_3481|ID_100019406|	NEPID_3364|ID_99873399|
OG0000069		WP_134483968.1	NMY3_00318|ID_89025773|, NMY3_00566|ID_89026021|	A4241_RS00405|ID_89033388|, A4241_RS01535|ID_89033620|, A4241_RS08910|ID_89035166|, A4241_RS12190|ID_89035838|	KAA2281218.1, KAA2282946.1, KAA2282959.1, KAA2283536.1	NUNG_0723|ID_100022164|, NUNG_3482|ID_100019405|	NEPID_3372|ID_99873407|, NEPID_3454|ID_99873489|
OG0001484	NARC_v1_70183|ID_43913975|sufC|	WP_134483970.1	NMY3_00567|ID_89026022|yurY|	A4241_RS01530|ID_89033619|sufC|	KAA2282958.1	NUNG_3483|ID_100019404|sufC|	NEPID_3365|ID_99873400|sufC|
OG0001483	NARC_v1_70184|ID_43913976|	WP_134483972.1	NMY3_00568|ID_89026023|	A4241_RS01525|ID_89033618|	KAA2282957.1	NUNG_3484|ID_100019403|	NEPID_3366|ID_99873401|
OG0002035	NARC_v1_70186|ID_43913978|	WP_197731144.1	NMY3_00569|ID_89026024|	A4241_RS01520|ID_89033617|		NUNG_3485|ID_100019402|	NEPID_3367|ID_99873402|
OG0001482	NARC_v1_70187|ID_43913979|	WP_134483974.1	NMY3_00570|ID_89026025|	A4241_RS01515|ID_89033616|	KAA2282956.1	NUNG_3486|ID_100019401|	NEPID_3368|ID_99873403|
OG0002301		WP_134485721.1	NMY3_03648|ID_89029103|hycG|		KAA2279253.1		NEPID_1847|ID_99871882|hycG|
OG0002295		WP_134483978.1	NMY3_03649|ID_89029104|hycE|		KAA2279238.1		NEPID_1848|ID_99871883|hycE|
OG0002296		WP_269472337.1	NMY3_03650|ID_89029105|hyfB_2|		KAA2279239.1		NEPID_1849|ID_99871884|
OG0002297		WP_134483982.1	NMY3_03651|ID_89029106|hyfE|		KAA2279240.1		NEPID_1852|ID_99871887|
OG0002298		WP_197731145.1	NMY3_03652|ID_89029107|hycD|		KAA2279241.1		NEPID_1853|ID_99871888|hycD|
OG0002299		WP_172602181.1	NMY3_03653|ID_89029108|hyfB_3|		KAA2279242.1		NEPID_1854|ID_99871889|
OG0002304		WP_134483991.1		A4241_RS06140|ID_89034586|	KAA2279395.1		NEPID_1589|ID_99871624|
OG0003193		WP_172602185.1					NEPID_2875|ID_99872910|
OG0002152		WP_134484016.1		A4241_RS01855|ID_89033686|	KAA2282908.1		NEPID_1873|ID_99871908|, NEPID_1980|ID_99872015|
OG0000183	NARC_v1_30259|ID_43913064|	WP_134484024.1	NMY3AM_1992|ID_89025016|, NMY3_01533|ID_89026988|	A4241_RS02815|ID_89033883|, A4241_RS10200|ID_89035431|, A4241_RS13130|ID_89036031|	KAA2282779.1	NUNG_0782|ID_100022105|, NUNG_2702|ID_100020185|	NEPID_0343|ID_99870378|
OG0001942		WP_134484028.1	NMY3_00869|ID_89026324|	A4241_RS00415|ID_89033390|	KAA2282504.1	NUNG_0587|ID_100022300|	NEPID_0020|ID_99870055|
OG0002624		WP_134484033.1			KAA2283875.1		NEPID_1490|ID_99871525|ysnF|
OG0000224	NARC_v1_10322|ID_43912667|	WP_134484035.1	NMY3_01756|ID_89027211|, NMY3_02181|ID_89027636|, NMY3_02962|ID_89028417|	A4241_RS00990|ID_89033507|	KAA2282784.1	NUNG_0290|ID_100022597|, NUNG_1955|ID_100020932|	NEPID_0930|ID_99870965|
OG0001950	NARC_v1_40130|ID_43913243|, NARC_v1_50077|ID_43913441|	WP_134484037.1		A4241_RS14180|ID_89036247|	KAA2282887.1		NEPID_2983|ID_99873018|
OG0001472	NARC_v1_160023|ID_43915037|	WP_134484041.1	NMY3_01738|ID_89027193|	A4241_RS11885|ID_89035776|	KAA2282888.1	NUNG_0757|ID_100022130|	NEPID_0909|ID_99870944|
OG0000153	NARC_v1_140012|ID_43914770|	WP_134484045.1	NMY3_01483|ID_89026938|	A4241_RS01285|ID_89033569|, A4241_RS10680|ID_89035531|	KAA2278745.1, KAA2278869.1, KAA2282185.1	NUNG_0818|ID_100022069|	NEPID_0907|ID_99870942|, NEPID_1858|ID_99871893|
OG0002775		WP_134484046.1		A4241_RS14795|ID_89036375|		NUNG_3759|ID_100019128|
OG0000425		WP_134484058.1	NMY3_00695|ID_89026150|bdbD_1|	A4241_RS08935|ID_89035171|, A4241_RS11895|ID_89035779|, A4241_RS12165|ID_89035833|	KAA2282501.1	NUNG_0649|ID_100022238|bdbD|	NEPID_0870|ID_99870905|bdbD|
OG0000375	NARC_v1_30086|ID_43912891|	WP_172602186.1	NMY3_00097|ID_89025552|	A4241_RS13020|ID_89036009|	KAA2280448.1	NUNG_0283|ID_100022604|, NUNG_3071|ID_100019816|	NEPID_2103|ID_99872138|
OG0001479	NARC_v1_10327|ID_43912672|	WP_134484069.1	NMY3_01723|ID_89027178|		KAA2282925.1	NUNG_2030|ID_100020857|	NEPID_0383|ID_99870418|, NEPID_3447|ID_99873482|
OG0002047	NARC_v1_100108|ID_43914429|	WP_134484071.1	NMY3_00188|ID_89025643|degQ|	A4241_RS01185|ID_89033548|		NUNG_3056|ID_100019831|	NEPID_2961|ID_99872996|
OG0001940		WP_134484073.1	NMY3_00332|ID_89025787|actP|	A4241_RS01180|ID_89033547|	KAA2282497.1	NUNG_3464|ID_100019423|	NEPID_3014|ID_99873049|
OG0000305		WP_134484075.1	NMY3_00331|ID_89025786|, NMY3_01694|ID_89027149|	A4241_RS01175|ID_89033546|, A4241_RS09005|ID_89035185|	KAA2283001.1	NUNG_0822|ID_100022065|, NUNG_3463|ID_100019424|	NEPID_3013|ID_99873048|
OG0000229	NARC_v1_10286|ID_43912631|copA|	WP_134484079.1	NMY3_01696|ID_89027151|copA_2|	A4241_RS01165|ID_89033544|	KAA2282928.1	NUNG_0824|ID_100022063|, NUNG_0825|ID_100022062|copA|, NUNG_0826|ID_100022061|copA|, NUNG_3461|ID_100019426|copA|	NEPID_3006|ID_99873041|copA|
OG0000297	NARC_v1_100100|ID_43914421|, NARC_v1_30276|ID_43913081|, NARC_v1_30277|ID_43913082|	WP_134484083.1	NMY3_00173|ID_89025628|hcf136|	A4241_RS01140|ID_89033539|	KAA2282912.1	NUNG_3063|ID_100019824|hcf|	NEPID_2550|ID_99872585|hcf|
OG0001632	NARC_v1_40093|ID_43913206|	WP_134484099.1	NMY3_02790|ID_89028245|	A4241_RS00935|ID_89033496|	KAA2283395.1	NUNG_1872|ID_100021015|	NEPID_1986|ID_99872021|
OG0000382	NARC_v1_10424|ID_43912769|, NARC_v1_30208|ID_43913013|	WP_134484103.1	NMY3_01044|ID_89026499|	A4241_RS00890|ID_89033486|	KAA2280660.1	NUNG_0152|ID_100022735|	NEPID_2890|ID_99872925|
OG0002021	NARC_v1_50051|ID_43913415|	WP_134484105.1	NMY3_03620|ID_89029075|	A4241_RS00885|ID_89033485|		NUNG_0057|ID_100022830|	NEPID_0259|ID_99870294|
OG0002027	NARC_v1_60137|ID_43913723|	WP_145988047.1	NMY3_01631|ID_89027086|	A4241_RS00880|ID_89033484|		NUNG_0644|ID_100022243|, NUNG_1132|ID_100021755|
OG0002150		WP_134484109.1	NMY3_00212|ID_89025667|ybiR_1|	A4241_RS00875|ID_89033483|	KAA2282883.1	NUNG_3032|ID_100019855|
OG0001538	NARC_v1_10373|ID_43912718|	WP_134484113.1	NMY3_01825|ID_89027280|	A4241_RS00850|ID_89033478|	KAA2283173.1	NUNG_0864|ID_100022023|	NEPID_0950|ID_99870985|
OG0002147		WP_134484115.1	NMY3_00586|ID_89026041|	A4241_RS00840|ID_89033476|	KAA2282868.1	NUNG_3491|ID_100019396|
OG0001971	NARC_v1_70192|ID_43913984|	WP_134484117.1	NMY3_00592|ID_89026047|yhhW|	A4241_RS00830|ID_89033474|	KAA2283241.1	NUNG_3497|ID_100019390|
OG0001470	NARC_v1_70194|ID_43913986|	WP_134484119.1	NMY3_00593|ID_89026048|hxlR_1|	A4241_RS00825|ID_89033472|	KAA2282867.1	NUNG_3498|ID_100019389|hxlR|	NEPID_3380|ID_99873415|
OG0001493	NARC_v1_200050|ID_43915308|	WP_172602190.1	NMY3_00599|ID_89026054|	A4241_RS00795|ID_89033465|	KAA2282999.1	NUNG_3505|ID_100019382|	NEPID_3385|ID_99873420|
OG0001467	NARC_v1_200048|ID_43915306|	WP_134484127.1	NMY3_00601|ID_89026056|znuA|	A4241_RS00785|ID_89033463|	KAA2282857.1	NUNG_3507|ID_100019380|	NEPID_3387|ID_99873422|
OG0001466	NARC_v1_200046|ID_43915304|	WP_197731150.1	NMY3_00602|ID_89026057|znuB|	A4241_RS00780|ID_89033462|	KAA2282856.1	NUNG_3509|ID_100019378|	NEPID_3389|ID_99873424|
OG0002253	NARC_v1_200038|ID_43915296|	WP_172602192.1	NMY3_00610|ID_89026065|			NUNG_3518|ID_100019369|	NEPID_3397|ID_99873432|
OG0001459	NARC_v1_200033|ID_43915291|	WP_134484141.1	NMY3_00614|ID_89026069|	A4241_RS00725|ID_89033451|	KAA2282847.1	NUNG_3521|ID_100019366|	NEPID_3401|ID_99873436|
OG0000109	NARC_v1_200029|ID_43915287|, NARC_v1_200031|ID_43915289|	WP_134484145.1	NMY3_00616|ID_89026071|, NMY3_00618|ID_89026073|	A4241_RS00705|ID_89033447|, A4241_RS00715|ID_89033449|	KAA2282843.1, KAA2282845.1	NUNG_3523|ID_100019364|, NUNG_3525|ID_100019362|	NEPID_3403|ID_99873438|, NEPID_3405|ID_99873440|
OG0001458	NARC_v1_200028|ID_43915286|cdc|	WP_172602193.1	NMY3_00619|ID_89026074|	A4241_RS00700|ID_89033446|	KAA2282842.1	NUNG_3526|ID_100019361|cdc|	NEPID_3406|ID_99873441|cdc|
OG0001456	NARC_v1_200026|ID_43915284|	WP_134484151.1	NMY3_00621|ID_89026076|	A4241_RS00690|ID_89033444|	KAA2282840.1	NUNG_3528|ID_100019359|	NEPID_3408|ID_99873443|
OG0002065	NARC_v1_200025|ID_43915283|	WP_134484153.1	NMY3_00622|ID_89026077|	A4241AM_0142|ID_89032882|		NUNG_3529|ID_100019358|	NEPID_3409|ID_99873444|
OG0001454	NARC_v1_200023|ID_43915281|polC|	WP_134484157.1	NMY3_00624|ID_89026079|	A4241_RS00680|ID_89033442|	KAA2282838.1	NUNG_3531|ID_100019356|polC|	NEPID_3411|ID_99873446|polC|
OG0001453	NARC_v1_200021|ID_43915279|	WP_145988049.1	NMY3_00626|ID_89026081|	A4241_RS00670|ID_89033440|	KAA2282837.1	NUNG_3533|ID_100019354|	NEPID_3413|ID_99873448|
OG0001452	NARC_v1_200020|ID_43915278|	WP_134484161.1	NMY3_00627|ID_89026082|	A4241_RS00665|ID_89033439|	KAA2282836.1	NUNG_3534|ID_100019353|	NEPID_3414|ID_99873449|
OG0001450	NARC_v1_200018|ID_43915276|	WP_134484165.1	NMY3_00629|ID_89026084|	A4241_RS00655|ID_89033437|	KAA2282834.1	NUNG_3536|ID_100019351|	NEPID_3416|ID_99873451|
OG0001449	NARC_v1_200017|ID_43915275|acsA|	WP_134484167.1	NMY3_00630|ID_89026085|acs_1|	A4241_RS00650|ID_89033436|acs|	KAA2282833.1	NUNG_3537|ID_100019350|acsA|	NEPID_3417|ID_99873452|acsA|
OG0001447	NARC_v1_200015|ID_43915273|	WP_134484171.1	NMY3_00633|ID_89026088|	A4241_RS00640|ID_89033434|	KAA2282831.1	NUNG_3539|ID_100019348|	NEPID_3419|ID_99873454|
OG0002064	NARC_v1_200014|ID_43915272|	WP_134484173.1	NMY3_00634|ID_89026089|	A4241_RS00635|ID_89033433|		NUNG_3540|ID_100019347|	NEPID_3420|ID_99873455|
OG0001446	NARC_v1_200013|ID_43915271|fen|	WP_134484175.1	NMY3_00635|ID_89026090|	A4241_RS00630|ID_89033432|	KAA2282830.1	NUNG_3541|ID_100019346|fen|	NEPID_3421|ID_99873456|fen|
OG0000429	NARC_v1_200007|ID_43915265|fabG|	WP_134484177.1	NMY3_00646|ID_89026101|lvr|	A4241_RS00625|ID_89033431|	KAA2282829.1	NUNG_3545|ID_100019342|	NEPID_3207|ID_99873242|, NEPID_3425|ID_99873460|fabG|
OG0001445	NARC_v1_200002|ID_43915260|	WP_134484181.1	NMY3_00640|ID_89026095|pah_1|	A4241_RS00600|ID_89033426|	KAA2282825.1	NUNG_3549|ID_100019338|	NEPID_3430|ID_99873465|
OG0001444	NARC_v1_200001|ID_43915259|	WP_134484182.1	NMY3_00639|ID_89026094|	A4241_RS00595|ID_89033425|	KAA2282824.1	NUNG_3550|ID_100019337|	NEPID_3431|ID_99873466|
OG0001443	NARC_v1_190025|ID_43915258|	WP_134484186.1	NMY3_00652|ID_89026107|	A4241_RS00585|ID_89033423|	KAA2282823.1	NUNG_3554|ID_100019333|	NEPID_3433|ID_99873468|
OG0001928	NARC_v1_100066|ID_43914387|nfi|	WP_134484190.1	NMY3_00847|ID_89026302|nfi|		KAA2281623.1	NUNG_0184|ID_100022703|nfi|	NEPID_1528|ID_99871563|nfi|
OG0001473	NARC_v1_80066|ID_43914053|	WP_134484196.1	NMY3_03245|ID_89028700|	A4241_RS00500|ID_89033406|	KAA2282902.1	NUNG_2376|ID_100020511|	NEPID_2310|ID_99872345|
OG0003235		WP_269472340.1		A4241_RS10650|ID_89035524|
OG0002314		WP_134484204.1			KAA2280359.1, KAA2282954.1		NEPID_2114|ID_99872149|
OG0001292	NARC_v1_180013|ID_43915175|	WP_134484222.1	NMY3_00733|ID_89026188|	A4241_RS00355|ID_89033377|	KAA2282470.1	NUNG_3624|ID_100019263|	NEPID_0035|ID_99870070|
OG0001291	NARC_v1_180014|ID_43915176|	WP_134484224.1	NMY3_00734|ID_89026189|	A4241_RS14845|ID_89033376|	KAA2282469.1	NUNG_3625|ID_100019262|	NEPID_0036|ID_99870071|
OG0001290	NARC_v1_180015|ID_43915177|	WP_134484226.1	NMY3_00735|ID_89026190|	A4241_RS00345|ID_89033375|	KAA2282468.1	NUNG_3626|ID_100019261|	NEPID_0037|ID_99870072|
OG0001289	NARC_v1_180016|ID_43915178|rps|	WP_134484228.1	NMY3_00736|ID_89026191|rpsI|	A4241_RS00340|ID_89033374|rpsI|	KAA2282467.1	NUNG_3627|ID_100019260|	NEPID_0038|ID_99870073|
OG0001287	NARC_v1_180018|ID_43915180|rpl18e|	WP_134484230.1	NMY3_00738|ID_89026193|	A4241_RS00330|ID_89033372|	KAA2282465.1	NUNG_3629|ID_100019258|rpl18e|	NEPID_0040|ID_99870075|
OG0001286	NARC_v1_180020|ID_43915182|	WP_134484232.1	NMY3_00740|ID_89026195|	A4241_RS00320|ID_89033370|	KAA2282464.1	NUNG_3631|ID_100019256|	NEPID_0042|ID_99870077|
OG0002061	NARC_v1_180021|ID_43915183|rrp|	WP_232037966.1	NMY3_00741|ID_89026196|	A4241_RS00315|ID_89033369|		NUNG_3632|ID_100019255|	NEPID_0043|ID_99870078|rrp|
OG0001284	NARC_v1_180023|ID_43915185|rrp|	WP_134484236.1	NMY3_00743|ID_89026198|rph_2|	A4241_RS00305|ID_89033367|	KAA2282462.1	NUNG_3634|ID_100019253|rrp|	NEPID_0045|ID_99870080|rrp|
OG0001282	NARC_v1_180026|ID_43915188|pfdB|	WP_134484242.1	NMY3_00746|ID_89026201|	A4241_RS00290|ID_89033364|	KAA2282460.1	NUNG_3637|ID_100019250|pfdB|	NEPID_0048|ID_99870083|pfdB|
OG0001280	NARC_v1_180028|ID_43915190|	WP_134484244.1	NMY3_00748|ID_89026203|hisC2|	A4241_RS00270|ID_89033360|	KAA2282456.1	NUNG_3639|ID_100019248|hisC|	NEPID_0050|ID_99870085|hisC|
OG0001278	NARC_v1_180030|ID_43915192|	WP_134484248.1	NMY3_00750|ID_89026205|hisG|	A4241_RS00260|ID_89033358|hisG|	KAA2282454.1	NUNG_3641|ID_100019246|	NEPID_0052|ID_99870087|
OG0000421	NARC_v1_180032|ID_43915194|, NARC_v1_70009|ID_43913801|	WP_134484250.1	NMY3_00752|ID_89026207|yliI_2|	A4241_RS00250|ID_89033356|	KAA2282452.1	NUNG_3643|ID_100019244|	NEPID_0054|ID_99870089|
OG0001276	NARC_v1_180034|ID_43915196|	WP_134484252.1	NMY3_00753|ID_89026208|fdtB|	A4241_RS00240|ID_89033352|	KAA2282451.1	NUNG_3644|ID_100019243|	NEPID_0055|ID_99870090|
OG0001275	NARC_v1_180035|ID_43915197|	WP_172602199.1	NMY3_00754|ID_89026209|	A4241_RS00235|ID_89033351|	KAA2282450.1	NUNG_3645|ID_100019242|	NEPID_0056|ID_99870091|
OG0002062	NARC_v1_180036|ID_43915198|	WP_172602200.1	NMY3_00755|ID_89026210|	A4241_RS14840|ID_89033350|		NUNG_3646|ID_100019241|	NEPID_0057|ID_99870092|
OG0001273	NARC_v1_180038|ID_43915200|	WP_134484258.1	NMY3_00757|ID_89026212|dapE_1|	A4241_RS00225|ID_89033348|	KAA2282448.1	NUNG_3649|ID_100019238|dapE|	NEPID_0060|ID_99870095|
OG0001272	NARC_v1_180040|ID_43915202|	WP_134484262.1	NMY3_00759|ID_89026214|	A4241_RS00215|ID_89033346|	KAA2282446.1	NUNG_3651|ID_100019236|	NEPID_0062|ID_99870097|
OG0001271	NARC_v1_180041|ID_43915203|	WP_134484264.1	NMY3_00760|ID_89026215|	A4241_RS00210|ID_89033345|	KAA2282445.1	NUNG_3652|ID_100019235|	NEPID_0063|ID_99870098|
OG0001270	NARC_v1_180043|ID_43915205|	WP_134484266.1	NMY3_00762|ID_89026217|spkB|	A4241_RS00200|ID_89033343|	KAA2282444.1	NUNG_3654|ID_100019233|spkB|	NEPID_0065|ID_99870100|
OG0001269	NARC_v1_180048|ID_43915210|	WP_134484267.1	NMY3_00777|ID_89026232|	A4241_RS00165|ID_89033336|	KAA2282442.1	NUNG_3664|ID_100019223|	NEPID_0076|ID_99870111|
OG0001268	NARC_v1_180049|ID_43915211|cysH|	WP_232037970.1	NMY3_00778|ID_89026233|cysH|	A4241_RS00160|ID_89033335|	KAA2282441.1	NUNG_3665|ID_100019222|cysH|	NEPID_0077|ID_99870112|cysH|
OG0001267	NARC_v1_180050|ID_43915212|sat|	WP_134484269.1	NMY3_00779|ID_89026234|sat|	A4241_RS00155|ID_89033334|sat|	KAA2282440.1	NUNG_3666|ID_100019221|sat|	NEPID_0078|ID_99870113|sat|
OG0001300	NARC_v1_180052|ID_43915214|nth|	WP_172602201.1	NMY3_00781|ID_89026236|pdg|	A4241_RS00145|ID_89033332|	KAA2282508.1	NUNG_3668|ID_100019219|nth|	NEPID_0080|ID_99870115|nth|
OG0001264	NARC_v1_180056|ID_43915218|	WP_134484276.1	NMY3_00784|ID_89026239|lysA|	A4241_RS00130|ID_89033329|	KAA2282436.1	NUNG_3672|ID_100019215|lysA|	NEPID_0083|ID_99870118|lysA|
OG0001262	NARC_v1_180058|ID_43915220|hisF|	WP_134484280.1	NMY3_00786|ID_89026241|hisF|	A4241_RS00120|ID_89033327|hisF|	KAA2282434.1	NUNG_3674|ID_100019213|hisF|	NEPID_0085|ID_99870120|hisF|
OG0001261	NARC_v1_180059|ID_43915221|hisA|	WP_134484282.1	NMY3_00787|ID_89026242|hisA|	A4241_RS00115|ID_89033326|hisA|	KAA2282433.1	NUNG_3675|ID_100019212|hisA|	NEPID_0086|ID_99870121|hisA|
OG0001260	NARC_v1_180060|ID_43915222|hisH|	WP_134484284.1	NMY3_00788|ID_89026243|hisH1|	A4241_RS00110|ID_89033325|hisH|	KAA2282432.1	NUNG_3676|ID_100019211|hisH|	NEPID_0087|ID_99870122|hisH|
OG0001299	NARC_v1_180061|ID_43915223|hisB|	WP_134484286.1	NMY3_00789|ID_89026244|hisB|	A4241_RS00105|ID_89033324|	KAA2282507.1	NUNG_3677|ID_100019210|hisB|	NEPID_0088|ID_99870123|hisB|
OG0001256	NARC_v1_180066|ID_43915228|gatE|	WP_134484294.1	NMY3_00794|ID_89026249|gatB_1|	A4241_RS00080|ID_89033319|gatE|	KAA2282428.1	NUNG_3682|ID_100019205|gatE|	NEPID_0093|ID_99870128|gatE|
OG0001255	NARC_v1_180067|ID_43915229|	WP_134484296.1	NMY3_00795|ID_89026250|	A4241_RS00075|ID_89033318|	KAA2282427.1	NUNG_3683|ID_100019204|	NEPID_0094|ID_99870129|
OG0001254	NARC_v1_180068|ID_43915230|	WP_134484298.1	NMY3_00796|ID_89026251|	A4241_RS00070|ID_89033317|	KAA2282426.1	NUNG_3684|ID_100019203|	NEPID_0096|ID_99870131|
OG0002063	NARC_v1_180070|ID_43915232|	WP_172601987.1	NMY3_00798|ID_89026253|	A4241_RS14835|ID_89033315|		NUNG_3686|ID_100019201|	NEPID_0098|ID_99870133|
OG0000419	NARC_v1_180071|ID_43915233|	WP_134484300.1	NMY3_00799|ID_89026254|	A4241_RS00060|ID_89033314|	KAA2282424.1, KAA2282973.1	NUNG_3687|ID_100019200|	NEPID_0099|ID_99870134|
OG0001251	NARC_v1_120002|ID_43914632|hit|	WP_172602202.1	NMY3_00802|ID_89026257|	A4241_RS00045|ID_89033311|	KAA2282421.1	NUNG_3690|ID_100019197|	NEPID_0102|ID_99870137|
OG0001250	NARC_v1_120003|ID_43914633|	WP_134484306.1	NMY3_00803|ID_89026258|	A4241_RS00040|ID_89033310|	KAA2282420.1	NUNG_3691|ID_100019196|	NEPID_0103|ID_99870138|
OG0001249	NARC_v1_120004|ID_43914634|	WP_134484308.1	NMY3_00804|ID_89026259|oppF|	A4241_RS00035|ID_89033309|	KAA2282419.1	NUNG_3692|ID_100019195|oppF|	NEPID_0104|ID_99870139|oppF|
OG0001246	NARC_v1_130003|ID_43914638|purB|	WP_134484314.1	NMY3_00807|ID_89026262|purB|	A4241_RS00020|ID_89033306|purB|	KAA2282416.1	NUNG_3695|ID_100019192|purB|	NEPID_0107|ID_99870142|purB|
OG0001298	NARC_v1_130004|ID_43914639|rtcB|	WP_232037971.1	NMY3_00808|ID_89026263|rtcB|	A4241_RS00015|ID_89033305|	KAA2282506.1	NUNG_3696|ID_100019191|rtcB|	NEPID_0108|ID_99870143|rtcB|
OG0001245	NARC_v1_130005|ID_43914640|	WP_134484316.1	NMY3_00809|ID_89026264|	A4241_RS00010|ID_89033304|	KAA2282415.1	NUNG_3697|ID_100019190|	NEPID_0109|ID_99870144|
OG0001244	NARC_v1_130006|ID_43914641|	WP_134484318.1	NMY3_00811|ID_89026266|	A4241_RS14820|ID_89036380|	KAA2282413.1	NUNG_3700|ID_100019187|	NEPID_0111|ID_99870146|
OG0000222	NARC_v1_130007|ID_43914642|	WP_145988052.1	NMY3_00812|ID_89026267|, NMY3_03700|ID_89029155|	A4241_RS13505|ID_89036110|, A4241_RS14815|ID_89036379|	KAA2282412.1, KAA2282937.1	NUNG_3701|ID_100019186|	NEPID_0112|ID_99870147|
OG0001297	NARC_v1_130009|ID_43914644|radA|	WP_232037972.1	NMY3_00814|ID_89026269|	A4241_RS14805|ID_89036377|radA|	KAA2282505.1	NUNG_3703|ID_100019184|radA|	NEPID_0114|ID_99870149|radA|
OG0000245	NARC_v1_200009|ID_43915267|	WP_134484325.1	NMY3_00035|ID_89025490|, NMY3_00818|ID_89026273|	A4241_RS02590|ID_89033836|		NUNG_3000|ID_100019887|, NUNG_3542|ID_100019345|, NUNG_3706|ID_100019181|, NUNG_3707|ID_100019180|	NEPID_2821|ID_99872856|
OG0001240	NARC_v1_130028|ID_43914663|	WP_134484333.1	NMY3_00823|ID_89026278|	A4241_RS14765|ID_89036368|	KAA2282406.1	NUNG_3713|ID_100019174|	NEPID_0124|ID_99870159|
OG0001238	NARC_v1_130030|ID_43914665|psmB|	WP_134484337.1	NMY3_00825|ID_89026280|prcB_1|	A4241_RS14755|ID_89036366|	KAA2282404.1	NUNG_3715|ID_100019172|psmB|	NEPID_0126|ID_99870161|psmB|
OG0001236	NARC_v1_130032|ID_43914667|leuD|	WP_134484341.1	NMY3_00827|ID_89026282|leuD|	A4241_RS14745|ID_89036364|leuD|	KAA2282402.1	NUNG_3717|ID_100019170|leuD|	NEPID_0128|ID_99870163|leuD|
OG0001233	NARC_v1_130036|ID_43914671|	WP_134484349.1	NMY3_00831|ID_89026286|	A4241_RS14725|ID_89036360|	KAA2282398.1	NUNG_3722|ID_100019165|	NEPID_0132|ID_99870167|
OG0000381		WP_134484351.1	NMY3_02713|ID_89028168|yliI_8|	A4241_RS14680|ID_89036351|	KAA2280656.1, KAA2280657.1, KAA2280658.1, KAA2282480.1, KAA2283367.1
OG0001543	NARC_v1_30202|ID_43913007|	WP_134484353.1	NMY3_00149|ID_89025604|bmr3_2|	A4241_RS14665|ID_89036348|	KAA2283192.1	NUNG_3101|ID_100019786|	NEPID_2889|ID_99872924|
OG0001232	NARC_v1_130052|ID_43914687|	WP_172602204.1	NMY3_00841|ID_89026296|	A4241_RS14660|ID_89036347|	KAA2282396.1	NUNG_3734|ID_100019153|	NEPID_0140|ID_99870175|
OG0000360	NARC_v1_130051|ID_43914686|	WP_172602205.1	NMY3_00840|ID_89026295|	A4241_RS14655|ID_89036346|	KAA2279651.1	NUNG_3732|ID_100019155|, NUNG_3733|ID_100019154|	NEPID_0139|ID_99870174|
OG0000677	NARC_v1_130050|ID_43914685|tmk|	WP_134484361.1	NMY3_00839|ID_89026294|tmk_2|	A4241_RS14650|ID_89036345|tmk|	KAA2279650.1	NUNG_3729|ID_100019158|tmk|	NEPID_0138|ID_99870173|
OG0000675	NARC_v1_130072|ID_43914707|pstS|	WP_134484365.1	NMY3_00857|ID_89026312|pstS|	A4241_RS14620|ID_89036339|pstS|	KAA2279645.1	NUNG_3768|ID_100019119|pstS|	NEPID_0144|ID_99870179|pstS|
OG0000674	NARC_v1_130074|ID_43914709|pstA|	WP_134484367.1	NMY3_00859|ID_89026314|pstA|	A4241_RS14610|ID_89036337|pstA|	KAA2279644.1	NUNG_3771|ID_100019116|pstA|	NEPID_0146|ID_99870181|pstA|
OG0000672	NARC_v1_130077|ID_43914712|	WP_134484371.1	NMY3_00870|ID_89026325|relA|	A4241_RS14595|ID_89036334|	KAA2279642.1	NUNG_3775|ID_100019112|	NEPID_0150|ID_99870185|
OG0000671	NARC_v1_130078|ID_43914713|	WP_145988054.1	NMY3_00871|ID_89026326|	A4241_RS14590|ID_89036333|	KAA2279641.1	NUNG_3776|ID_100019111|	NEPID_0151|ID_99870186|
OG0000670	NARC_v1_130079|ID_43914714|	WP_134484375.1	NMY3_00872|ID_89026327|	A4241_RS14585|ID_89036332|	KAA2279640.1	NUNG_3777|ID_100019110|	NEPID_0152|ID_99870187|
OG0000669	NARC_v1_130080|ID_43914715|	WP_134484377.1	NMY3_00873|ID_89026328|	A4241_RS14580|ID_89036331|	KAA2279639.1	NUNG_3778|ID_100019109|	NEPID_0153|ID_99870188|
OG0000668	NARC_v1_130081|ID_43914716|	WP_172602206.1	NMY3_00874|ID_89026329|	A4241_RS14575|ID_89036330|	KAA2279638.1	NUNG_3779|ID_100019108|	NEPID_0154|ID_99870189|
OG0000667	NARC_v1_130082|ID_43914717|rtcA|	WP_134484381.1	NMY3_00875|ID_89026330|rtcA|	A4241_RS14570|ID_89036329|rtcA|	KAA2279637.1	NUNG_3780|ID_100019107|rtcA|	NEPID_0155|ID_99870190|rtcA|
OG0000664	NARC_v1_130085|ID_43914720|	WP_134484387.1	NMY3_00878|ID_89026333|	A4241_RS14555|ID_89036326|	KAA2279634.1	NUNG_3783|ID_100019104|	NEPID_0158|ID_99870193|
OG0000359	NARC_v1_130086|ID_43914721|, NARC_v1_90110|ID_43914250|	WP_197731156.1	NMY3_00879|ID_89026334|phhB|	A4241_RS14550|ID_89036325|	KAA2279633.1	NUNG_3784|ID_100019103|	NEPID_0159|ID_99870194|
OG0000663	NARC_v1_130087|ID_43914722|	WP_134484391.1	NMY3_00880|ID_89026335|ramA|	A4241_RS14545|ID_89036324|	KAA2279632.1	NUNG_3785|ID_100019102|ramA|	NEPID_0160|ID_99870195|
OG0000680	NARC_v1_130088|ID_43914723|	WP_134484393.1	NMY3_00881|ID_89026336|pcaF|	A4241_RS14540|ID_89036323|	KAA2279655.1	NUNG_3787|ID_100019100|pcaF|	NEPID_0161|ID_99870196|pcaF|
OG0000662	NARC_v1_130090|ID_43914725|	WP_134484396.1	NMY3_00883|ID_89026338|	A4241_RS14530|ID_89036321|	KAA2279631.1	NUNG_3789|ID_100019098|	NEPID_0163|ID_99870198|
OG0000660	NARC_v1_130092|ID_43914727|	WP_134484400.1	NMY3_00885|ID_89026340|nrdZ|	A4241_RS14520|ID_89036319|	KAA2279629.1	NUNG_3791|ID_100019096|	NEPID_0165|ID_99870200|
OG0000659	NARC_v1_130093|ID_43914728|pyrB|	WP_134484403.1	NMY3_00886|ID_89026341|pyrB|	A4241_RS14515|ID_89036318|pyrB|	KAA2279628.1	NUNG_3792|ID_100019095|pyrB|	NEPID_0167|ID_99870202|pyrB|
OG0000658	NARC_v1_130096|ID_43914731|	WP_232038063.1	NMY3_00888|ID_89026343|cutA|	A4241_RS14505|ID_89036316|	KAA2279625.1	NUNG_3793|ID_100019094|	NEPID_0172|ID_99870207|
OG0000657	NARC_v1_130097|ID_43914732|pelA|	WP_134484407.1	NMY3_00889|ID_89026344|	A4241_RS14500|ID_89036315|	KAA2279624.1	NUNG_3794|ID_100019093|pelA|	NEPID_0173|ID_99870208|pelA|
OG0002239	NARC_v1_130098|ID_43914733|	WP_134484409.1	NMY3_00890|ID_89026345|			NUNG_3795|ID_100019092|	NEPID_0174|ID_99870209|
OG0000656	NARC_v1_130099|ID_43914734|	WP_134484411.1	NMY3_00891|ID_89026346|	A4241_RS14490|ID_89036313|	KAA2279623.1	NUNG_3796|ID_100019091|	NEPID_0175|ID_99870210|
OG0000655	NARC_v1_130100|ID_43914735|	WP_134484413.1	NMY3_00892|ID_89026347|moaA_1|	A4241_RS14485|ID_89036312|	KAA2279622.1	NUNG_3797|ID_100019090|	NEPID_0176|ID_99870211|
OG0000654	NARC_v1_130101|ID_43914736|	WP_134484415.1	NMY3_00893|ID_89026348|	A4241_RS14480|ID_89036311|	KAA2279621.1	NUNG_3798|ID_100019089|	NEPID_0177|ID_99870212|
OG0000653	NARC_v1_130102|ID_43914737|	WP_134484417.1	NMY3_00894|ID_89026349|arcB|	A4241_RS14475|ID_89036310|	KAA2279620.1	NUNG_3799|ID_100019088|arcB|	NEPID_0178|ID_99870213|
OG0000652	NARC_v1_130103|ID_43914738|	WP_134484419.1	NMY3_00895|ID_89026350|	A4241_RS14470|ID_89036309|	KAA2279619.1	NUNG_3800|ID_100019087|	NEPID_0179|ID_99870214|
OG0000678	NARC_v1_130104|ID_43914739|	WP_134484421.1	NMY3_00896|ID_89026351|echA8_1|	A4241_RS14465|ID_89036308|	KAA2279653.1	NUNG_3801|ID_100019086|	NEPID_0180|ID_99870215|
OG0000651	NARC_v1_130105|ID_43914740|thrB|	WP_232037978.1	NMY3_00897|ID_89026352|thrB|	A4241_RS14460|ID_89036307|	KAA2279618.1	NUNG_3802|ID_100019085|thrB|	NEPID_0181|ID_99870216|thrB|
OG0000650	NARC_v1_130106|ID_43914741|	WP_134484425.1	NMY3_00898|ID_89026353|	A4241_RS14455|ID_89036306|	KAA2279617.1	NUNG_3803|ID_100019084|	NEPID_0182|ID_99870217|
OG0000649	NARC_v1_130107|ID_43914742|	WP_172602208.1	NMY3_00899|ID_89026354|	A4241_RS14450|ID_89036305|	KAA2279616.1	NUNG_3804|ID_100019083|	NEPID_CDS3562|ID_102461173|
OG0000647	NARC_v1_130109|ID_43914744|	WP_134484431.1	NMY3_00901|ID_89026356|	A4241_RS14440|ID_89036303|	KAA2279614.1	NUNG_3806|ID_100019081|	NEPID_0186|ID_99870221|
OG0000646	NARC_v1_130111|ID_43914746|	WP_134484433.1	NMY3_00903|ID_89026358|	A4241_RS14430|ID_89036301|	KAA2279613.1	NUNG_3808|ID_100019079|	NEPID_0188|ID_99870223|
OG0000645	NARC_v1_130112|ID_43914747|	WP_134484435.1	NMY3_00904|ID_89026359|minD_1|	A4241_RS14425|ID_89036300|	KAA2279612.1	NUNG_3809|ID_100019078|minD|	NEPID_0189|ID_99870224|
OG0001862	NARC_v1_130113|ID_43914748|	WP_134484437.1	NMY3_00908|ID_89026363|		KAA2279611.1	NUNG_3810|ID_100019077|	NEPID_0190|ID_99870225|
OG0000644	NARC_v1_130114|ID_43914749|	WP_134484439.1	NMY3_00909|ID_89026364|	A4241_RS14420|ID_89036299|	KAA2279610.1	NUNG_3811|ID_100019076|	NEPID_0191|ID_99870226|
OG0000643	NARC_v1_130115|ID_43914750|	WP_134484440.1	NMY3_00910|ID_89026365|folP|	A4241_RS14415|ID_89036298|folP|	KAA2279609.1	NUNG_3812|ID_100019075|folP|	NEPID_0192|ID_99870227|folP|
OG0000641	NARC_v1_130117|ID_43914752|pheA|	WP_134484444.1	NMY3_00912|ID_89026367|pheA|	A4241_RS14405|ID_89036296|pheA|	KAA2279607.1	NUNG_3814|ID_100019073|pheA|	NEPID_0194|ID_99870229|
OG0000640	NARC_v1_130118|ID_43914753|	WP_134484446.1	NMY3_00913|ID_89026368|	A4241_RS14400|ID_89036295|	KAA2279606.1	NUNG_3815|ID_100019072|	NEPID_0195|ID_99870230|
OG0000639	NARC_v1_130119|ID_43914754|	WP_134484447.1	NMY3_00914|ID_89026369|	A4241_RS14395|ID_89036294|dph2|	KAA2279605.1	NUNG_3816|ID_100019071|	NEPID_0196|ID_99870231|
OG0000638	NARC_v1_50001|ID_43913365|	WP_134484449.1	NMY3_00920|ID_89026375|	A4241_RS14390|ID_89036293|	KAA2279602.1	NUNG_0004|ID_100022883|	NEPID_0206|ID_99870241|
OG0000637	NARC_v1_50002|ID_43913366|	WP_134484451.1	NMY3_00921|ID_89026376|	A4241_RS14385|ID_89036292|	KAA2279601.1	NUNG_0005|ID_100022882|	NEPID_0207|ID_99870242|
OG0000636	NARC_v1_50003|ID_43913367|	WP_134484453.1	NMY3_00922|ID_89026377|arlR|	A4241_RS14380|ID_89036291|	KAA2279600.1	NUNG_0006|ID_100022881|	NEPID_0208|ID_99870243|
OG0000635	NARC_v1_50004|ID_43913368|	WP_134484455.1	NMY3_00923|ID_89026378|barA|	A4241_RS14375|ID_89036290|	KAA2279599.1	NUNG_0007|ID_100022880|barA|	NEPID_0209|ID_99870244|
OG0002020	NARC_v1_50005|ID_43913369|	WP_134484457.1	NMY3_00924|ID_89026379|	A4241_RS14370|ID_89036289|		NUNG_0008|ID_100022879|	NEPID_0210|ID_99870245|
OG0000634	NARC_v1_50008|ID_43913372|	WP_134484459.1	NMY3_00927|ID_89026382|	A4241_RS14365|ID_89036287|	KAA2279598.1	NUNG_0012|ID_100022875|	NEPID_0214|ID_99870249|
OG0000523	NARC_v1_50010|ID_43913374|	WP_134484463.1	NMY3_00929|ID_89026384|purF_1|	A4241_RS14355|ID_89036285|	KAA2279085.1	NUNG_0014|ID_100022873|purF|	NEPID_0216|ID_99870251|
OG0000524	NARC_v1_50013|ID_43913377|kae|	WP_134484467.1	NMY3_00931|ID_89026386|tsaD|	A4241_RS14345|ID_89036283|tsaD|	KAA2279086.1	NUNG_0017|ID_100022870|kae|	NEPID_0219|ID_99870254|kae|
OG0000525	NARC_v1_50014|ID_43913378|	WP_134484469.1	NMY3_00932|ID_89026387|	A4241_RS14340|ID_89036282|	KAA2279087.1	NUNG_0018|ID_100022869|	NEPID_0220|ID_99870255|
OG0000527	NARC_v1_50017|ID_43913381|	WP_134484473.1	NMY3_00934|ID_89026389|glmM|	A4241_RS14325|ID_89036278|	KAA2279090.1	NUNG_0021|ID_100022866|	NEPID_0222|ID_99870257|
OG0000528	NARC_v1_50018|ID_43913382|rpl7ae|	WP_134484475.1	NMY3_00935|ID_89026390|rplGB|	A4241_RS14320|ID_89036277|	KAA2279091.1	NUNG_0022|ID_100022865|rpl7ae|	NEPID_0223|ID_99870258|rpl7ae|
OG0000529	NARC_v1_50019|ID_43913383|rps28e|	WP_134484477.1	NMY3_00936|ID_89026391|	A4241_RS14315|ID_89036276|	KAA2279092.1	NUNG_0023|ID_100022864|rps28e|	NEPID_0224|ID_99870259|rps28e|
OG0000530	NARC_v1_50020|ID_43913384|ndk|	WP_134484481.1	NMY3_00937|ID_89026392|ndk|	A4241_RS14305|ID_89036274|ndk|	KAA2279093.1	NUNG_0024|ID_100022863|ndk|	NEPID_0226|ID_99870261|ndk|
OG0000531	NARC_v1_50022|ID_43913386|	WP_134484485.1	NMY3_00939|ID_89026394|	A4241_RS14295|ID_89036272|	KAA2279094.1	NUNG_0026|ID_100022861|	NEPID_0228|ID_99870263|
OG0000533	NARC_v1_50024|ID_43913388|	WP_134484489.1	NMY3_00941|ID_89026396|	A4241_RS14285|ID_89036270|	KAA2279096.1	NUNG_0028|ID_100022859|	NEPID_0230|ID_99870265|
OG0000534	NARC_v1_50026|ID_43913390|trxA|	WP_134484491.1	NMY3_00943|ID_89026398|trxA_1|	A4241_RS14280|ID_89036269|trxA|	KAA2279097.1	NUNG_0029|ID_100022858|trxA|	NEPID_0231|ID_99870266|trxA|
OG0000547	NARC_v1_50028|ID_43913392|	WP_134484495.1	NMY3_00945|ID_89026400|	A4241_RS14270|ID_89036267|	KAA2279113.1	NUNG_0031|ID_100022856|	NEPID_0233|ID_99870268|
OG0000548	NARC_v1_50029|ID_43913393|	WP_134485758.1	NMY3_00946|ID_89026401|	A4241_RS14265|ID_89036266|	KAA2279114.1	NUNG_0032|ID_100022855|	NEPID_0234|ID_99870269|
OG0000536	NARC_v1_50030|ID_43913394|frdB|	WP_134484497.1	NMY3_00947|ID_89026402|frdB|	A4241_RS14260|ID_89036265|	KAA2279099.1	NUNG_0033|ID_100022854|frdB|	NEPID_0235|ID_99870270|frdB|
OG0000537	NARC_v1_50031|ID_43913395|	WP_134484498.1	NMY3_00948|ID_89026403|	A4241_RS14255|ID_89036264|	KAA2279100.1	NUNG_0034|ID_100022853|	NEPID_0236|ID_99870271|
OG0000538	NARC_v1_50032|ID_43913396|argH|	WP_134484499.1	NMY3_00949|ID_89026404|argH1|	A4241_RS14250|ID_89036263|argH|	KAA2279101.1	NUNG_0035|ID_100022852|argH|	NEPID_0237|ID_99870272|argH|
OG0000539	NARC_v1_50033|ID_43913397|albA|	WP_134485760.1	NMY3_00950|ID_89026405|	A4241_RS14245|ID_89036262|	KAA2279102.1	NUNG_0036|ID_100022851|albA|	NEPID_0239|ID_99870274|albA|
OG0000540	NARC_v1_50034|ID_43913398|	WP_134484500.1	NMY3_00951|ID_89026406|	A4241_RS14240|ID_89036261|	KAA2279103.1	NUNG_0037|ID_100022850|	NEPID_0240|ID_99870275|
OG0000541	NARC_v1_50035|ID_43913399|ilvE|	WP_134484501.1	NMY3_00952|ID_89026407|ilvE_1|	A4241_RS14235|ID_89036260|	KAA2279104.1	NUNG_0038|ID_100022849|ilvE|	NEPID_0241|ID_99870276|ilvE|
OG0000543	NARC_v1_50038|ID_43913402|	WP_134484503.1	NMY3_00955|ID_89026410|	A4241_RS14220|ID_89036257|	KAA2279106.1	NUNG_0041|ID_100022846|	NEPID_0245|ID_99870280|
OG0002860		WP_134484505.1			KAA2281166.1
OG0001973		WP_134484507.1	NMY3_01624|ID_89027079|	A4241_RS11825|ID_89035764|	KAA2283360.1	NUNG_2898|ID_100019989|	NEPID_0712|ID_99870747|
OG0002576		WP_197731159.1	NMY3_01480|ID_89026935|		KAA2281360.1
OG0000208	NARC_v1_40232|ID_43913345|	WP_134484511.1	NMY3_02073|ID_89027528|, NMY3_03008|ID_89028463|	A4241_RS04780|ID_89034294|	KAA2280438.1	NUNG_1118|ID_100021769|, NUNG_1505|ID_100021382|, NUNG_2130|ID_100020757|	NEPID_0776|ID_99870811|
OG0001557	NARC_v1_50045|ID_43913409|	WP_269472343.1	NMY3_00963|ID_89026418|lhgO|	A4241_RS14015|ID_89036212|	KAA2283226.1	NUNG_0050|ID_100022837|lhgO|	NEPID_0252|ID_99870287|
OG0000438	NARC_v1_50047|ID_43913411|	WP_134484523.1	NMY3_00965|ID_89026420|	A4241_RS14005|ID_89036210|	KAA2283224.1	NUNG_0052|ID_100022835|	NEPID_0254|ID_99870289|, NEPID_0255|ID_99870290|
OG0001555	NARC_v1_50048|ID_43913412|	WP_269472344.1	NMY3_00966|ID_89026421|	A4241_RS14000|ID_89036209|	KAA2283223.1	NUNG_0053|ID_100022834|	NEPID_0256|ID_99870291|
OG0001554	NARC_v1_50049|ID_43913413|	WP_134484525.1	NMY3_00967|ID_89026422|	A4241_RS13990|ID_89036207|	KAA2283222.1	NUNG_0054|ID_100022833|	NEPID_0257|ID_99870292|
OG0002117		WP_134484529.1	NMY3_00585|ID_89026040|	A4241_RS00845|ID_89033477|	KAA2281213.1	NUNG_3490|ID_100019397|
OG0000400	NARC_v1_30298|ID_43913103|	WP_134484532.1	NMY3_03477|ID_89028932|	A4241_RS13780|ID_89036165|	KAA2281401.1, KAA2281622.1	NUNG_2683|ID_100020204|	NEPID_2566|ID_99872601|
OG0000422	NARC_v1_10208|ID_43912553|, NARC_v1_50125|ID_43913489|	WP_134484533.1	NMY3_01007|ID_89026462|ybjG|	A4241_RS07980|ID_89034975|	KAA2282459.1, KAA2283107.1	NUNG_0102|ID_100022785|
OG0001552	NARC_v1_50052|ID_43913416|	WP_134484534.1	NMY3_00970|ID_89026425|	A4241_RS13980|ID_89036205|	KAA2283219.1	NUNG_0059|ID_100022828|	NEPID_0260|ID_99870295|
OG0001565	NARC_v1_50081|ID_43913445|	WP_232038065.1	NMY3_00971|ID_89026426|	A4241_RS13975|ID_89036204|	KAA2283243.1	NUNG_0060|ID_100022827|	NEPID_0265|ID_99870300|
OG0002613		WP_134484536.1		A4241_RS13955|ID_89036200|	KAA2283216.1
OG0002611		WP_134484538.1		A4241_RS13945|ID_89036198|	KAA2283214.1
OG0002366		WP_134484540.1		A4241_RS01345|ID_89033582|, A4241_RS13935|ID_89036196|	KAA2283212.1
OG0002610		WP_145988057.1		A4241_RS13930|ID_89036195|	KAA2283211.1
OG0001969		WP_134484542.1	NMY3_00972|ID_89026427|	A4241_RS13925|ID_89036194|mpgS|	KAA2283210.1	NUNG_0061|ID_100022826|mngA|	NEPID_0268|ID_99870303|mngA|
OG0001551	NARC_v1_50093|ID_43913457|	WP_134484546.1	NMY3_00981|ID_89026436|	A4241_RS13895|ID_89036188|	KAA2283205.1	NUNG_0071|ID_100022816|	NEPID_0279|ID_99870314|
OG0001550	NARC_v1_50092|ID_43913456|	WP_134484547.1	NMY3_00980|ID_89026435|	A4241_RS13890|ID_89036187|	KAA2283204.1	NUNG_0070|ID_100022817|	NEPID_0278|ID_99870313|psmA|
OG0001549	NARC_v1_50091|ID_43913455|psmB|	WP_134484548.1	NMY3_00979|ID_89026434|prcB_2|	A4241_RS13885|ID_89036186|	KAA2283203.1	NUNG_0069|ID_100022818|	NEPID_0277|ID_99870312|psmB|
OG0001548	NARC_v1_50089|ID_43913453|	WP_134484549.1	NMY3_00978|ID_89026433|	A4241_RS13880|ID_89036185|	KAA2283202.1	NUNG_0068|ID_100022819|	NEPID_0276|ID_99870311|
OG0001546	NARC_v1_50086|ID_43913450|	WP_134484550.1	NMY3_00976|ID_89026431|	A4241_RS13870|ID_89036183|	KAA2283200.1	NUNG_0066|ID_100022821|	NEPID_0273|ID_99870308|
OG0003239		WP_172602222.1		A4241AM_3134|ID_89033273|
OG0001542	NARC_v1_10374|ID_43912719|	WP_134484554.1	NMY3_01826|ID_89027281|	A4241_RS13825|ID_89036174|	KAA2283191.1	NUNG_0865|ID_100022022|	NEPID_0951|ID_99870986|
OG0002787		WP_134484555.1		A4241_RS13815|ID_89036172|			NEPID_0851|ID_99870886|
OG0002149		WP_134484557.1	NMY3_01815|ID_89027270|flr|	A4241_RS13790|ID_89036167|	KAA2282878.1	NUNG_0856|ID_100022031|flr|
OG0002162	NARC_v1_10311|ID_43912656|	WP_134484559.1		A4241_RS13775|ID_89036164|	KAA2283189.1		NEPID_0924|ID_99870959|
OG0003240		WP_134484560.1		A4241_RS13770|ID_89036163|
OG0000132	NARC_v1_90084|ID_43914224|	WP_134484561.1	NMY3_01658|ID_89027113|	A4241_RS06180|ID_89034594|, A4241_RS13250|ID_89036057|, A4241_RS13760|ID_89036161|	KAA2280113.1, KAA2283171.1	NUNG_0174|ID_100022713|	NEPID_0417|ID_99870452|, NEPID_0472|ID_99870507|, NEPID_2509|ID_99872544|
OG0002259		WP_172602223.1	NMY3_01048|ID_89026503|	A4241_RS13745|ID_89036158|		NUNG_0156|ID_100022731|	NEPID_0320|ID_99870355|
OG0002161		WP_134484563.1	NMY3_01046|ID_89026501|	A4241_RS13740|ID_89036157|	KAA2283179.1	NUNG_0154|ID_100022733|
OG0000322	NARC_v1_30253|ID_43913058|, NARC_v1_50141|ID_43913505|, NARC_v1_50207|ID_43913571|	WP_134484564.1	NMY3_01068|ID_89026523|folA_2|	A4241_RS13695|ID_89036148|	KAA2283876.1	NUNG_0178|ID_100022709|folA|	NEPID_0332|ID_99870367|folA|
OG0001471		WP_134484565.1	NMY3_01069|ID_89026524|msrB_1|	A4241_RS13690|ID_89036147|	KAA2282872.1	NUNG_0179|ID_100022708|msrB|	NEPID_2941|ID_99872976|msrB|, NEPID_2982|ID_99873017|msrB|
OG0001474	NARC_v1_10318|ID_43912663|	WP_134484568.1	NMY3_01713|ID_89027168|	A4241_RS13650|ID_89036139|	KAA2282913.1	NUNG_1968|ID_100020919|	NEPID_0928|ID_99870963|
OG0000395	NARC_v1_10404|ID_43912749|	WP_134484569.1	NMY3_02810|ID_89028265|	A4241_RS13645|ID_89036138|	KAA2281250.1	NUNG_0713|ID_100022174|, NUNG_1896|ID_100020991|	NEPID_2562|ID_99872597|
OG0002575		WP_134484570.1			KAA2281247.1		NEPID_0853|ID_99870888|
OG0001476		WP_134484571.1		A4241_RS13660|ID_89036141|, A4241_RS13665|ID_89036142|	KAA2282920.1		NEPID_0335|ID_99870370|, NEPID_2714|ID_99872749|, NEPID_2715|ID_99872750|
OG0002592		WP_134484572.1			KAA2282781.1		NEPID_3449|ID_99873484|
OG0000293	NARC_v1_160074|ID_43915088|, NARC_v1_50188|ID_43913552|	WP_134484573.1	NMY3_01767|ID_89027222|		KAA2282783.1	NUNG_0117|ID_100022770|, NUNG_1939|ID_100020948|, NUNG_1961|ID_100020926|	NEPID_1911|ID_99871946|
OG0001830	NARC_v1_30282|ID_43913087|, NARC_v1_60126|ID_43913712|	WP_134484576.1	NMY3_02104|ID_89027559|	A4241_RS03260|ID_89033980|		NUNG_1147|ID_100021740|	NEPID_1203|ID_99871238|
OG0001537		WP_134484578.1	NMY3_01066|ID_89026521|	A4241_RS03035|ID_89033930|, A4241_RS13010|ID_89036007|	KAA2283172.1	NUNG_3214|ID_100019673|	NEPID_1492|ID_99871527|
OG0000473	NARC_v1_170012|ID_43915147|, NARC_v1_50195|ID_43913559|	WP_134484579.1	NMY3_01134|ID_89026589|, NMY3_01728|ID_89027183|, NMY3_01735|ID_89027190|			NUNG_0235|ID_100022652|	NEPID_0441|ID_99870476|
OG0000903	NARC_v1_10330|ID_43912675|	WP_134484585.1	NMY3_01711|ID_89027166|	A4241_RS03915|ID_89034120|	KAA2280508.1	NUNG_1969|ID_100020918|	NEPID_0934|ID_99870969|
OG0002123		WP_134484587.1	NMY3_01297|ID_89026752|		KAA2281396.1	NUNG_0402|ID_100022485|	NEPID_1596|ID_99871631|
OG0002580		WP_134484588.1			KAA2281444.1		NEPID_1590|ID_99871625|zfx|
OG0002333		WP_134484589.1			KAA2281395.1	NUNG_0403|ID_100022484|	NEPID_1598|ID_99871633|mhuD|
OG0002825		WP_197731162.1	NMY3_01202|ID_89026657|azr_3|, NMY3_01208|ID_89026663|azr_4|
OG0000172	NARC_v1_50211|ID_43913575|	WP_134484592.1	NMY3_00119|ID_89025574|, NMY3_01662|ID_89027117|, NMY3_01785|ID_89027240|	A4241_RS03795|ID_89034094|, A4241_RS14155|ID_89036242|	KAA2281083.1	NUNG_0275|ID_100022612|, NUNG_1221|ID_100021666|	NEPID_0722|ID_99870757|
OG0000267	NARC_v1_30272|ID_43913077|	WP_134484593.1	NMY3_01754|ID_89027209|lip|		KAA2280670.1	NUNG_0288|ID_100022599|, NUNG_0322|ID_100022565|, NUNG_0722|ID_100022165|	NEPID_0904|ID_99870939|, NEPID_3099|ID_99873134|
OG0000247	NARC_v1_100034|ID_43914355|ydaP|, NARC_v1_80129|ID_43914116|	WP_172602226.1	NMY3_01321|ID_89026776|ydaP_1|, NMY3_01751|ID_89027206|ydaP_2|	A4241_RS01090|ID_89033528|	KAA2278748.1	NUNG_3093|ID_100019794|ydaP|	NEPID_1555|ID_99871590|
OG0003205		WP_134484600.1					NEPID_3502|ID_99873537|
OG0001963		WP_134484601.1	NMY3_01195|ID_89026650|gluD|, NMY3_01294|ID_89026749|gdhA_1|		KAA2283144.1	NUNG_3149|ID_100019738|	NEPID_0358|ID_99870393|
OG0000487		WP_134484602.1	NMY3_00191|ID_89025646|, NMY3_01185|ID_89026640|	A4241_RS00560|ID_89033418|	KAA2278742.1	NUNG_3049|ID_100019838|	NEPID_1578|ID_99871613|
OG0002368		WP_134484607.1		A4241_RS10790|ID_89035555|	KAA2283419.1		NEPID_0725|ID_99870760|
OG0000405	NARC_v1_10421|ID_43912766|	WP_134484609.1	NMY3_01857|ID_89027312|	A4241_RS12985|ID_89036003|	KAA2281556.1, KAA2283187.1	NUNG_0906|ID_100021981|	NEPID_2722|ID_99872757|
OG0001074	NARC_v1_130057|ID_43914692|	WP_134484610.1	NMY3_02446|ID_89027901|	A4241_RS14640|ID_89036343|	KAA2281555.1	NUNG_1476|ID_100021411|	NEPID_1477|ID_99871512|
OG0000404	NARC_v1_50080|ID_43913444|mhqD|	WP_134484611.1	NMY3_00844|ID_89026299|mhqD|	A4241_RS13755|ID_89036160|	KAA2281554.1	NUNG_3746|ID_100019141|mhqD|	NEPID_0688|ID_99870723|mhqD|, NEPID_2556|ID_99872591|mhqD|
OG0000403	NARC_v1_50079|ID_43913443|	WP_134484612.1	NMY3_00843|ID_89026298|mhqO_1|	A4241_RS13750|ID_89036159|	KAA2281553.1	NUNG_3745|ID_100019142|mhqO|	NEPID_0687|ID_99870722|mhqO|, NEPID_2555|ID_99872590|mhqO|
OG0002070		WP_134484614.1	NMY3_02709|ID_89028164|, NMY3_02802|ID_89028257|			NUNG_1785|ID_100021102|, NUNG_1886|ID_100021001|	NEPID_0807|ID_99870842|
OG0002701		WP_269472321.1	NMY3_01002|ID_89026457|			NUNG_0095|ID_100022792|
OG0002777		WP_134484625.1		A4241_RS13220|ID_89036050|			NEPID_0347|ID_99870382|phoP|
OG0003244		WP_134484626.1		A4241_RS12070|ID_89035815|
OG0000315	NARC_v1_30119|ID_43912924|	WP_134484628.1	NMY3_03605|ID_89029060|	A4241_RS06090|ID_89034575|, A4241_RS12085|ID_89035818|, A4241_RS14200|ID_89036252|	KAA2283361.1	NUNG_2825|ID_100020062|	NEPID_2704|ID_99872739|
OG0000090	NARC_v1_50142|ID_43913506|, NARC_v1_50144|ID_43913508|	WP_134484631.1	NMY3_01188|ID_89026643|gdhB_5|, NMY3_01347|ID_89026802|gdhB_6|	A4241_RS06105|ID_89034578|, A4241_RS13095|ID_89036024|	KAA2278875.1	NUNG_0420|ID_100022467|gdhB|	NEPID_0684|ID_99870719|gdhB|, NEPID_1530|ID_99871565|, NEPID_1581|ID_99871616|gdhB|, NEPID_1582|ID_99871617|
OG0002536		WP_134484632.1			KAA2278855.1, KAA2281576.1
OG0001060		WP_134484636.1	NMY3_01189|ID_89026644|	A4241_RS01295|ID_89033571|	KAA2281377.1	NUNG_2887|ID_100020000|	NEPID_2097|ID_99872132|, NEPID_2929|ID_99872964|
OG0000099	NARC_v1_240010|ID_43915422|	WP_134484645.1	NMY3_03603|ID_89029058|	A4241_RS01670|ID_89033648|, A4241_RS03530|ID_89034038|	KAA2280494.1, KAA2283121.1	NUNG_2823|ID_100020064|	NEPID_0425|ID_99870460|, NEPID_0668|ID_99870703|, NEPID_0676|ID_99870711|, NEPID_0890|ID_99870925|, NEPID_1611|ID_99871646|
OG0000262	NARC_v1_240009|ID_43915421|, NARC_v1_30112|ID_43912917|	WP_134484646.1	NMY3_03602|ID_89029057|ubiE_4|	A4241_RS14675|ID_89036350|	KAA2280495.1	NUNG_2822|ID_100020065|ubiE|	NEPID_0669|ID_99870704|, NEPID_0891|ID_99870926|
OG0002283		WP_134484648.1	NMY3AM_0807|ID_89024786|, NMY3_00722|ID_89026177|	A4241_RS00480|ID_89033402|			NEPID_3081|ID_99873116|
OG0002074		WP_134484651.1		A4241_RS06110|ID_89034579|, A4241_RS12075|ID_89035816|, A4241_RS12120|ID_89035825|, A4241_RS14190|ID_89036250|			NEPID_1518|ID_99871553|
OG0002902		WP_134484653.1			KAA2283119.1
OG0000101		WP_134484656.1	NMY3_00194|ID_89025649|, NMY3_02846|ID_89028301|azoB_1|, NMY3_03636|ID_89029091|azoB_2|	A4241_RS01775|ID_89033669|, A4241_RS07310|ID_89034836|, A4241_RS07315|ID_89034837|	KAA2280687.1, KAA2283529.1	NUNG_2281|ID_100020606|	NEPID_2524|ID_99872559|, NEPID_3477|ID_99873512|, NEPID_3478|ID_99873513|
OG0002077		WP_145988061.1	NMY3_01548|ID_89027003|	A4241_RS06085|ID_89034574|	KAA2278710.1	NUNG_2016|ID_100020871|
OG0000290		WP_145988062.1	NMY3_01089|ID_89026544|, NMY3_01325|ID_89026780|	A4241_RS00965|ID_89033502|, A4241_RS13425|ID_89036093|	KAA2282474.1	NUNG_3081|ID_100019806|	NEPID_1503|ID_99871538|, NEPID_3358|ID_99873393|
OG0002570		WP_172602240.1		A4241_RS06990|ID_89034770|	KAA2281207.1
OG0002326		WP_134484670.1	NMY3_00102|ID_89025557|resA_1|	A4241_RS04070|ID_89034150|	KAA2281206.1
OG0002565		WP_134484672.1			KAA2280697.1		NEPID_0708|ID_99870743|
OG0002367	NARC_v1_10192|ID_43912537|	WP_134484676.1		A4241_RS13075|ID_89036020|	KAA2283378.1
OG0001488	NARC_v1_60106|ID_43913692|	WP_134484678.1			KAA2282966.1, KAA2283585.1, KAA2283747.1	NUNG_2616|ID_100020271|	NEPID_0501|ID_99870536|
OG0002272		WP_134484682.1	NMY3AM_1256|ID_89024867|, NMY3_01126|ID_89026581|			NUNG_1982|ID_100020905|tspO|	NEPID_0741|ID_99870776|tspO|
OG0003020		WP_232037983.1				NUNG_0411|ID_100022476|
OG0002158		WP_232037984.1	NMY3_01180|ID_89026635|gabD1_1|, NMY3_01337|ID_89026792|gabD1_2|		KAA2283152.1		NEPID_1542|ID_99871577|gabD|
OG0002157		WP_134484692.1	NMY3_01181|ID_89026636|adh|, NMY3_01336|ID_89026791|		KAA2283151.1		NEPID_1543|ID_99871578|adh|
OG0002793		WP_134484693.1	NMY3_01183|ID_89026638|				NEPID_1545|ID_99871580|
OG0002794		WP_134484694.1	NMY3_01333|ID_89026788|				NEPID_1547|ID_99871582|maeB|
OG0000374		WP_134484695.1	NMY3AM_1527|ID_89024923|, NMY3_01332|ID_89026787|		KAA2280440.1, KAA2281367.1, KAA2281371.1, KAA2282873.1		NEPID_1548|ID_99871583|
OG0002282		WP_134484696.1	NMY3_01310|ID_89026765|, NMY3_01331|ID_89026786|				NEPID_1563|ID_99871598|, NEPID_1593|ID_99871628|
OG0002796		WP_134484699.1	NMY3_00384|ID_89025839|				NEPID_1864|ID_99871899|
OG0000251	NARC_v1_100150|ID_43914471|	WP_134484706.1	NMY3_00555|ID_89026010|	A4241_RS13165|ID_89036039|	KAA2279386.1, KAA2282968.1	NUNG_2155|ID_100020732|, NUNG_2617|ID_100020270|	NEPID_0452|ID_99870487|
OG0003173		WP_134484710.1					NEPID_1486|ID_99871521|
OG0002306		WP_134484712.1	NMY3_01236|ID_89026691|		KAA2279546.1, KAA2281268.1
OG0001052	NARC_v1_30263|ID_43913068|	WP_134484715.1	NMY3_03490|ID_89028945|	A4241_RS13000|ID_89036006|	KAA2281185.1	NUNG_2713|ID_100020174|	NEPID_2582|ID_99872617|
OG0001534	NARC_v1_90051|ID_43914191|	WP_134484719.1	NMY3_01250|ID_89026705|	A4241_RS12930|ID_89035992|	KAA2283076.1	NUNG_0353|ID_100022534|	NEPID_0509|ID_99870544|
OG0001532	NARC_v1_90049|ID_43914189|	WP_134484721.1	NMY3_01252|ID_89026707|alaA|	A4241_RS12920|ID_89035990|	KAA2283074.1	NUNG_0355|ID_100022532|	NEPID_0511|ID_99870546|
OG0001531	NARC_v1_90048|ID_43914188|	WP_134484722.1	NMY3_01253|ID_89026708|	A4241_RS12915|ID_89035989|	KAA2283073.1	NUNG_0356|ID_100022531|	NEPID_0512|ID_99870547|
OG0001530	NARC_v1_90047|ID_43914187|fno|	WP_134484723.1	NMY3_01254|ID_89026709|	A4241_RS12910|ID_89035988|npdG|	KAA2283072.1	NUNG_0357|ID_100022530|	NEPID_0513|ID_99870548|npdG|
OG0001529	NARC_v1_90046|ID_43914186|gpmB|	WP_134484724.1	NMY3_01255|ID_89026710|pspB|	A4241_RS12905|ID_89035987|	KAA2283071.1	NUNG_0358|ID_100022529|pspB|	NEPID_0514|ID_99870549|
OG0001528	NARC_v1_90045|ID_43914185|	WP_232037985.1	NMY3_01256|ID_89026711|	A4241_RS12900|ID_89035986|	KAA2283070.1	NUNG_0359|ID_100022528|	NEPID_0515|ID_99870550|
OG0001527	NARC_v1_90044|ID_43914184|	WP_172602246.1	NMY3_01257|ID_89026712|coxM|	A4241_RS15440|ID_89035985|	KAA2283069.1	NUNG_0360|ID_100022527|coxM|	NEPID_0516|ID_99870551|
OG0001526	NARC_v1_90042|ID_43914182|ctaD|	WP_134484725.1	NMY3_01258|ID_89026713|ctaD|	A4241_RS12890|ID_89035984|	KAA2283068.1	NUNG_0361|ID_100022526|ctaD|	NEPID_0517|ID_99870552|ctaD|
OG0001525	NARC_v1_90041|ID_43914181|	WP_134484726.1	NMY3_01259|ID_89026714|mauC_2|	A4241_RS12885|ID_89035983|	KAA2283067.1	NUNG_0363|ID_100022524|mauC|	NEPID_0518|ID_99870553|
OG0001524	NARC_v1_90040|ID_43914180|ctaA|	WP_197731166.1	NMY3_01260|ID_89026715|ctaA_1|	A4241_RS12880|ID_89035982|	KAA2283066.1	NUNG_0364|ID_100022523|	NEPID_0520|ID_99870555|
OG0001523	NARC_v1_90038|ID_43914178|	WP_172602247.1	NMY3_01261|ID_89026716|	A4241_RS12875|ID_89035981|	KAA2283065.1	NUNG_0365|ID_100022522|	NEPID_0521|ID_99870556|
OG0001564	NARC_v1_90037|ID_43914177|	WP_134484729.1	NMY3_01263|ID_89026718|	A4241_RS12865|ID_89035979|	KAA2283237.1	NUNG_0367|ID_100022520|	NEPID_0522|ID_99870557|
OG0001522	NARC_v1_90036|ID_43914176|	WP_134484730.1	NMY3_01264|ID_89026719|slcC_1|	A4241_RS12860|ID_89035978|	KAA2283064.1	NUNG_0368|ID_100022519|	NEPID_0523|ID_99870558|
OG0001521	NARC_v1_90035|ID_43914175|sufB|	WP_134484731.1	NMY3_01265|ID_89026720|sufB_1|	A4241_RS12855|ID_89035977|sufB|	KAA2283063.1	NUNG_0369|ID_100022518|sufB|	NEPID_0524|ID_99870559|sufB|
OG0001520	NARC_v1_90034|ID_43914174|sufD|	WP_134484732.1	NMY3_01266|ID_89026721|sufB_2|	A4241_RS12850|ID_89035976|	KAA2283062.1	NUNG_0370|ID_100022517|sufD|	NEPID_0525|ID_99870560|
OG0001518	NARC_v1_90031|ID_43914171|	WP_134484734.1	NMY3_01269|ID_89026724|sumT|	A4241_RS12840|ID_89035974|cobA|	KAA2283059.1	NUNG_0373|ID_100022514|sumT|	NEPID_0528|ID_99870563|
OG0001517	NARC_v1_90030|ID_43914170|hemC|	WP_134484735.1	NMY3_01270|ID_89026725|hemC|	A4241_RS12835|ID_89035973|hemC|	KAA2283058.1	NUNG_0374|ID_100022513|hemC|	NEPID_0529|ID_99870564|hemC|
OG0001516	NARC_v1_90029|ID_43914169|hemL|	WP_134484736.1	NMY3_01271|ID_89026726|hemL_1|	A4241_RS12830|ID_89035972|	KAA2283057.1	NUNG_0375|ID_100022512|hemL|	NEPID_0530|ID_99870565|hemL|
OG0001515	NARC_v1_90027|ID_43914167|	WP_134484738.1	NMY3_01275|ID_89026730|pknD_3|	A4241_RS12820|ID_89035970|	KAA2283055.1	NUNG_0380|ID_100022507|pknD|	NEPID_0534|ID_99870569|
OG0001563	NARC_v1_90026|ID_43914166|hemB|	WP_197731168.1	NMY3_01276|ID_89026731|hemB_1|	A4241_RS12815|ID_89035969|hemB|	KAA2283236.1	NUNG_0381|ID_100022506|hemB|	NEPID_0535|ID_99870570|hemB|
OG0001514	NARC_v1_90025|ID_43914165|hemA|	WP_172602249.1	NMY3_01277|ID_89026732|hemA|	A4241_RS12810|ID_89035968|	KAA2283054.1	NUNG_0382|ID_100022505|hemA|	NEPID_0536|ID_99870571|hemA|
OG0001512	NARC_v1_90022|ID_43914162|rpl21e|	WP_134484741.1	NMY3_01280|ID_89026735|	A4241_RS12795|ID_89035965|	KAA2283052.1	NUNG_0385|ID_100022502|rpl21e|	NEPID_0539|ID_99870574|rpl21e|
OG0001510	NARC_v1_90019|ID_43914159|rsmA|	WP_134484744.1	NMY3_01283|ID_89026738|rsmA|	A4241_RS12780|ID_89035962|	KAA2283050.1	NUNG_0388|ID_100022499|rsmA|	NEPID_0542|ID_99870577|rsmA|
OG0001507	NARC_v1_90009|ID_43914149|	WP_145988070.1	NMY3_01289|ID_89026744|	A4241_RS12755|ID_89035957|	KAA2283045.1	NUNG_0396|ID_100022491|	NEPID_0546|ID_99870581|
OG0001506	NARC_v1_90005|ID_43914145|	WP_269472347.1	NMY3_01293|ID_89026748|	A4241_RS12745|ID_89035955|	KAA2283043.1	NUNG_0399|ID_100022488|	NEPID_0549|ID_99870584|
OG0001505	NARC_v1_90004|ID_43914144|	WP_134485790.1	NMY3_01362|ID_89026817|yitD_1|	A4241_RS12740|ID_89035954|	KAA2283042.1	NUNG_0423|ID_100022464|	NEPID_0550|ID_99870585|
OG0000307	NARC_v1_210055|ID_43915366|, NARC_v1_90001|ID_43914141|	WP_172602252.1	NMY3_01365|ID_89026820|	A4241_RS12725|ID_89035951|	KAA2283039.1	NUNG_0426|ID_100022461|, NUNG_0427|ID_100022460|	NEPID_0553|ID_99870588|
OG0001957	NARC_v1_210049|ID_43915360|ahr|	WP_197731169.1	NMY3_01370|ID_89026825|ahr|		KAA2283037.1	NUNG_0432|ID_100022455|adhA|	NEPID_0558|ID_99870593|adhA|
OG0001502	NARC_v1_210046|ID_43915357|	WP_134484759.1	NMY3_01374|ID_89026829|ftsH_3|	A4241_RS12690|ID_89035944|	KAA2283033.1	NUNG_0435|ID_100022452|	NEPID_0561|ID_99870596|
OG0001956	NARC_v1_210044|ID_43915355|	WP_134484760.1	NMY3_01376|ID_89026831|	A4241_RS12685|ID_89035943|	KAA2283032.1		NEPID_0564|ID_99870599|
OG0001499	NARC_v1_210041|ID_43915352|	WP_134484763.1	NMY3_01381|ID_89026836|	A4241_RS12670|ID_89035940|	KAA2283029.1	NUNG_0443|ID_100022444|	NEPID_0568|ID_99870603|
OG0001498	NARC_v1_210039|ID_43915350|	WP_134484764.1	NMY3_01382|ID_89026837|sauU|	A4241_RS12665|ID_89035939|	KAA2283028.1	NUNG_0446|ID_100022441|sauU|	NEPID_0569|ID_99870604|
OG0001497	NARC_v1_210037|ID_43915348|	WP_134484765.1	NMY3_01384|ID_89026839|	A4241_RS12660|ID_89035938|	KAA2283027.1	NUNG_0449|ID_100022438|	NEPID_0571|ID_99870606|
OG0001495	NARC_v1_210035|ID_43915346|	WP_134484768.1	NMY3_01398|ID_89026853|	A4241_RS12600|ID_89035926|	KAA2283024.1	NUNG_0453|ID_100022434|	NEPID_0585|ID_99870620|
OG0001559	NARC_v1_210034|ID_43915345|	WP_134484769.1	NMY3_01399|ID_89026854|bmr3_3|	A4241_RS12595|ID_89035925|	KAA2283231.1	NUNG_0454|ID_100022433|bmr3|	NEPID_0586|ID_99870621|
OG0002087	NARC_v1_230015|ID_43915412|	WP_134484771.1			KAA2279156.1, KAA2280434.1, KAA2283648.1
OG0002067	NARC_v1_210028|ID_43915339|	WP_172602258.1	NMY3_01405|ID_89026860|	A4241_RS12570|ID_89035920|		NUNG_0460|ID_100022427|	NEPID_0592|ID_99870627|
OG0001705	NARC_v1_210027|ID_43915338|	WP_134484775.1	NMY3_01407|ID_89026862|	A4241_RS12565|ID_89035919|	KAA2283644.1	NUNG_0461|ID_100022426|	NEPID_0593|ID_99870628|
OG0000268	NARC_v1_100036|ID_43914357|, NARC_v1_100037|ID_43914358|	WP_134484776.1	NMY3_00117|ID_89025572|oxdD|	A4241_RS03650|ID_89034064|, A4241_RS12560|ID_89035917|	KAA2280677.1	NUNG_3138|ID_100019749|	NEPID_3093|ID_99873128|
OG0000454	NARC_v1_210024|ID_43915335|, NARC_v1_30197|ID_43913002|	WP_134484777.1	NMY3_01410|ID_89026865|	A4241_RS12550|ID_89035914|	KAA2283643.1	NUNG_0462|ID_100022425|	NEPID_0599|ID_99870634|
OG0001704	NARC_v1_210023|ID_43915334|psmB|	WP_134484778.1	NMY3_01411|ID_89026866|prcB_3|	A4241_RS12545|ID_89035913|	KAA2283642.1	NUNG_0465|ID_100022422|psmB|	NEPID_0600|ID_99870635|psmB|
OG0001703	NARC_v1_210022|ID_43915333|	WP_134484779.1	NMY3_01412|ID_89026867|	A4241_RS12540|ID_89035912|	KAA2283641.1	NUNG_0466|ID_100022421|	NEPID_0601|ID_99870636|
OG0002066	NARC_v1_210021|ID_43915332|	WP_134484780.1	NMY3_01413|ID_89026868|	A4241_RS12535|ID_89035911|		NUNG_0467|ID_100022420|	NEPID_0602|ID_99870637|
OG0001702	NARC_v1_210020|ID_43915331|	WP_134484781.1	NMY3_01414|ID_89026869|	A4241_RS12530|ID_89035910|	KAA2283640.1	NUNG_0468|ID_100022419|	NEPID_0603|ID_99870638|
OG0001701	NARC_v1_210019|ID_43915330|	WP_134484782.1	NMY3_01416|ID_89026871|	A4241_RS12525|ID_89035909|	KAA2283639.1	NUNG_0469|ID_100022418|	NEPID_0604|ID_99870639|
OG0001698	NARC_v1_210015|ID_43915326|	WP_134484784.1	NMY3_01420|ID_89026875|rsmF|	A4241_RS12500|ID_89035904|	KAA2283635.1	NUNG_0473|ID_100022414|	NEPID_0608|ID_99870643|
OG0001697	NARC_v1_210014|ID_43915325|	WP_134484785.1	NMY3_01421|ID_89026876|	A4241_RS12495|ID_89035903|	KAA2283634.1	NUNG_0474|ID_100022413|	NEPID_0609|ID_99870644|
OG0001696	NARC_v1_210012|ID_43915323|	WP_134484787.1	NMY3_01423|ID_89026878|cofD|	A4241_RS12485|ID_89035901|cofD|	KAA2283632.1	NUNG_0476|ID_100022411|	NEPID_0611|ID_99870646|
OG0001693	NARC_v1_210009|ID_43915320|	WP_134484791.1	NMY3_01426|ID_89026881|	A4241_RS12470|ID_89035898|	KAA2283629.1	NUNG_0479|ID_100022408|	NEPID_0614|ID_99870649|
OG0001690	NARC_v1_210005|ID_43915316|	WP_134484794.1	NMY3_01430|ID_89026885|obg|	A4241_RS12450|ID_89035894|	KAA2283626.1	NUNG_0483|ID_100022404|	NEPID_0618|ID_99870653|
OG0001689	NARC_v1_210004|ID_43915315|	WP_134484795.1	NMY3_01431|ID_89026886|	A4241_RS12445|ID_89035893|	KAA2283625.1	NUNG_0484|ID_100022403|	NEPID_0619|ID_99870654|
OG0001687	NARC_v1_210002|ID_43915313|leuC|	WP_134484797.1	NMY3_01433|ID_89026888|dmdA|	A4241_RS12435|ID_89035891|	KAA2283623.1	NUNG_0486|ID_100022401|leuC|	NEPID_0621|ID_99870656|leuC|
OG0001686	NARC_v1_210001|ID_43915312|leuD|	WP_232037989.1	NMY3_01434|ID_89026889|dmdB|	A4241_RS12430|ID_89035890|leuD|	KAA2283622.1	NUNG_0487|ID_100022400|leuD|	NEPID_0622|ID_99870657|leuD|
OG0001685	NARC_v1_160121|ID_43915135|	WP_134484798.1	NMY3_01435|ID_89026890|	A4241_RS12425|ID_89035889|	KAA2283621.1	NUNG_0488|ID_100022399|	NEPID_0623|ID_99870658|
OG0001684	NARC_v1_160120|ID_43915134|	WP_134484799.1	NMY3_01436|ID_89026891|	A4241_RS12420|ID_89035887|	KAA2283620.1	NUNG_0489|ID_100022398|	NEPID_0624|ID_99870659|
OG0001682	NARC_v1_160117|ID_43915131|	WP_134484801.1	NMY3_01439|ID_89026894|	A4241_RS12410|ID_89035884|	KAA2283618.1	NUNG_0492|ID_100022395|	NEPID_0627|ID_99870662|
OG0001681	NARC_v1_160116|ID_43915130|	WP_145988071.1	NMY3_01440|ID_89026895|	A4241_RS12405|ID_89035883|	KAA2283617.1	NUNG_0493|ID_100022394|	NEPID_0628|ID_99870663|
OG0001679	NARC_v1_160114|ID_43915128|	WP_172602263.1	NMY3_01442|ID_89026897|	A4241_RS12395|ID_89035881|	KAA2283615.1	NUNG_0495|ID_100022392|	NEPID_0630|ID_99870665|
OG0001678	NARC_v1_160113|ID_43915127|	WP_134484804.1	NMY3_01443|ID_89026898|	A4241_RS12390|ID_89035880|	KAA2283614.1	NUNG_0496|ID_100022391|	NEPID_0631|ID_99870666|
OG0001711	NARC_v1_160110|ID_43915124|yvrO|	WP_134484805.1	NMY3_01447|ID_89026902|macB_2|	A4241_RS12375|ID_89035877|	KAA2283666.1	NUNG_0503|ID_100022384|yvrO|	NEPID_0635|ID_99870670|
OG0002059	NARC_v1_160108|ID_43915122|	WP_134484806.1	NMY3_01450|ID_89026905|	A4241_RS12365|ID_89035875|		NUNG_0505|ID_100022382|	NEPID_0637|ID_99870672|
OG0001676	NARC_v1_160107|ID_43915121|	WP_134484807.1	NMY3_01451|ID_89026906|lhyD|	A4241_RS12360|ID_89035874|	KAA2283609.1	NUNG_0506|ID_100022381|lhyD|	NEPID_0639|ID_99870674|
OG0000452	NARC_v1_160106|ID_43915120|	WP_134484808.1	NMY3_01452|ID_89026907|rpiA|	A4241_RS12355|ID_89035873|rpiA|	KAA2283608.1	NUNG_0507|ID_100022380|	NEPID_0640|ID_99870675|, NEPID_0641|ID_99870676|
OG0001675	NARC_v1_160105|ID_43915119|	WP_134484809.1	NMY3_01453|ID_89026908|	A4241_RS12350|ID_89035872|	KAA2283607.1	NUNG_0508|ID_100022379|	NEPID_0643|ID_99870678|
OG0001674	NARC_v1_160104|ID_43915118|	WP_232037990.1	NMY3_01454|ID_89026909|	A4241_RS12340|ID_89035870|	KAA2283605.1	NUNG_0509|ID_100022378|	NEPID_0644|ID_99870679|
OG0001673	NARC_v1_160103|ID_43915117|	WP_134484812.1	NMY3_01455|ID_89026910|crnA_1|	A4241_RS12335|ID_89035869|	KAA2283604.1	NUNG_0510|ID_100022377|	NEPID_0645|ID_99870680|
OG0001672	NARC_v1_160102|ID_43915116|purU|	WP_232037991.1	NMY3_01456|ID_89026911|purU|	A4241_RS12330|ID_89035868|	KAA2283603.1	NUNG_0511|ID_100022376|purU|	NEPID_0646|ID_99870681|purU|
OG0001671	NARC_v1_160101|ID_43915115|	WP_134484813.1	NMY3_01457|ID_89026912|	A4241_RS12325|ID_89035867|	KAA2283602.1	NUNG_0513|ID_100022374|	NEPID_0647|ID_99870682|
OG0001669	NARC_v1_160097|ID_43915111|	WP_134484815.1	NMY3_01461|ID_89026916|	A4241_RS12315|ID_89035865|	KAA2283600.1	NUNG_0517|ID_100022370|	NEPID_0651|ID_99870686|
OG0001668	NARC_v1_160096|ID_43915110|	WP_134484816.1	NMY3_01462|ID_89026917|	A4241_RS12310|ID_89035864|	KAA2283599.1	NUNG_0518|ID_100022369|	NEPID_0652|ID_99870687|
OG0001667	NARC_v1_160095|ID_43915109|	WP_134484817.1	NMY3_01463|ID_89026918|	A4241_RS12305|ID_89035863|	KAA2283598.1	NUNG_0519|ID_100022368|	NEPID_0653|ID_99870688|
OG0001666	NARC_v1_160094|ID_43915108|nadA|	WP_232037992.1	NMY3_01464|ID_89026919|nadA|	A4241_RS12300|ID_89035862|nadA|	KAA2283597.1	NUNG_0520|ID_100022367|nadA|	NEPID_0654|ID_99870689|nadA|
OG0001664	NARC_v1_160091|ID_43915105|rpoE|	WP_134484820.1	NMY3_01468|ID_89026923|rps1|	A4241_RS12285|ID_89035859|	KAA2283595.1	NUNG_0523|ID_100022364|rpo|	NEPID_0657|ID_99870692|rpo|
OG0001663	NARC_v1_160090|ID_43915104|mrp|	WP_134484821.1	NMY3_01469|ID_89026924|minD_2|	A4241_RS12280|ID_89035858|	KAA2283594.1	NUNG_0524|ID_100022363|mrp|	NEPID_0658|ID_99870693|mrp|
OG0001662	NARC_v1_160089|ID_43915103|	WP_134484822.1	NMY3_01470|ID_89026925|	A4241_RS12275|ID_89035857|	KAA2283593.1	NUNG_0525|ID_100022362|	NEPID_0659|ID_99870694|
OG0003024		WP_269472323.1				NUNG_0526|ID_100022361|
OG0001660	NARC_v1_160087|ID_43915101|	WP_134484824.1	NMY3_01472|ID_89026927|	A4241_RS12265|ID_89035854|	KAA2283591.1	NUNG_0528|ID_100022359|	NEPID_0662|ID_99870697|
OG0001659	NARC_v1_160086|ID_43915100|	WP_134484825.1	NMY3_01474|ID_89026929|	A4241_RS12260|ID_89035853|	KAA2283590.1	NUNG_0529|ID_100022358|	NEPID_0663|ID_99870698|
OG0001658	NARC_v1_160082|ID_43915096|	WP_134484828.1	NMY3_01477|ID_89026932|	A4241_RS12245|ID_89035850|	KAA2283588.1	NUNG_0531|ID_100022356|	NEPID_0666|ID_99870701|
OG0002790		WP_134484842.1					NEPID_1171|ID_99871206|, NEPID_1496|ID_99871531|
OG0002520		WP_134484844.1		A4241_RS13320|ID_89036071|			NEPID_0474|ID_99870509|, NEPID_0768|ID_99870803|
OG0000451	NARC_v1_50112|ID_43913476|	WP_134484848.1	NMY3_00997|ID_89026452|	A4241AM_0618|ID_89032944|, A4241_RS04205|ID_89034176|	KAA2283554.1	NUNG_0089|ID_100022798|	NEPID_0295|ID_99870330|
OG0001985		WP_134484851.1		A4241_RS14160|ID_89036243|	KAA2283511.1, KAA2283551.1	NUNG_0719|ID_100022168|	NEPID_0808|ID_99870843|
OG0000472	NARC_v1_40137|ID_43913250|	WP_134484853.1	NMY3_01540|ID_89026995|	A4241_RS14095|ID_89036228|		NUNG_0253|ID_100022634|, NUNG_0254|ID_100022633|, NUNG_1919|ID_100020968|	NEPID_0408|ID_99870443|
OG0002619		WP_172602276.1		A4241_RS14165|ID_89036244|	KAA2283550.1
OG0002655	NARC_v1_50071|ID_43913435|	WP_134484858.1		A4241_RS14105|ID_89036230|
OG0001824	NARC_v1_10321|ID_43912666|	WP_134484859.1	NMY3_01079|ID_89026534|, NMY3_01655|ID_89027110|			NUNG_0691|ID_100022196|, NUNG_2663|ID_100020224|	NEPID_2949|ID_99872984|
OG0002374		WP_134484873.1	NMY3_00055|ID_89025510|mco_1|	A4241_RS13595|ID_89036128|	KAA2283525.1
OG0000117	NARC_v1_10277|ID_43912622|, NARC_v1_10278|ID_43912623|, NARC_v1_10279|ID_43912624|, NARC_v1_10280|ID_43912625|, NARC_v1_160013|ID_43915027|	WP_172602280.1	NMY3_01997|ID_89027452|mco_2|, NMY3_02056|ID_89027511|mco_3|	A4241_RS10775|ID_89035552|	KAA2283488.1	NUNG_0195|ID_100022692|, NUNG_0652|ID_100022235|	NEPID_1173|ID_99871208|
OG0001982		WP_134484881.1	NMY3_01495|ID_89026950|	A4241_RS11950|ID_89035790|	KAA2283498.1	NUNG_0760|ID_100022127|	NEPID_0721|ID_99870756|
OG0001980		WP_134484882.1	NMY3_01492|ID_89026947|	A4241_RS11965|ID_89035793|	KAA2283491.1	NUNG_0762|ID_100022125|	NEPID_0719|ID_99870754|
OG0001009	NARC_v1_30020|ID_43912825|	WP_134484883.1	NMY3_00013|ID_89025468|	A4241_RS04465|ID_89034231|	KAA2281116.1	NUNG_2967|ID_100019920|	NEPID_2792|ID_99872827|
OG0000298	NARC_v1_60144|ID_43913730|	WP_269472350.1	NMY3_02082|ID_89027537|, NMY3_02174|ID_89027629|	A4241_RS13765|ID_89036162|	KAA2282916.1	NUNG_0804|ID_100022083|, NUNG_1126|ID_100021761|	NEPID_1188|ID_99871223|
OG0003016		WP_197731175.1				NUNG_0270|ID_100022617|
OG0000303	NARC_v1_30214|ID_43913019|	WP_134484887.1	NMY3_01605|ID_89027060|	A4241_RS03995|ID_89034136|, A4241_RS13315|ID_89036070|	KAA2282983.1	NUNG_0681|ID_100022206|	NEPID_0475|ID_99870510|, NEPID_0771|ID_99870806|
OG0002812		WP_172602285.1		A4241_RS10760|ID_89035549|			NEPID_3460|ID_99873495|
OG0000106	NARC_v1_250006|ID_43915433|	WP_134484889.1	NMY3_01513|ID_89026968|	A4241_RS02840|ID_89033888|, A4241_RS08900|ID_89035164|, A4241_RS15230|ID_89035547|	KAA2281608.1	NUNG_0795|ID_100022092|	NEPID_0025|ID_99870060|, NEPID_0704|ID_99870739|, NEPID_0774|ID_99870809|, NEPID_3376|ID_99873411|, NEPID_3461|ID_99873496|
OG0002539		WP_134484894.1		A4241AM_3072|ID_89033264|	KAA2278878.1
OG0000126		WP_134484899.1	NMY3_01232|ID_89026687|	A4241_RS08970|ID_89035178|, A4241_RS10620|ID_89035518|, A4241_RS12145|ID_89035830|	KAA2279373.1, KAA2280244.1, KAA2283099.1, KAA2283522.1, KAA2283557.1	NUNG_0765|ID_100022122|	NEPID_0494|ID_99870529|
OG0000028	NARC_v1_160030|ID_43915044|, NARC_v1_160039|ID_43915053|, NARC_v1_160055|ID_43915069|, NARC_v1_160057|ID_43915071|, NARC_v1_50215|ID_43913579|	WP_134484901.1	NMY3_01531|ID_89026986|, NMY3_01561|ID_89027016|, NMY3_01716|ID_89027171|	A4241_RS11920|ID_89035784|	KAA2281545.1, KAA2281574.1, KAA2283518.1	NUNG_0648|ID_100022239|, NUNG_0720|ID_100022167|, NUNG_0729|ID_100022158|, NUNG_0735|ID_100022152|	NEPID_0731|ID_99870766|, NEPID_0836|ID_99870871|, NEPID_0842|ID_99870877|, NEPID_0860|ID_99870895|
OG0001073	NARC_v1_10099|ID_43912444|	WP_134484904.1	NMY3_00287|ID_89025742|, NMY3_00345|ID_89025800|		KAA2281551.1	NUNG_1639|ID_100021248|	NEPID_2920|ID_99872955|
OG0000343		WP_134484907.1	NMY3_01521|ID_89026976|, NMY3_02834|ID_89028289|	A4241_RS01795|ID_89033673|	KAA2279227.1	NUNG_0560|ID_100022327|, NUNG_2258|ID_100020629|	NEPID_1166|ID_99871201|
OG0000344		WP_134484908.1	NMY3_01522|ID_89026977|, NMY3_02833|ID_89028288|	A4241_RS01800|ID_89033674|	KAA2279228.1	NUNG_0561|ID_100022326|, NUNG_2259|ID_100020628|	NEPID_1167|ID_99871202|
OG0002365		WP_172602290.1	NMY3_02705|ID_89028160|	A4241_RS03335|ID_89033998|	KAA2283174.1
OG0002159		WP_134484913.1	NMY3_02704|ID_89028159|	A4241AM_2039|ID_89033118|, A4241_RS03340|ID_89033999|	KAA2283175.1
OG0001965		WP_134484914.1	NMY3_00541|ID_89025996|, NMY3_02703|ID_89028158|	A4241_RS03345|ID_89034000|	KAA2283176.1	NUNG_2677|ID_100020210|
OG0002477		WP_134484915.1	NMY3_02701|ID_89028156|	A4241_RS03350|ID_89034001|		NUNG_0172|ID_100022715|
OG0002160		WP_134484916.1	NMY3_02700|ID_89028155|	A4241_RS03355|ID_89034002|	KAA2283178.1	NUNG_0171|ID_100022716|
OG0002364		WP_134484917.1	NMY3_01315|ID_89026770|	A4241_RS13590|ID_89036127|	KAA2283154.1
OG0003249		WP_134484922.1	NMY3_01530|ID_89026985|
OG0000189	NARC_v1_160009|ID_43915023|	WP_134484925.1	NMY3_00157|ID_89025612|	A4241AM_2715|ID_89033208|, A4241_RS12050|ID_89035811|, A4241_RS13415|ID_89036091|, A4241_RS13495|ID_89036108|	KAA2283485.1	NUNG_3068|ID_100019819|, NUNG_3471|ID_100019416|	NEPID_1505|ID_99871540|
OG0000115	NARC_v1_10132|ID_43912477|, NARC_v1_160008|ID_43915022|	WP_134484926.1	NMY3_00156|ID_89025611|nhaS3|	A4241_RS04080|ID_89034152|, A4241_RS12045|ID_89035810|, A4241_RS12045|ID_89036381|, A4241_RS13420|ID_89036092|, A4241_RS13500|ID_89036109|	KAA2283484.1	NUNG_3069|ID_100019818|, NUNG_3470|ID_100019417|	NEPID_1504|ID_99871539|
OG0002496		WP_134484927.1	NMY3AM_2739|ID_89025149|, NMY3_01095|ID_89026550|			NUNG_1425|ID_100021462|
OG0003250		WP_172602292.1	NMY3AM_0766|ID_89024779|
OG0001835	NARC_v1_60173|ID_43913759|	WP_172602293.1	NMY3_01526|ID_89026981|, NMY3_01527|ID_89026982|, NMY3_02851|ID_89028306|			NUNG_2265|ID_100020622|	NEPID_1170|ID_99871205|
OG0000847	NARC_v1_40027|ID_43913140|	WP_134484934.1	NMY3_02722|ID_89028177|	A4241_RS07845|ID_89034948|	KAA2280233.1	NUNG_1803|ID_100021084|	NEPID_1934|ID_99871969|
OG0001633	NARC_v1_30296|ID_43913101|	WP_134484936.1	NMY3_01029|ID_89026484|	A4241_RS05415|ID_89034432|	KAA2283397.1	NUNG_0298|ID_100022589|	NEPID_0318|ID_99870353|
OG0001881		WP_134484943.1	NMY3_03690|ID_89029145|	A4241_RS01405|ID_89033594|, A4241_RS10735|ID_89035542|	KAA2280358.1	NUNG_0750|ID_100022137|
OG0000176	NARC_v1_10357|ID_43912702|adhC|, NARC_v1_50214|ID_43913578|yahK|	WP_134484946.1	NMY3_03483|ID_89028938|yahK|	A4241_RS10810|ID_89035559|, A4241_RS11640|ID_89035726|	KAA2281589.1	NUNG_2692|ID_100020195|yahK|	NEPID_2568|ID_99872603|yahK|, NEPID_2569|ID_99872604|, NEPID_3067|ID_99873102|yahK|
OG0002894		WP_134484948.1			KAA2282915.1
OG0000439	NARC_v1_210053|ID_43915364|	WP_134484949.1	NMY3_01302|ID_89026757|, NMY3_01367|ID_89026822|	A4241_RS12715|ID_89035949|	KAA2283232.1	NUNG_0429|ID_100022458|	NEPID_0555|ID_99870590|
OG0001926		WP_134484953.1	NMY3_00284|ID_89025739|bluB_1|		KAA2281577.1	NUNG_1482|ID_100021405|bluB|	NEPID_0691|ID_99870726|, NEPID_3171|ID_99873206|bluB|
OG0000217	NARC_v1_10406|ID_43912751|	WP_134484954.1	NMY3_01054|ID_89026509|, NMY3_01740|ID_89027195|	A4241_RS02940|ID_89033911|, A4241_RS14065|ID_89036222|, A4241_RS14145|ID_89036238|	KAA2281416.1	NUNG_0163|ID_100022724|	NEPID_0325|ID_99870360|
OG0001889		WP_197731177.1	NMY3_01100|ID_89026555|		KAA2280490.1, KAA2281625.1	NUNG_0223|ID_100022664|	NEPID_3151|ID_99873186|
OG0002875		WP_134484956.1			KAA2281549.1
OG0000151	NARC_v1_80123|ID_43914110|	WP_134484964.1	NMY3_03196|ID_89028651|	A4241_RS01075|ID_89033525|, A4241_RS06170|ID_89034592|, A4241_RS06995|ID_89034771|, A4241_RS13430|ID_89036094|, A4241_RS13435|ID_89036095|		NUNG_2013|ID_100020874|, NUNG_2337|ID_100020550|	NEPID_2270|ID_99872305|, NEPID_2271|ID_99872306|
OG0001001	NARC_v1_70017|ID_43913809|	WP_134484970.1	NMY3_00087|ID_89025542|, NMY3_00089|ID_89025544|ygjK|	A4241_RS03815|ID_89034099|	KAA2281088.1, KAA2281599.1
OG0000428	NARC_v1_200003|ID_43915261|	WP_134484972.1	NMY3_00641|ID_89026096|ptlI_1|	A4241_RS00605|ID_89033427|, A4241_RS01310|ID_89033574|	KAA2282826.1	NUNG_3548|ID_100019339|ptlI|	NEPID_3429|ID_99873464|
OG0003251		WP_134484974.1		A4241_RS11910|ID_89035782|
OG0000335	NARC_v1_50159|ID_43913523|phnB|	WP_134484975.1	NMY3_00181|ID_89025636|	A4241_RS00860|ID_89033480|	KAA2278866.1, KAA2282876.1	NUNG_3059|ID_100019828|	NEPID_2546|ID_99872581|
OG0001809	NARC_v1_190018|ID_43915251|	WP_134484982.1	NMY3_00657|ID_89026112|fabL|	A4241_RS00565|ID_89033419|	KAA2283874.1	NUNG_3560|ID_100019327|	NEPID_3436|ID_99873471|
OG0000383	NARC_v1_10245|ID_43912590|	WP_145988080.1	NMY3_02684|ID_89028139|	A4241_RS03520|ID_89034036|	KAA2280665.1, KAA2281593.1	NUNG_3106|ID_100019781|	NEPID_2943|ID_99872978|
OG0002288		WP_134484989.1	NMY3_01625|ID_89027080|	A4241_RS12010|ID_89035802|	KAA2278886.1
OG0000261	NARC_v1_100077|ID_43914398|, NARC_v1_140102|ID_43914860|	WP_134484991.1	NMY3_01901|ID_89027356|	A4241_RS03525|ID_89034037|, A4241_RS11215|ID_89035641|	KAA2280485.1	NUNG_0952|ID_100021935|	NEPID_0791|ID_99870826|
OG0002000	NARC_v1_10300|ID_43912645|	WP_134484999.1		A4241_RS01270|ID_89033566|		NUNG_0748|ID_100022139|	NEPID_1180|ID_99871215|, NEPID_3054|ID_99873089|
OG0001053	NARC_v1_240011|ID_43915423|	WP_232038000.1	NMY3_01629|ID_89027084|ypwA|	A4241_RS11795|ID_89035758|	KAA2281232.1	NUNG_0661|ID_100022226|	NEPID_0881|ID_99870916|
OG0000998	NARC_v1_160032|ID_43915046|	WP_134485002.1	NMY3_01646|ID_89027101|	A4241_RS11775|ID_89035754|	KAA2281080.1	NUNG_0686|ID_100022201|	NEPID_0883|ID_99870918|
OG0001057	NARC_v1_240013|ID_43915425|	WP_134485004.1	NMY3_01632|ID_89027087|tcmN|	A4241_RS11755|ID_89035750|	KAA2281244.1	NUNG_0639|ID_100022248|	NEPID_0878|ID_99870913|
OG0001059	NARC_v1_10275|ID_43912620|	WP_134485008.1	NMY3_01691|ID_89027146|yhdN_2|	A4241_RS11715|ID_89035742|	KAA2281262.1	NUNG_0816|ID_100022071|yhdN|	NEPID_0905|ID_99870940|
OG0002069		WP_197731180.1	NMY3_01809|ID_89027264|	A4241_RS01235|ID_89033559|		NUNG_0847|ID_100022040|	NEPID_0364|ID_99870399|, NEPID_0772|ID_99870807|
OG0002233	NARC_v1_100071|ID_43914392|	WP_172602308.1				NUNG_0287|ID_100022600|, NUNG_1994|ID_100020893|	NEPID_2878|ID_99872913|
OG0002127		WP_134485012.1	NMY3_03479|ID_89028934|	A4241_RS03390|ID_89034010|	KAA2281437.1	NUNG_2687|ID_100020200|
OG0001076	NARC_v1_40100|ID_43913213|	WP_232038072.1	NMY3_02792|ID_89028247|polB|	A4241_RS11660|ID_89035730|	KAA2281579.1	NUNG_1876|ID_100021011|polB|	NEPID_1990|ID_99872025|
OG0002250	NARC_v1_190020|ID_43915253|	WP_134485014.1	NMY3_02489|ID_89027944|	A4241_RS11655|ID_89035729|		NUNG_0655|ID_100022232|
OG0002126		WP_172602310.1	NMY3_01841|ID_89027296|gtaB|	A4241_RS11630|ID_89035724|	KAA2281431.1	NUNG_0884|ID_100022003|gtaB|
OG0000105	NARC_v1_190008|ID_43915241|	WP_134485017.1	NMY3_00665|ID_89026120|, NMY3_01721|ID_89027176|	A4241_RS11620|ID_89035722|, A4241_RS13460|ID_89036100|, A4241_RS13520|ID_89036113|	KAA2281588.1	NUNG_0307|ID_100022580|, NUNG_0764|ID_100022123|, NUNG_3566|ID_100019321|	NEPID_0775|ID_99870810|, NEPID_3443|ID_99873478|
OG0001071	NARC_v1_10368|ID_43912713|	WP_134485019.1	NMY3_01820|ID_89027275|	A4241_RS11610|ID_89035720|	KAA2281429.1	NUNG_0860|ID_100022027|	NEPID_0945|ID_99870980|
OG0001054	NARC_v1_10369|ID_43912714|	WP_134485020.1	NMY3_01822|ID_89027277|	A4241_RS11595|ID_89035717|	KAA2281238.1	NUNG_0861|ID_100022026|	NEPID_0946|ID_99870981|
OG0001927		WP_134485021.1	NMY3_01088|ID_89026543|		KAA2281621.1		NEPID_0823|ID_99870858|, NEPID_0956|ID_99870991|, NEPID_0957|ID_99870992|
OG0000218	NARC_v1_10384|ID_43912729|	WP_134485022.1	NMY3_01829|ID_89027284|baeB|	A4241_RS08980|ID_89035180|, A4241_RS11570|ID_89035712|	KAA2281426.1	NUNG_0742|ID_100022145|, NUNG_0871|ID_100022016|baeB|	NEPID_0845|ID_99870880|, NEPID_0959|ID_99870994|
OG0001920	NARC_v1_10389|ID_43912734|	WP_172602312.1	NMY3_01832|ID_89027287|ctrA|	A4241_RS11555|ID_89035709|	KAA2281424.1	NUNG_0874|ID_100022013|ctrA|
OG0001070	NARC_v1_10391|ID_43912736|	WP_134485024.1	NMY3_01834|ID_89027289|	A4241_RS11550|ID_89035708|	KAA2281423.1	NUNG_0876|ID_100022011|	NEPID_0963|ID_99870998|
OG0002579		WP_134485025.1		A4241_RS11535|ID_89035705|	KAA2281420.1
OG0001919		WP_232038002.1	NMY3_01842|ID_89027297|dps2|	A4241_RS11520|ID_89035702|	KAA2281419.1	NUNG_0885|ID_100022002|	NEPID_0965|ID_99871000|
OG0001069	NARC_v1_10403|ID_43912748|	WP_134485027.1	NMY3_01845|ID_89027300|	A4241_RS11510|ID_89035700|	KAA2281418.1	NUNG_0887|ID_100022000|	NEPID_0967|ID_99871002|
OG0001067	NARC_v1_10411|ID_43912756|	WP_134485030.1	NMY3_01847|ID_89027302|	A4241_RS11485|ID_89035695|	KAA2281414.1	NUNG_0888|ID_100021999|	NEPID_0972|ID_99871007|
OG0001867	NARC_v1_90059|ID_43914199|	WP_134485031.1	NMY3_01242|ID_89026697|	A4241_RS11480|ID_89035694|	KAA2279721.1	NUNG_0344|ID_100022543|
OG0002005	NARC_v1_10417|ID_43912762|	WP_134485032.1	NMY3_01854|ID_89027309|bmr3_4|	A4241_RS11460|ID_89035690|		NUNG_0901|ID_100021986|	NEPID_0976|ID_99871011|
OG0000517	NARC_v1_10425|ID_43912770|	WP_134485034.1	NMY3_01859|ID_89027314|	A4241_RS11410|ID_89035680|	KAA2278942.1	NUNG_0908|ID_100021979|	NEPID_0981|ID_99871016|
OG0000516	NARC_v1_10428|ID_43912773|ino|	WP_134485035.1	NMY3_01862|ID_89027317|ino1_1|	A4241_RS11400|ID_89035678|	KAA2278940.1	NUNG_0910|ID_100021977|ino|	NEPID_0982|ID_99871017|ino|
OG0000515	NARC_v1_10429|ID_43912774|	WP_134485036.1	NMY3_01863|ID_89027318|	A4241_RS11395|ID_89035677|	KAA2278939.1	NUNG_0911|ID_100021976|	NEPID_0983|ID_99871018|
OG0000512	NARC_v1_10432|ID_43912777|panB|	WP_134485039.1	NMY3_01866|ID_89027321|panB|	A4241_RS11380|ID_89035674|panB|	KAA2278936.1	NUNG_0914|ID_100021973|panB|	NEPID_0986|ID_99871021|panB|
OG0000511	NARC_v1_10433|ID_43912778|	WP_172602314.1	NMY3_01867|ID_89027322|coaBC|	A4241_RS11375|ID_89035673|	KAA2278935.1	NUNG_0915|ID_100021972|	NEPID_0987|ID_99871022|
OG0000337	NARC_v1_10438|ID_43912783|	WP_134485041.1	NMY3_01870|ID_89027325|pgaC_1|	A4241_RS11360|ID_89035670|	KAA2278933.1	NUNG_0921|ID_100021966|pgaC|, NUNG_2004|ID_100020883|	NEPID_0990|ID_99871025|
OG0002290		WP_134485045.1		A4241_RS11335|ID_89035665|	KAA2278929.1	NUNG_0926|ID_100021961|
OG0002540		WP_134485046.1			KAA2278928.1	NUNG_0927|ID_100021960|
OG0000157	NARC_v1_10452|ID_43912797|, NARC_v1_80153|ID_43914140|	WP_134485049.1	NMY3_01880|ID_89027335|, NMY3_03153|ID_89028608|	A4241_RS06615|ID_89034687|, A4241_RS11320|ID_89035662|	KAA2278925.1	NUNG_0932|ID_100021955|	NEPID_0999|ID_99871034|, NEPID_2198|ID_99872233|
OG0000507	NARC_v1_10453|ID_43912798|	WP_134485050.1	NMY3_01881|ID_89027336|	A4241_RS11315|ID_89035661|	KAA2278924.1	NUNG_0934|ID_100021953|	NEPID_1000|ID_99871035|
OG0002289		WP_134485051.1	NMY3_01882|ID_89027337|	A4241_RS11310|ID_89035660|	KAA2278923.1
OG0000506	NARC_v1_10454|ID_43912799|	WP_134485052.1	NMY3_01883|ID_89027338|	A4241_RS11305|ID_89035659|	KAA2278922.1	NUNG_0935|ID_100021952|	NEPID_1001|ID_99871036|
OG0000505	NARC_v1_10455|ID_43912800|	WP_134485053.1	NMY3_01884|ID_89027339|btuR|	A4241_RS11300|ID_89035658|cobO|	KAA2278921.1	NUNG_0936|ID_100021951|	NEPID_1002|ID_99871037|
OG0001849	NARC_v1_10456|ID_43912801|	WP_134485054.1	NMY3_01885|ID_89027340|	A4241_RS11295|ID_89035657|	KAA2278946.1		NEPID_1003|ID_99871038|
OG0001150	NARC_v1_140114|ID_43914872|	WP_197731183.1	NMY3_01889|ID_89027344|	A4241_RS11275|ID_89035653|	KAA2282040.1	NUNG_0940|ID_100021947|	NEPID_1007|ID_99871042|
OG0001079	NARC_v1_140113|ID_43914871|metK|	WP_134485058.1	NMY3_01890|ID_89027345|metK|	A4241_RS11270|ID_89035652|	KAA2281931.1	NUNG_0941|ID_100021946|metK|	NEPID_1008|ID_99871043|metK|
OG0001080	NARC_v1_140111|ID_43914869|cbiG|	WP_134485059.1	NMY3_01892|ID_89027347|	A4241_RS11260|ID_89035650|	KAA2281932.1	NUNG_0943|ID_100021944|cbiG|	NEPID_1010|ID_99871045|cbiG|
OG0001081	NARC_v1_140110|ID_43914868|	WP_134485060.1	NMY3_01893|ID_89027348|cbiX|	A4241_RS11255|ID_89035649|	KAA2281933.1	NUNG_0944|ID_100021943|	NEPID_1011|ID_99871046|
OG0001082	NARC_v1_140108|ID_43914866|cbiA|	WP_197731184.1	NMY3_01895|ID_89027350|cobB_1|	A4241_RS11245|ID_89035647|cobB|	KAA2281934.1	NUNG_0946|ID_100021941|cbiA|	NEPID_1013|ID_99871048|cbiA|
OG0001153	NARC_v1_140107|ID_43914865|	WP_197731185.1	NMY3_01896|ID_89027351|uvrC|	A4241_RS11240|ID_89035646|uvrC|	KAA2282043.1	NUNG_0947|ID_100021940|	NEPID_1014|ID_99871049|
OG0001083	NARC_v1_140106|ID_43914864|uvrA|	WP_134485061.1	NMY3_01897|ID_89027352|uvrA|	A4241_RS11235|ID_89035645|uvrA|	KAA2281935.1	NUNG_0948|ID_100021939|uvrA|	NEPID_1015|ID_99871050|uvrA|
OG0001084	NARC_v1_140105|ID_43914863|uvrB|	WP_134485062.1	NMY3_01898|ID_89027353|uvrB_1|	A4241_RS11230|ID_89035644|uvrB|	KAA2281936.1	NUNG_0949|ID_100021938|uvrB|	NEPID_1016|ID_99871051|uvrB|
OG0001085	NARC_v1_140104|ID_43914862|	WP_172602318.1	NMY3_01899|ID_89027354|ytrF|	A4241_RS11225|ID_89035643|	KAA2281937.1	NUNG_0950|ID_100021937|	NEPID_1018|ID_99871053|
OG0001087	NARC_v1_140100|ID_43914858|taw|	WP_134485065.1	NMY3_01903|ID_89027358|moaA_2|	A4241_RS11205|ID_89035638|	KAA2281941.1	NUNG_0954|ID_100021933|taw|	NEPID_1020|ID_99871055|taw|
OG0001088	NARC_v1_140099|ID_43914857|	WP_134485066.1	NMY3_01904|ID_89027359|	A4241_RS11200|ID_89035637|rdgB|	KAA2281942.1	NUNG_0955|ID_100021932|	NEPID_1021|ID_99871056|
OG0001090	NARC_v1_140097|ID_43914855|	WP_134485068.1	NMY3_01906|ID_89027361|	A4241_RS11190|ID_89035635|	KAA2281944.1	NUNG_0957|ID_100021930|	NEPID_1023|ID_99871058|
OG0001091	NARC_v1_140096|ID_43914854|	WP_134485069.1	NMY3_01907|ID_89027362|hemN_1|	A4241_RS11185|ID_89035634|	KAA2281945.1	NUNG_0958|ID_100021929|hemN|	NEPID_1024|ID_99871059|
OG0001092	NARC_v1_140094|ID_43914852|pepQ|	WP_134485070.1	NMY3_01909|ID_89027364|	A4241_RS11175|ID_89035632|	KAA2281946.1	NUNG_0959|ID_100021928|	NEPID_1025|ID_99871060|
OG0001094	NARC_v1_140092|ID_43914850|	WP_134485072.1	NMY3_01911|ID_89027366|	A4241_RS11165|ID_89035630|	KAA2281948.1	NUNG_0961|ID_100021926|	NEPID_1027|ID_99871062|
OG0001095	NARC_v1_140091|ID_43914849|egsA|	WP_134485073.1	NMY3_01912|ID_89027367|egsA|	A4241_RS11160|ID_89035629|	KAA2281949.1	NUNG_0962|ID_100021925|egsA|	NEPID_1028|ID_99871063|egsA|
OG0001096	NARC_v1_140089|ID_43914847|	WP_134485074.1	NMY3_01914|ID_89027369|egtB|	A4241_RS11150|ID_89035627|	KAA2281950.1	NUNG_0964|ID_100021923|	NEPID_1030|ID_99871065|
OG0001098	NARC_v1_140087|ID_43914845|rps3ae|	WP_134485076.1	NMY3_01916|ID_89027371|	A4241_RS11140|ID_89035625|	KAA2281952.1	NUNG_0966|ID_100021921|	NEPID_1033|ID_99871068|
OG0001100	NARC_v1_140085|ID_43914843|	WP_134485078.1	NMY3_01918|ID_89027373|	A4241_RS11130|ID_89035623|	KAA2281954.1	NUNG_0968|ID_100021919|	NEPID_1035|ID_99871070|
OG0001155	NARC_v1_140083|ID_43914841|	WP_232038008.1	NMY3_01920|ID_89027375|	A4241_RS11120|ID_89035621|	KAA2282045.1	NUNG_0970|ID_100021917|	NEPID_1037|ID_99871072|
OG0001101	NARC_v1_140082|ID_43914840|	WP_134485080.1	NMY3_01921|ID_89027376|	A4241_RS11115|ID_89035620|	KAA2281956.1	NUNG_0971|ID_100021916|	NEPID_1038|ID_99871073|
OG0001102	NARC_v1_140081|ID_43914839|	WP_134485081.1	NMY3_01922|ID_89027377|	A4241_RS11110|ID_89035619|	KAA2281957.1	NUNG_0972|ID_100021915|	NEPID_1039|ID_99871074|
OG0001103	NARC_v1_140079|ID_43914837|	WP_172602321.1	NMY3_01924|ID_89027379|rhlE|	A4241_RS11105|ID_89035618|	KAA2281958.1	NUNG_0974|ID_100021913|	NEPID_1041|ID_99871076|
OG0001107	NARC_v1_140074|ID_43914832|rpoB|	WP_134485086.1	NMY3_01928|ID_89027383|rpoB|	A4241_RS11085|ID_89035614|	KAA2281962.1	NUNG_0979|ID_100021908|rpo|	NEPID_1045|ID_99871080|rpo|
OG0001108	NARC_v1_140073|ID_43914831|	WP_134485087.1	NMY3_01929|ID_89027384|rpoC|	A4241_RS11080|ID_89035613|	KAA2281963.1	NUNG_0980|ID_100021907|	NEPID_1046|ID_99871081|
OG0001109	NARC_v1_140072|ID_43914830|	WP_134485088.1	NMY3_01930|ID_89027385|	A4241_RS11075|ID_89035612|	KAA2281964.1	NUNG_0981|ID_100021906|	NEPID_1047|ID_99871082|
OG0001111	NARC_v1_140070|ID_43914828|rps|	WP_232038009.1	NMY3_01932|ID_89027387|rpsL|	A4241_RS11065|ID_89035610|	KAA2281966.1	NUNG_0984|ID_100021903|rps|	NEPID_1049|ID_99871084|
OG0001112	NARC_v1_140069|ID_43914827|rps|	WP_134485090.1	NMY3_01933|ID_89027388|rpsG|	A4241_RS11060|ID_89035609|	KAA2281967.1	NUNG_0985|ID_100021902|rps|	NEPID_1050|ID_99871085|rps|
OG0001113	NARC_v1_140068|ID_43914826|	WP_134485091.1	NMY3_01934|ID_89027389|	A4241_RS11055|ID_89035608|	KAA2281968.1	NUNG_0986|ID_100021901|	NEPID_1051|ID_99871086|
OG0001114	NARC_v1_140067|ID_43914825|	WP_134485092.1	NMY3_01935|ID_89027390|	A4241_RS11050|ID_89035607|	KAA2281969.1	NUNG_0987|ID_100021900|	NEPID_1052|ID_99871087|
OG0001115	NARC_v1_140066|ID_43914824|	WP_134485093.1	NMY3_01936|ID_89027391|	A4241_RS11045|ID_89035606|	KAA2281970.1	NUNG_0988|ID_100021899|	NEPID_1053|ID_99871088|
OG0000408	NARC_v1_140064|ID_43914822|pccB|, NARC_v1_160080|ID_43915094|	WP_134485095.1	NMY3_01938|ID_89027393|accD5_1|	A4241_RS11035|ID_89035604|	KAA2281972.1	NUNG_0990|ID_100021897|pccB|	NEPID_1055|ID_99871090|pccB|
OG0001117	NARC_v1_140063|ID_43914821|accC|	WP_134485096.1	NMY3_01939|ID_89027394|cfiB|	A4241_RS11030|ID_89035603|	KAA2281973.1	NUNG_0991|ID_100021896|accC|	NEPID_1056|ID_99871091|pycA|
OG0000409	NARC_v1_140061|ID_43914819|, NARC_v1_60116|ID_43913702|	WP_134485098.1	NMY3_01941|ID_89027396|bcp_1|	A4241_RS11020|ID_89035601|	KAA2281975.1	NUNG_0993|ID_100021894|	NEPID_1058|ID_99871093|
OG0001119	NARC_v1_140060|ID_43914818|iscS|	WP_134485099.1	NMY3_01942|ID_89027397|nifS|	A4241_RS11015|ID_89035600|	KAA2281976.1	NUNG_0994|ID_100021893|iscS|	NEPID_1059|ID_99871094|iscS|
OG0001120	NARC_v1_140059|ID_43914817|	WP_134485100.1	NMY3_01943|ID_89027398|	A4241_RS11010|ID_89035599|larE|	KAA2281977.1	NUNG_0995|ID_100021892|	NEPID_1060|ID_99871095|
OG0001121	NARC_v1_140058|ID_43914816|	WP_134485101.1	NMY3_01944|ID_89027399|	A4241_RS11005|ID_89035598|larC|	KAA2281978.1	NUNG_0996|ID_100021891|	NEPID_1061|ID_99871096|
OG0001123	NARC_v1_140056|ID_43914814|larB|	WP_134485103.1	NMY3_01946|ID_89027401|purE_1|	A4241_RS10995|ID_89035596|larB|	KAA2281980.1	NUNG_0998|ID_100021889|	NEPID_1064|ID_99871099|
OG0001124	NARC_v1_140054|ID_43914812|rpl|	WP_134485104.1	NMY3_01948|ID_89027403|	A4241_RS10990|ID_89035595|	KAA2281981.1	NUNG_0999|ID_100021888|rpl|	NEPID_1065|ID_99871100|rpl|
OG0001156	NARC_v1_140053|ID_43914811|rps|	WP_134485105.1	NMY3_01949|ID_89027404|rpsE|	A4241_RS10985|ID_89035594|	KAA2282046.1	NUNG_1000|ID_100021887|rps|	NEPID_1066|ID_99871101|rps|
OG0001125	NARC_v1_140052|ID_43914810|rpl|	WP_134485106.1	NMY3_01950|ID_89027405|	A4241_RS10980|ID_89035593|	KAA2281982.1	NUNG_1001|ID_100021886|rpl|	NEPID_1067|ID_99871102|
OG0001126	NARC_v1_140051|ID_43914809|rpl|	WP_134485107.1	NMY3_01951|ID_89027406|	A4241_RS10975|ID_89035592|	KAA2281983.1	NUNG_1002|ID_100021885|rpl|	NEPID_1068|ID_99871103|rpl|
OG0001127	NARC_v1_140050|ID_43914808|	WP_134485108.1	NMY3_01952|ID_89027407|	A4241_RS10970|ID_89035591|secY|	KAA2281984.1	NUNG_1003|ID_100021884|	NEPID_1069|ID_99871104|
OG0001128	NARC_v1_140049|ID_43914807|adkA|	WP_134485109.1	NMY3_01953|ID_89027408|	A4241_RS10965|ID_89035590|	KAA2281985.1	NUNG_1006|ID_100021881|adkA|	NEPID_1070|ID_99871105|adkA|
OG0001129	NARC_v1_140048|ID_43914806|	WP_134485110.1	NMY3_01954|ID_89027409|	A4241_RS10960|ID_89035589|	KAA2281986.1	NUNG_1007|ID_100021880|	NEPID_1071|ID_99871106|
OG0001130	NARC_v1_140047|ID_43914805|truB|	WP_134485111.1	NMY3_01955|ID_89027410|truB|	A4241_RS10955|ID_89035588|	KAA2281987.1	NUNG_1008|ID_100021879|truB|	NEPID_1072|ID_99871107|truB|
OG0001132	NARC_v1_140045|ID_43914803|priS|	WP_134485113.1	NMY3_01958|ID_89027413|	A4241_RS10945|ID_89035586|	KAA2281989.1	NUNG_1010|ID_100021877|priS|	NEPID_1074|ID_99871109|priS|
OG0001134	NARC_v1_140043|ID_43914801|	WP_134485115.1	NMY3_01960|ID_89027415|	A4241_RS10935|ID_89035584|	KAA2281991.1	NUNG_1012|ID_100021875|	NEPID_1076|ID_99871111|
OG0001136	NARC_v1_140040|ID_43914798|tatA|	WP_134485117.1	NMY3_01963|ID_89027418|	A4241_RS10920|ID_89035581|	KAA2281993.1	NUNG_1015|ID_100021872|	NEPID_1080|ID_99871115|
OG0001138	NARC_v1_140038|ID_43914796|	WP_232038012.1	NMY3_01965|ID_89027420|resA_2|	A4241_RS10910|ID_89035579|	KAA2281995.1	NUNG_1017|ID_100021870|resA|	NEPID_1082|ID_99871117|
OG0001139	NARC_v1_140037|ID_43914795|pepA|	WP_134485120.1	NMY3_01966|ID_89027421|pepA|	A4241_RS10905|ID_89035578|	KAA2281996.1	NUNG_1018|ID_100021869|pepA|	NEPID_1083|ID_99871118|pepA|
OG0001141	NARC_v1_140034|ID_43914792|	WP_134485122.1	NMY3_01969|ID_89027424|	A4241_RS10890|ID_89035575|	KAA2281998.1	NUNG_1022|ID_100021865|	NEPID_1085|ID_99871120|
OG0001142	NARC_v1_140033|ID_43914791|	WP_134485123.1	NMY3_01970|ID_89027425|	A4241_RS10885|ID_89035574|	KAA2281999.1	NUNG_1023|ID_100021864|	NEPID_1086|ID_99871121|
OG0001157	NARC_v1_140032|ID_43914790|	WP_134485124.1	NMY3_01971|ID_89027426|	A4241_RS10880|ID_89035573|	KAA2282048.1	NUNG_1024|ID_100021863|	NEPID_1087|ID_99871122|
OG0001144	NARC_v1_140030|ID_43914788|nnrE|	WP_134485126.1	NMY3_01973|ID_89027428|nnr_1|	A4241_RS10870|ID_89035571|	KAA2282001.1	NUNG_1026|ID_100021861|nnrE|	NEPID_1090|ID_99871125|nnrE|
OG0001146	NARC_v1_140028|ID_43914786|	WP_134485128.1	NMY3_01975|ID_89027430|	A4241_RS10860|ID_89035569|	KAA2282003.1	NUNG_1028|ID_100021859|	NEPID_1092|ID_99871127|
OG0001147	NARC_v1_140027|ID_43914785|	WP_134485129.1	NMY3_01976|ID_89027431|	A4241_RS10855|ID_89035568|	KAA2282004.1	NUNG_1029|ID_100021858|	NEPID_1093|ID_99871128|
OG0001148	NARC_v1_140026|ID_43914784|	WP_134485130.1	NMY3_01977|ID_89027432|	A4241_RS10850|ID_89035567|	KAA2282005.1	NUNG_1030|ID_100021857|	NEPID_1094|ID_99871129|
OG0002685	NARC_v1_100144|ID_43914465|	WP_134485131.1		A4241_RS03305|ID_89033991|
OG0001852	NARC_v1_40005|ID_43913118|	WP_134485132.1	NMY3_01569|ID_89027024|qorA|		KAA2279013.1	NUNG_0780|ID_100022107|qorA|	NEPID_3182|ID_99873217|qorA|
OG0000384	NARC_v1_60161|ID_43913747|	WP_134485136.1	NMY3_02847|ID_89028302|	A4241_RS01770|ID_89033668|, A4241_RS07320|ID_89034838|	KAA2280686.1	NUNG_2298|ID_100020589|	NEPID_3563|ID_99873598|
OG0000385		WP_134485137.1	NMY3_02843|ID_89028298|	A4241_RS01785|ID_89033671|, A4241_RS07300|ID_89034834|	KAA2280688.1	NUNG_2003|ID_100020884|	NEPID_0880|ID_99870915|, NEPID_3475|ID_99873510|
OG0000068		WP_134485138.1	NMY3_02857|ID_89028312|nhaX_3|, NMY3_02902|ID_89028357|	A4241_RS01680|ID_89033650|, A4241_RS01790|ID_89033672|, A4241_RS07275|ID_89034829|, A4241_RS13620|ID_89036133|	KAA2280689.1, KAA2282025.1	NUNG_2292|ID_100020595|, NUNG_3474|ID_100019413|nhaX|	NEPID_0795|ID_99870830|nhaX|, NEPID_1142|ID_99871177|, NEPID_1507|ID_99871542|, NEPID_1508|ID_99871543|
OG0002293		WP_134485139.1		A4241_RS12020|ID_89035804|	KAA2279143.1, KAA2281224.1
OG0001941		WP_134485141.1	NMY3_00729|ID_89026184|	A4241AM_2982|ID_89033247|, A4241_RS03195|ID_89033967|	KAA2282499.1		NEPID_2543|ID_99872578|
OG0000466	NARC_v1_30107|ID_43912912|	WP_134485142.1	NMY3_03076|ID_89028531|	A4241_RS05315|ID_89034411|		NUNG_2171|ID_100020716|	NEPID_0724|ID_99870759|, NEPID_2549|ID_99872584|, NEPID_2730|ID_99872765|
OG0000128	NARC_v1_100035|ID_43914356|, NARC_v1_250004|ID_43915431|	WP_134485144.1	NMY3_00296|ID_89025751|, NMY3_03075|ID_89028530|	A4241_RS05320|ID_89034412|	KAA2279377.1	NUNG_2161|ID_100020726|, NUNG_2170|ID_100020717|, NUNG_2630|ID_100020257|	NEPID_2102|ID_99872137|, NEPID_2852|ID_99872887|
OG0000346	NARC_v1_140017|ID_43914775|	WP_145988084.1	NMY3_01985|ID_89027440|, NMY3_03161|ID_89028616|	A4241_RS10815|ID_89035560|	KAA2279250.1	NUNG_1044|ID_100021843|	NEPID_1105|ID_99871140|
OG0000566	NARC_v1_140020|ID_43914778|hflX|	WP_134485149.1	NMY3_01982|ID_89027437|hflX_2|	A4241_RS10830|ID_89035563|hflX|	KAA2279247.1	NUNG_1039|ID_100021848|hflX|	NEPID_1100|ID_99871135|hflX|
OG0001853	NARC_v1_140021|ID_43914779|	WP_134485150.1	NMY3_01981|ID_89027436|		KAA2279246.1	NUNG_1038|ID_100021849|	NEPID_1099|ID_99871134|
OG0000565	NARC_v1_140022|ID_43914780|	WP_134485151.1	NMY3_01980|ID_89027435|corA_4|	A4241_RS10835|ID_89035564|	KAA2279245.1	NUNG_1037|ID_100021850|	NEPID_1098|ID_99871133|
OG0000564	NARC_v1_140024|ID_43914782|	WP_134485152.1	NMY3_01978|ID_89027433|	A4241_RS10845|ID_89035566|	KAA2279244.1	NUNG_1034|ID_100021853|	NEPID_1096|ID_99871131|
OG0002137		WP_134485153.1	NMY3_02906|ID_89028361|yhdG_2|	A4241_RS01600|ID_89033634|	KAA2282050.1		NEPID_3541|ID_99873576|yhdG|
OG0002058	NARC_v1_160062|ID_43915076|	WP_134485154.1		A4241_RS11980|ID_89035796|, A4241_RS14070|ID_89036223|		NUNG_0272|ID_100022615|	NEPID_3122|ID_99873157|
OG0000294	NARC_v1_30199|ID_43913004|	WP_134485156.1	NMY3_00863|ID_89026318|	A4241_RS03640|ID_89034062|, A4241_RS13065|ID_89036018|	KAA2282786.1	NUNG_0261|ID_100022626|	NEPID_2898|ID_99872933|, NEPID_3448|ID_99873483|
OG0002337		WP_134485160.1		A4241_RS09055|ID_89035196|	KAA2282012.1		NEPID_1494|ID_99871529|
OG0000614		WP_134485162.1	NMY3_02711|ID_89028166|	A4241_RS03690|ID_89034072|	KAA2279541.1, KAA2282006.1	NUNG_2027|ID_100020860|	NEPID_2905|ID_99872940|
OG0000353	NARC_v1_60102|ID_43913688|	WP_172602333.1	NMY3_03054|ID_89028509|		KAA2279378.1, KAA2279383.1, KAA2279385.1	NUNG_2159|ID_100020728|, NUNG_2628|ID_100020259|
OG0000503	NARC_v1_60204|ID_43913790|	WP_134485179.1	NMY3_02035|ID_89027490|glyQS|	A4241_RS10565|ID_89035505|glyS|	KAA2278900.1	NUNG_1071|ID_100021816|	NEPID_1120|ID_99871155|
OG0000499	NARC_v1_60199|ID_43913785|	WP_134485183.1	NMY3_02039|ID_89027494|	A4241_RS10545|ID_89035501|	KAA2278896.1	NUNG_1075|ID_100021812|	NEPID_1124|ID_99871159|
OG0000336	NARC_v1_60197|ID_43913783|	WP_134485185.1	NMY3_02041|ID_89027496|	A4241_RS08705|ID_89035125|, A4241_RS10535|ID_89035499|	KAA2278894.1	NUNG_1077|ID_100021810|	NEPID_1126|ID_99871161|
OG0000496	NARC_v1_60195|ID_43913781|	WP_134485187.1	NMY3_02044|ID_89027499|	A4241_RS10525|ID_89035497|	KAA2278892.1	NUNG_1080|ID_100021807|	NEPID_1129|ID_99871164|
OG0000494	NARC_v1_60192|ID_43913778|	WP_134485189.1	NMY3_02048|ID_89027503|	A4241_RS10510|ID_89035494|	KAA2278889.1	NUNG_1083|ID_100021804|	NEPID_1132|ID_99871167|
OG0000493	NARC_v1_60190|ID_43913776|	WP_134485190.1	NMY3_02049|ID_89027504|	A4241_RS10505|ID_89035493|	KAA2278888.1	NUNG_1084|ID_100021803|	NEPID_1134|ID_99871169|
OG0002552		WP_145988087.1		A4241_RS01925|ID_89033700|	KAA2279709.1
OG0000683		WP_232038014.1	NMY3_02096|ID_89027551|	A4241_RS10480|ID_89035489|	KAA2279711.1	NUNG_1136|ID_100021751|	NEPID_1193|ID_99871228|, NEPID_1599|ID_99871634|
OG0000684	NARC_v1_60132|ID_43913718|	WP_134485197.1	NMY3_02098|ID_89027553|qacA_2|	A4241_RS10470|ID_89035487|	KAA2279714.1	NUNG_1138|ID_100021749|qacA|	NEPID_1196|ID_99871231|
OG0000685	NARC_v1_60131|ID_43913717|	WP_232038015.1	NMY3_02099|ID_89027554|hhoA_1|	A4241_RS10465|ID_89035486|	KAA2279715.1	NUNG_1140|ID_100021747|hhoA|	NEPID_1197|ID_99871232|
OG0000255	NARC_v1_60129|ID_43913715|	WP_134485199.1	NMY3_02101|ID_89027556|	A4241_RS10460|ID_89035485|, A4241_RS13350|ID_89036077|	KAA2279716.1, KAA2283132.1	NUNG_1142|ID_100021745|	NEPID_1199|ID_99871234|
OG0000094	NARC_v1_60127|ID_43913713|, NARC_v1_80145|ID_43914132|	WP_134485200.1	NMY3_00850|ID_89026305|cpnA_2|, NMY3_02012|ID_89027467|cpnA_4|, NMY3_02103|ID_89027558|cpnA_6|	A4241_RS03585|ID_89034051|, A4241_RS03920|ID_89034121|, A4241_RS10455|ID_89035484|	KAA2279718.1, KAA2280509.1	NUNG_1144|ID_100021743|	NEPID_1201|ID_99871236|
OG0000687	NARC_v1_60121|ID_43913707|	WP_134485202.1	NMY3_02109|ID_89027564|	A4241_RS10440|ID_89035481|	KAA2279720.1	NUNG_1150|ID_100021737|	NEPID_1207|ID_99871242|
OG0002026	NARC_v1_60120|ID_43913706|	WP_172602337.1	NMY3_02110|ID_89027565|	A4241_RS15215|ID_89035480|		NUNG_1151|ID_100021736|	NEPID_1208|ID_99871243|
OG0000716	NARC_v1_60097|ID_43913683|	WP_232038016.1	NMY3_02119|ID_89027574|	A4241_RS10430|ID_89035478|	KAA2279758.1	NUNG_1162|ID_100021725|	NEPID_1215|ID_99871250|
OG0000689	NARC_v1_60096|ID_43913682|	WP_134485204.1	NMY3_02120|ID_89027575|	A4241_RS10425|ID_89035477|	KAA2279723.1	NUNG_1163|ID_100021724|	NEPID_1217|ID_99871252|
OG0000690	NARC_v1_60095|ID_43913681|	WP_134485205.1	NMY3_02121|ID_89027576|fpr|	A4241_RS10420|ID_89035476|	KAA2279724.1	NUNG_1164|ID_100021723|fpr|	NEPID_1218|ID_99871253|
OG0000692	NARC_v1_60093|ID_43913679|ygaF|	WP_134485207.1	NMY3_02124|ID_89027579|bcp_2|	A4241_RS10410|ID_89035474|bcp|	KAA2279726.1	NUNG_1167|ID_100021720|ygaF|	NEPID_1221|ID_99871256|ygaF|
OG0000693	NARC_v1_60092|ID_43913678|	WP_134485208.1	NMY3_02125|ID_89027580|resA_3|	A4241_RS10405|ID_89035473|	KAA2279727.1	NUNG_1168|ID_100021719|resA|	NEPID_1222|ID_99871257|
OG0000717	NARC_v1_60089|ID_43913675|rps2p|	WP_134485211.1	NMY3_02129|ID_89027584|	A4241_RS10385|ID_89035469|	KAA2279759.1	NUNG_1170|ID_100021717|rps|	NEPID_1225|ID_99871260|rps2p|
OG0000696	NARC_v1_60087|ID_43913673|	WP_172602338.1	NMY3_02131|ID_89027586|	A4241_RS10375|ID_89035467|mvk|	KAA2279731.1	NUNG_1172|ID_100021715|	NEPID_1227|ID_99871262|
OG0000697	NARC_v1_60086|ID_43913672|	WP_134485214.1	NMY3_02132|ID_89027587|	A4241_RS10370|ID_89035466|	KAA2279732.1	NUNG_1173|ID_100021714|	NEPID_1228|ID_99871263|
OG0000698	NARC_v1_60085|ID_43913671|fni|	WP_134485215.1	NMY3_02133|ID_89027588|fni|	A4241_RS10365|ID_89035465|	KAA2279733.1	NUNG_1174|ID_100021713|fni|	NEPID_1229|ID_99871264|fni|
OG0000699	NARC_v1_60084|ID_43913670|idsA|	WP_134485216.1	NMY3_02134|ID_89027589|	A4241_RS10360|ID_89035464|	KAA2279734.1	NUNG_1175|ID_100021712|	NEPID_1230|ID_99871265|idsA|
OG0000701	NARC_v1_60082|ID_43913668|	WP_134485217.1	NMY3_02136|ID_89027591|	A4241_RS10350|ID_89035462|	KAA2279736.1	NUNG_1177|ID_100021710|	NEPID_1232|ID_99871267|
OG0000361	NARC_v1_60077|ID_43913663|	WP_134485221.1	NMY3_01745|ID_89027200|, NMY3_02143|ID_89027598|ndhK|	A4241_RS10330|ID_89035458|nuoB|	KAA2279739.1	NUNG_1181|ID_100021706|nuoB|	NEPID_1235|ID_99871270|ndhK|
OG0000704	NARC_v1_60076|ID_43913662|	WP_134485222.1	NMY3_02144|ID_89027599|ndhJ|	A4241_RS10325|ID_89035457|	KAA2279740.1	NUNG_1182|ID_100021705|ndhJ|	NEPID_1236|ID_99871271|
OG0000705	NARC_v1_60075|ID_43913661|	WP_134485223.1	NMY3_02145|ID_89027600|ndhH|	A4241_RS10320|ID_89035456|	KAA2279741.1	NUNG_1183|ID_100021704|fpoD|	NEPID_1237|ID_99871272|fpoD|
OG0000706	NARC_v1_60074|ID_43913660|	WP_134485224.1	NMY3_02146|ID_89027601|nuoH|	A4241_RS10315|ID_89035455|	KAA2279742.1	NUNG_1184|ID_100021703|nuoH|	NEPID_1238|ID_99871273|nuoH|
OG0000707	NARC_v1_60073|ID_43913659|nuoI|	WP_134485225.1	NMY3_02147|ID_89027602|nuoI|	A4241_RS10310|ID_89035454|	KAA2279743.1	NUNG_1185|ID_100021702|nuoI|	NEPID_1239|ID_99871274|nuoI|
OG0000708	NARC_v1_60072|ID_43913658|	WP_134485226.1	NMY3_02148|ID_89027603|	A4241_RS10305|ID_89035453|	KAA2279744.1	NUNG_1186|ID_100021701|	NEPID_1240|ID_99871275|nuoJ|
OG0000709	NARC_v1_60071|ID_43913657|nuoK|	WP_134485227.1	NMY3_02149|ID_89027604|nuoK|	A4241_RS10300|ID_89035452|nuoK|	KAA2279745.1	NUNG_1187|ID_100021700|nuoK|	NEPID_1241|ID_99871276|nuoK|
OG0000710	NARC_v1_60070|ID_43913656|nuoM|	WP_134485228.1	NMY3_02150|ID_89027605|hyfB_1|	A4241_RS10295|ID_89035451|	KAA2279746.1	NUNG_1188|ID_100021699|hyfB|	NEPID_1242|ID_99871277|nuoM|
OG0000711	NARC_v1_60069|ID_43913655|	WP_134485229.1	NMY3_02151|ID_89027606|nuoL|	A4241_RS10290|ID_89035450|	KAA2279747.1	NUNG_1189|ID_100021698|	NEPID_1243|ID_99871278|
OG0000712	NARC_v1_60068|ID_43913654|nuoN|	WP_134485230.1	NMY3_02152|ID_89027607|nuoN|	A4241_RS10285|ID_89035449|	KAA2279748.1	NUNG_1190|ID_100021697|	NEPID_1244|ID_99871279|
OG0000713	NARC_v1_60067|ID_43913653|	WP_134485234.1	NMY3_02153|ID_89027608|	A4241_RS10275|ID_89035447|	KAA2279749.1	NUNG_1191|ID_100021696|	NEPID_1245|ID_99871280|
OG0000714	NARC_v1_60064|ID_43913650|	WP_172602342.1	NMY3_02155|ID_89027610|	A4241_RS10265|ID_89035444|tfb|	KAA2279752.1	NUNG_1195|ID_100021692|	NEPID_1247|ID_99871282|
OG0001489	NARC_v1_10302|ID_43912647|	WP_134485237.1	NMY3_01746|ID_89027201|	A4241_RS10260|ID_89035443|	KAA2282992.1	NUNG_1953|ID_100020934|	NEPID_0918|ID_99870953|
OG0002145		WP_134485239.1			KAA2282782.1	NUNG_1948|ID_100020939|	NEPID_0334|ID_99870369|, NEPID_2909|ID_99872944|
OG0000427	NARC_v1_60059|ID_43913645|, NARC_v1_60060|ID_43913646|	WP_134485241.1	NMY3_02162|ID_89027617|ycdF|	A4241_RS10240|ID_89035439|	KAA2282795.1	NUNG_1200|ID_100021687|	NEPID_1251|ID_99871286|
OG0001428	NARC_v1_60051|ID_43913637|	WP_172602344.1	NMY3_02190|ID_89027645|	A4241_RS10235|ID_89035438|	KAA2282794.1	NUNG_1236|ID_100021651|	NEPID_1255|ID_99871290|
OG0001427	NARC_v1_60050|ID_43913636|nadE|	WP_134485243.1	NMY3_02191|ID_89027646|nadE_1|	A4241_RS10225|ID_89035436|	KAA2282791.1	NUNG_1237|ID_100021650|nadE|	NEPID_1256|ID_99871291|nadE|
OG0001426	NARC_v1_60049|ID_43913635|	WP_145988089.1	NMY3_02192|ID_89027647|	A4241_RS10220|ID_89035435|	KAA2282790.1	NUNG_1239|ID_100021648|	NEPID_1258|ID_99871293|
OG0001055	NARC_v1_30260|ID_43913065|	WP_134485246.1	NMY3_03500|ID_89028955|uvrB_2|	A4241_RS10205|ID_89035432|	KAA2281240.1	NUNG_2719|ID_100020168|uvrB|	NEPID_2588|ID_99872623|xpb|
OG0002144		WP_145988091.1		A4241_RS10190|ID_89035429|	KAA2282777.1	NUNG_2700|ID_100020187|	NEPID_2592|ID_99872627|
OG0000426	NARC_v1_60045|ID_43913631|	WP_134485249.1	NMY3_01075|ID_89026530|	A4241_RS10185|ID_89035428|	KAA2282776.1	NUNG_2862|ID_100020025|	NEPID_1263|ID_99871298|, NEPID_2528|ID_99872563|
OG0001425	NARC_v1_60044|ID_43913630|	WP_134485250.1	NMY3_02197|ID_89027652|	A4241_RS10180|ID_89035427|	KAA2282775.1	NUNG_1245|ID_100021642|	NEPID_1264|ID_99871299|
OG0001424	NARC_v1_60043|ID_43913629|	WP_134485251.1	NMY3_02198|ID_89027653|	A4241_RS10175|ID_89035426|	KAA2282774.1	NUNG_1247|ID_100021640|	NEPID_1265|ID_99871300|
OG0001422	NARC_v1_60041|ID_43913627|gyaR|	WP_134485253.1	NMY3_02200|ID_89027655|ghrB|	A4241_RS10165|ID_89035424|	KAA2282772.1	NUNG_1249|ID_100021638|gyaR|	NEPID_1267|ID_99871302|gyaR|
OG0001421	NARC_v1_60040|ID_43913626|	WP_134485254.1	NMY3_02201|ID_89027656|	A4241_RS10160|ID_89035423|	KAA2282771.1	NUNG_1250|ID_100021637|	NEPID_1268|ID_99871303|
OG0001419	NARC_v1_60036|ID_43913622|	WP_145988092.1	NMY3_02205|ID_89027660|	A4241_RS10150|ID_89035421|	KAA2282769.1	NUNG_1254|ID_100021633|	NEPID_1272|ID_99871307|
OG0001418	NARC_v1_60035|ID_43913621|adh|	WP_134485257.1	NMY3_02206|ID_89027661|	A4241_RS10140|ID_89035417|	KAA2282768.1	NUNG_1255|ID_100021632|adh|	NEPID_1273|ID_99871308|adh|
OG0001417	NARC_v1_60034|ID_43913620|	WP_134485258.1	NMY3_02208|ID_89027663|tagD_1|	A4241_RS10135|ID_89035416|	KAA2282767.1	NUNG_1256|ID_100021631|	NEPID_1274|ID_99871309|
OG0001416	NARC_v1_60033|ID_43913619|	WP_232038018.1	NMY3_02209|ID_89027664|	A4241_RS10130|ID_89035415|	KAA2282766.1	NUNG_1257|ID_100021630|	NEPID_1275|ID_99871310|
OG0001442	NARC_v1_60032|ID_43913618|dnaG|	WP_232038019.1	NMY3_02210|ID_89027665|	A4241_RS10125|ID_89035414|	KAA2282812.1	NUNG_1258|ID_100021629|dnaG|	NEPID_1276|ID_99871311|dnaG|
OG0001415	NARC_v1_60031|ID_43913617|	WP_134485260.1	NMY3_02211|ID_89027666|	A4241_RS10120|ID_89035413|	KAA2282765.1	NUNG_1259|ID_100021628|	NEPID_1277|ID_99871312|
OG0001414	NARC_v1_60029|ID_43913615|	WP_134485262.1	NMY3_02213|ID_89027668|	A4241_RS10110|ID_89035411|	KAA2282763.1	NUNG_1260|ID_100021627|	NEPID_1278|ID_99871313|
OG0001413	NARC_v1_60028|ID_43913614|	WP_134485263.1	NMY3_02215|ID_89027670|	A4241_RS10100|ID_89035409|	KAA2282761.1	NUNG_1261|ID_100021626|	NEPID_1279|ID_99871314|
OG0001412	NARC_v1_60027|ID_43913613|	WP_134485264.1	NMY3_02216|ID_89027671|	A4241_RS10095|ID_89035408|	KAA2282760.1	NUNG_1262|ID_100021625|	NEPID_1280|ID_99871315|
OG0001411	NARC_v1_60026|ID_43913612|tpiA|	WP_134485265.1	NMY3_02217|ID_89027672|	A4241_RS10090|ID_89035407|	KAA2282759.1	NUNG_1263|ID_100021624|	NEPID_1281|ID_99871316|tpiA|
OG0001410	NARC_v1_60022|ID_43913608|argG|	WP_134485268.1	NMY3_02220|ID_89027675|argG|	A4241_RS10075|ID_89035404|	KAA2282756.1	NUNG_1267|ID_100021620|argG|	NEPID_1284|ID_99871319|argG|
OG0001409	NARC_v1_60021|ID_43913607|lysX|	WP_134485269.1	NMY3_02221|ID_89027676|lysX_1|	A4241_RS10070|ID_89035403|lysX|	KAA2282755.1	NUNG_1268|ID_100021619|	NEPID_1285|ID_99871320|
OG0001408	NARC_v1_60020|ID_43913606|lysY|	WP_134485270.1	NMY3_02222|ID_89027677|argC2|	A4241_RS10065|ID_89035402|	KAA2282754.1	NUNG_1269|ID_100021618|lysY|	NEPID_1286|ID_99871321|lysY|
OG0001407	NARC_v1_60019|ID_43913605|lysZ|	WP_134485271.1	NMY3_02223|ID_89027678|argB|	A4241_RS10060|ID_89035401|	KAA2282753.1	NUNG_1270|ID_100021617|lysZ|	NEPID_1287|ID_99871322|lysZ|
OG0001441	NARC_v1_60018|ID_43913604|argD|	WP_232038021.1	NMY3_02224|ID_89027679|argD|	A4241_RS10055|ID_89035400|	KAA2282811.1	NUNG_1271|ID_100021616|argD|	NEPID_1288|ID_99871323|argD|
OG0001406	NARC_v1_60016|ID_43913602|aksA|	WP_134485273.1	NMY3_02226|ID_89027681|leuA_1|	A4241_RS10045|ID_89035398|	KAA2282752.1	NUNG_1273|ID_100021614|	NEPID_1290|ID_99871325|aksA|
OG0001405	NARC_v1_60015|ID_43913601|	WP_134485274.1	NMY3_02227|ID_89027682|	A4241_RS10040|ID_89035397|	KAA2282751.1	NUNG_1274|ID_100021613|	NEPID_1291|ID_99871326|
OG0001403	NARC_v1_60012|ID_43913598|	WP_134485276.1	NMY3_02230|ID_89027685|	A4241_RS10025|ID_89035394|dph5|	KAA2282749.1	NUNG_1277|ID_100021610|dph|	NEPID_1294|ID_99871329|dph|
OG0001402	NARC_v1_60011|ID_43913597|	WP_134485277.1	NMY3_02231|ID_89027686|	A4241_RS10020|ID_89035393|	KAA2282748.1	NUNG_1278|ID_100021609|	NEPID_1295|ID_99871330|
OG0001400	NARC_v1_60009|ID_43913595|	WP_134485279.1	NMY3_02233|ID_89027688|	A4241_RS10010|ID_89035391|tfb|	KAA2282746.1	NUNG_1280|ID_100021607|	NEPID_1297|ID_99871332|
OG0001439	NARC_v1_60007|ID_43913593|	WP_134485875.1	NMY3_02235|ID_89027690|	A4241_RS09995|ID_89035387|	KAA2282809.1	NUNG_1283|ID_100021604|	NEPID_1299|ID_99871334|
OG0002024	NARC_v1_60005|ID_43913591|	WP_172602346.1	NMY3_02236|ID_89027691|	A4241_RS09990|ID_89035386|		NUNG_1286|ID_100021601|	NEPID_1300|ID_99871335|
OG0001398	NARC_v1_60004|ID_43913590|	WP_134485281.1	NMY3_02237|ID_89027692|	A4241_RS09985|ID_89035385|	KAA2282743.1	NUNG_1287|ID_100021600|	NEPID_1301|ID_99871336|
OG0001396	NARC_v1_60002|ID_43913588|ahcY|	WP_134485283.1	NMY3_02239|ID_89027694|ahcY_1|	A4241_RS09975|ID_89035383|ahcY|	KAA2282741.1	NUNG_1289|ID_100021598|	NEPID_1303|ID_99871338|ahcY|
OG0001395	NARC_v1_220001|ID_43915367|	WP_134485284.1	NMY3_02241|ID_89027696|	A4241_RS09965|ID_89035381|	KAA2282740.1	NUNG_1290|ID_100021597|	NEPID_1304|ID_99871339|
OG0001394	NARC_v1_220003|ID_43915369|secG|	WP_134485285.1	NMY3_02242|ID_89027697|	A4241_RS09960|ID_89035380|	KAA2282739.1	NUNG_1291|ID_100021596|secG|	NEPID_1305|ID_99871340|secG|
OG0001392	NARC_v1_220005|ID_43915371|	WP_134485287.1	NMY3_02244|ID_89027699|mmgB|	A4241_RS09950|ID_89035378|	KAA2282737.1	NUNG_1293|ID_100021594|	NEPID_1307|ID_99871342|
OG0001391	NARC_v1_220006|ID_43915372|	WP_134485288.1	NMY3_02245|ID_89027700|	A4241_RS09945|ID_89035377|	KAA2282736.1	NUNG_1294|ID_100021593|	NEPID_1308|ID_99871343|
OG0001390	NARC_v1_220008|ID_43915374|	WP_134485289.1	NMY3_02246|ID_89027701|	A4241_RS09940|ID_89035376|yciH|	KAA2282735.1	NUNG_1295|ID_100021592|	NEPID_1309|ID_99871344|
OG0001389	NARC_v1_220009|ID_43915375|	WP_172602348.1	NMY3_02247|ID_89027702|	A4241_RS09935|ID_89035375|	KAA2282734.1	NUNG_1296|ID_100021591|	NEPID_1310|ID_99871345|
OG0001388	NARC_v1_220011|ID_43915377|	WP_134485291.1	NMY3_02249|ID_89027704|	A4241_RS09925|ID_89035373|	KAA2282733.1	NUNG_1298|ID_100021589|	NEPID_1312|ID_99871347|
OG0001387	NARC_v1_220012|ID_43915378|	WP_172602349.1	NMY3_02250|ID_89027705|dppB|	A4241_RS09920|ID_89035372|	KAA2282732.1	NUNG_1299|ID_100021588|	NEPID_1313|ID_99871348|
OG0001385	NARC_v1_220014|ID_43915380|	WP_134485294.1	NMY3_02252|ID_89027707|	A4241_RS09910|ID_89035370|	KAA2282730.1	NUNG_1301|ID_100021586|	NEPID_1315|ID_99871350|
OG0001384	NARC_v1_220015|ID_43915381|	WP_145988093.1	NMY3_02253|ID_89027708|	A4241_RS09905|ID_89035369|	KAA2282729.1	NUNG_1302|ID_100021585|	NEPID_1316|ID_99871351|
OG0001383	NARC_v1_220016|ID_43915382|	WP_134485296.1	NMY3_02254|ID_89027709|	A4241_RS09900|ID_89035368|	KAA2282728.1	NUNG_1303|ID_100021584|	NEPID_1317|ID_99871352|
OG0001437	NARC_v1_220017|ID_43915383|flpA|	WP_232038023.1	NMY3_02255|ID_89027710|	A4241_RS09895|ID_89035367|	KAA2282806.1	NUNG_1305|ID_100021582|flpA|	NEPID_1319|ID_99871354|flpA|
OG0001380	NARC_v1_220021|ID_43915387|	WP_134485299.1	NMY3_02259|ID_89027714|	A4241_RS09880|ID_89035364|	KAA2282725.1	NUNG_1308|ID_100021579|	NEPID_1323|ID_99871358|
OG0001378	NARC_v1_220023|ID_43915389|tbp|	WP_134485301.1	NMY3_02261|ID_89027716|	A4241_RS09870|ID_89035362|	KAA2282723.1	NUNG_1310|ID_100021577|tbp|	NEPID_1325|ID_99871360|tbp|
OG0001377	NARC_v1_220024|ID_43915390|ansB|	WP_134485302.1	NMY3_02262|ID_89027717|aspA|	A4241_RS09865|ID_89035361|	KAA2282722.1	NUNG_1311|ID_100021576|ansB|	NEPID_1326|ID_99871361|ansB|
OG0001375	NARC_v1_220026|ID_43915392|	WP_134485306.1	NMY3_02264|ID_89027719|	A4241_RS09845|ID_89035358|	KAA2282718.1	NUNG_1314|ID_100021573|	NEPID_1328|ID_99871363|
OG0001373	NARC_v1_220028|ID_43915394|	WP_134485308.1	NMY3_02266|ID_89027721|miaB|	A4241_RS09835|ID_89035356|	KAA2282716.1	NUNG_1316|ID_100021571|	NEPID_1330|ID_99871365|
OG0001372	NARC_v1_220029|ID_43915395|	WP_134485309.1	NMY3_02267|ID_89027722|	A4241_RS09830|ID_89035355|	KAA2282715.1	NUNG_1318|ID_100021569|	NEPID_1332|ID_99871367|
OG0001371	NARC_v1_220030|ID_43915396|hemL|	WP_232038025.1	NMY3_02268|ID_89027723|hemL_2|	A4241_RS09825|ID_89035354|	KAA2282714.1	NUNG_1319|ID_100021568|hemL|	NEPID_1333|ID_99871368|hemL|
OG0000718	NARC_v1_110001|ID_43914480|	WP_232038026.1	NMY3_02460|ID_89027915|carC_1|	A4241_RS08860|ID_89035156|	KAA2279825.1	NUNG_1511|ID_100021376|carC|	NEPID_1625|ID_99871660|
OG0002049	NARC_v1_110002|ID_43914481|	WP_134485311.1	NMY3_02459|ID_89027914|	A4241_RS15380|ID_89035157|		NUNG_1510|ID_100021377|	NEPID_1624|ID_99871659|
OG0000719	NARC_v1_110003|ID_43914482|	WP_134485312.1	NMY3_02458|ID_89027913|phbC_2|	A4241_RS08870|ID_89035158|phaC|	KAA2279826.1	NUNG_1509|ID_100021378|	NEPID_1623|ID_99871658|
OG0000340	NARC_v1_40191|ID_43913304|	WP_134485314.1	NMY3_01161|ID_89026616|, NMY3_02825|ID_89028280|		KAA2279055.1	NUNG_1085|ID_100021802|	NEPID_0419|ID_99870454|, NEPID_1141|ID_99871176|
OG0000145	NARC_v1_10381|ID_43912726|	WP_134485318.1	NMY3_01828|ID_89027283|cpnA_3|, NMY3_02021|ID_89027476|cpnA_5|	A4241_RS01050|ID_89033519|, A4241_RS02920|ID_89033907|, A4241_RS13800|ID_89036169|	KAA2283180.1, KAA2283735.1	NUNG_0869|ID_100022018|cpnA|	NEPID_0007|ID_99870042|cpnA|, NEPID_0954|ID_99870989|
OG0000310	NARC_v1_10347|ID_43912692|	WP_134485319.1	NMY3_01210|ID_89026665|catE_1|, NMY3_01804|ID_89027259|catE_2|	A4241_RS04145|ID_89034165|	KAA2283146.1	NUNG_0843|ID_100022044|	NEPID_0681|ID_99870716|, NEPID_1609|ID_99871644|
OG0001976	NARC_v1_150043|ID_43914917|	WP_134485320.1	NMY3_03397|ID_89028852|	A4241_RS01845|ID_89033684|	KAA2283415.1	NUNG_2563|ID_100020324|
OG0002747		WP_134485321.1	NMY3_01087|ID_89026542|			NUNG_1908|ID_100020979|
OG0000721	NARC_v1_110011|ID_43914490|	WP_134485322.1	NMY3_02439|ID_89027894|	A4241_RS09140|ID_89035214|	KAA2279828.1	NUNG_1470|ID_100021417|	NEPID_1472|ID_99871507|
OG0000722	NARC_v1_110012|ID_43914491|	WP_134485323.1	NMY3_02438|ID_89027893|	A4241_RS09145|ID_89035215|	KAA2279829.1	NUNG_1469|ID_100021418|	NEPID_1470|ID_99871505|
OG0002090		WP_232038027.1	NMY3_02420|ID_89027875|cysA_2|, NMY3_02437|ID_89027892|	A4241_RS09150|ID_89035216|	KAA2279830.1
OG0002091		WP_172602352.1	NMY3_02435|ID_89027890|	A4241_RS09155|ID_89035217|	KAA2279831.1	NUNG_1467|ID_100021420|
OG0002553		WP_134485324.1		A4241_RS09160|ID_89035219|	KAA2279832.1
OG0002093		WP_134485330.1	NMY3_02409|ID_89027864|yitD_2|	A4241_RS09165|ID_89035220|	KAA2279841.1	NUNG_1457|ID_100021430|
OG0000202	NARC_v1_110016|ID_43914495|	WP_134485332.1	NMY3_02407|ID_89027862|ssuA_2|	A4241_RS06165|ID_89034591|, A4241_RS09175|ID_89035222|, A4241_RS13055|ID_89036016|	KAA2279552.1, KAA2279842.1	NUNG_1455|ID_100021432|	NEPID_1467|ID_99871502|
OG0000723	NARC_v1_110017|ID_43914496|	WP_232038030.1	NMY3_02406|ID_89027861|ssuA_1|	A4241_RS09180|ID_89035223|	KAA2279843.1	NUNG_1454|ID_100021433|	NEPID_1466|ID_99871501|
OG0000724	NARC_v1_110023|ID_43914502|rpl|	WP_232038031.1	NMY3_02403|ID_89027858|rplA|	A4241_RS09195|ID_89035226|	KAA2279847.1	NUNG_1450|ID_100021437|rpl|	NEPID_1463|ID_99871498|rpl|
OG0000725	NARC_v1_110024|ID_43914503|rpl10|	WP_134485336.1	NMY3_02402|ID_89027857|	A4241_RS09200|ID_89035227|rplJ|	KAA2279848.1	NUNG_1449|ID_100021438|rpl10|	NEPID_1462|ID_99871497|rpl10|
OG0000726	NARC_v1_110025|ID_43914504|rpl|	WP_134485337.1	NMY3_02401|ID_89027856|	A4241_RS09205|ID_89035228|	KAA2279849.1	NUNG_1448|ID_100021439|rpl|	NEPID_1461|ID_99871496|rpl|
OG0000727	NARC_v1_110026|ID_43914505|	WP_172602353.1	NMY3_02400|ID_89027855|	A4241_RS09210|ID_89035229|	KAA2279850.1	NUNG_1447|ID_100021440|	NEPID_1460|ID_99871495|
OG0000749	NARC_v1_110027|ID_43914506|	WP_134485339.1	NMY3_02399|ID_89027854|lrp|	A4241_RS09215|ID_89035230|	KAA2279878.1	NUNG_1446|ID_100021441|lrp|	NEPID_1459|ID_99871494|lrp|
OG0000729	NARC_v1_110030|ID_43914509|albA|	WP_134485342.1	NMY3_02396|ID_89027851|	A4241_RS09230|ID_89035233|	KAA2279852.1	NUNG_1443|ID_100021444|albA|	NEPID_1456|ID_99871491|albA|
OG0000730	NARC_v1_110033|ID_43914512|	WP_134485344.1	NMY3_02393|ID_89027848|	A4241_RS09240|ID_89035235|	KAA2279854.1	NUNG_1441|ID_100021446|	NEPID_1454|ID_99871489|
OG0000733	NARC_v1_110039|ID_43914518|	WP_134485889.1	NMY3AM_2751|ID_89025151|	A4241_RS09260|ID_89035239|	KAA2279857.1	NUNG_1436|ID_100021451|	NEPID_1450|ID_99871485|
OG0000734	NARC_v1_110040|ID_43914519|	WP_134485350.1	NMY3_02388|ID_89027843|gutB|	A4241_RS09265|ID_89035240|	KAA2279858.1	NUNG_1435|ID_100021452|	NEPID_1449|ID_99871484|
OG0000735	NARC_v1_110041|ID_43914520|lsrF|	WP_134485352.1	NMY3_02387|ID_89027842|lsrF|	A4241_RS09270|ID_89035241|lsrF|	KAA2279859.1	NUNG_1434|ID_100021453|lsrF|	NEPID_1448|ID_99871483|lsrF|
OG0000736	NARC_v1_110042|ID_43914521|ilvI|	WP_134485354.1	NMY3_02386|ID_89027841|ilvB|	A4241_RS09275|ID_89035242|ilvB|	KAA2279860.1	NUNG_1433|ID_100021454|ilvI|	NEPID_1447|ID_99871482|ilvI|
OG0000752	NARC_v1_110043|ID_43914522|ilvH|	WP_232038032.1	NMY3_02385|ID_89027840|ilvH|	A4241_RS09280|ID_89035243|ilvN|	KAA2279881.1	NUNG_1432|ID_100021455|ilvH|	NEPID_1446|ID_99871481|ilvH|
OG0000753	NARC_v1_110044|ID_43914523|leuA|	WP_134485355.1	NMY3_02384|ID_89027839|leuA_2|	A4241_RS09285|ID_89035244|	KAA2279882.1	NUNG_1431|ID_100021456|leuA|	NEPID_1445|ID_99871480|leuA|
OG0000737	NARC_v1_110045|ID_43914524|leuB|	WP_134485357.1	NMY3_02383|ID_89027838|hicd_2|	A4241_RS09290|ID_89035245|	KAA2279861.1	NUNG_1430|ID_100021457|leuB|	NEPID_1444|ID_99871479|leuB|
OG0000739	NARC_v1_110047|ID_43914526|	WP_134485361.1	NMY3_02381|ID_89027836|	A4241_RS09300|ID_89035247|	KAA2279863.1	NUNG_1428|ID_100021459|	NEPID_1442|ID_99871477|metF|
OG0000742	NARC_v1_110050|ID_43914529|mut|	WP_134485368.1	NMY3_02370|ID_89027825|mutB_1|	A4241_RS09330|ID_89035254|scpA|	KAA2279868.1	NUNG_1423|ID_100021464|hcmA|	NEPID_1439|ID_99871474|hcmA|
OG0000743	NARC_v1_110053|ID_43914532|	WP_134485374.1	NMY3_02365|ID_89027820|serB_1|	A4241_RS09345|ID_89035257|serB|	KAA2279870.1	NUNG_1420|ID_100021467|	NEPID_1436|ID_99871471|
OG0000755	NARC_v1_110054|ID_43914533|	WP_232038034.1	NMY3_02364|ID_89027819|tusA|	A4241_RS09350|ID_89035258|	KAA2279884.1	NUNG_1419|ID_100021468|	NEPID_1435|ID_99871470|
OG0000744	NARC_v1_110055|ID_43914534|cysM|	WP_134485376.1	NMY3_02363|ID_89027818|cysM|	A4241_RS09355|ID_89035259|	KAA2279871.1	NUNG_1418|ID_100021469|cysM|	NEPID_1434|ID_99871469|cysM|
OG0000365	NARC_v1_110056|ID_43914535|trxB|	WP_134485377.1	NMY3_02362|ID_89027817|trxB_2|	A4241_RS09360|ID_89035260|trxB|	KAA2279872.1	NUNG_1416|ID_100021471|trxB|	NEPID_1433|ID_99871468|trxB|, NEPID_3556|ID_99873591|
OG0000745	NARC_v1_110057|ID_43914536|hom|	WP_134485379.1	NMY3_02361|ID_89027816|hom|	A4241_RS09365|ID_89035261|	KAA2279873.1	NUNG_1415|ID_100021472|hom|	NEPID_1432|ID_99871467|hom|
OG0000746	NARC_v1_110058|ID_43914537|	WP_232038035.1	NMY3_02360|ID_89027815|	A4241_RS09370|ID_89035262|	KAA2279874.1	NUNG_1414|ID_100021473|	NEPID_1431|ID_99871466|
OG0000747	NARC_v1_110059|ID_43914538|endA|	WP_232038036.1	NMY3_02359|ID_89027814|	A4241_RS09375|ID_89035263|endA|	KAA2279875.1	NUNG_1413|ID_100021474|endA|	NEPID_1430|ID_99871465|endA|
OG0001305	NARC_v1_110065|ID_43914544|prf|	WP_134485388.1	NMY3_02354|ID_89027809|	A4241_RS09400|ID_89035268|	KAA2282643.1	NUNG_1408|ID_100021479|prf|	NEPID_1424|ID_99871459|prf|
OG0001306	NARC_v1_110068|ID_43914547|	WP_134485392.1	NMY3_02351|ID_89027806|	A4241_RS09415|ID_89035271|	KAA2282644.1	NUNG_1405|ID_100021482|	NEPID_1421|ID_99871456|
OG0001307	NARC_v1_110069|ID_43914548|sdr|	WP_134485393.1	NMY3_02350|ID_89027805|gdhI_2|	A4241_RS09420|ID_89035272|	KAA2282645.1	NUNG_1404|ID_100021483|	NEPID_1420|ID_99871455|
OG0002143		WP_134485395.1	NMY3_02349|ID_89027804|	A4241_RS09425|ID_89035273|	KAA2282646.1	NUNG_1403|ID_100021484|
OG0001308	NARC_v1_110071|ID_43914550|	WP_134485397.1	NMY3_02348|ID_89027803|	A4241_RS09430|ID_89035274|	KAA2282647.1	NUNG_1402|ID_100021485|	NEPID_1418|ID_99871453|
OG0001309	NARC_v1_110072|ID_43914551|srp|	WP_134485398.1	NMY3_02347|ID_89027802|ffh_1|	A4241_RS09435|ID_89035275|ffh|	KAA2282648.1	NUNG_1401|ID_100021486|srp|	NEPID_1417|ID_99871452|srp|
OG0001311	NARC_v1_110074|ID_43914553|	WP_134485401.1	NMY3_02345|ID_89027800|	A4241_RS09445|ID_89035277|	KAA2282650.1	NUNG_1399|ID_100021488|	NEPID_1415|ID_99871450|
OG0001312	NARC_v1_110075|ID_43914554|rps27ae|	WP_134485403.1	NMY3_02344|ID_89027799|	A4241_RS09450|ID_89035278|	KAA2282651.1	NUNG_1398|ID_100021489|rps27ae|	NEPID_1414|ID_99871449|rps27ae|
OG0001314	NARC_v1_110081|ID_43914560|	WP_134485409.1	NMY3_02341|ID_89027796|argS|	A4241_RS09465|ID_89035281|argS|	KAA2282653.1	NUNG_1395|ID_100021492|	NEPID_1409|ID_99871444|
OG0002495		WP_172602359.1		A4241AM_2146|ID_89033131|		NUNG_1389|ID_100021498|	NEPID_1404|ID_99871439|
OG0001432	NARC_v1_110086|ID_43914565|	WP_134485418.1	NMY3_02335|ID_89027790|	A4241_RS09495|ID_89035287|	KAA2282800.1	NUNG_1388|ID_100021499|	NEPID_1403|ID_99871438|
OG0001319	NARC_v1_110089|ID_43914568|	WP_134485422.1	NMY3_02333|ID_89027788|	A4241_RS09505|ID_89035289|	KAA2282659.1	NUNG_1385|ID_100021502|	NEPID_1400|ID_99871435|
OG0001320	NARC_v1_110090|ID_43914569|purS|	WP_134485424.1	NMY3_02332|ID_89027787|	A4241_RS09510|ID_89035290|	KAA2282660.1	NUNG_1384|ID_100021503|	NEPID_1399|ID_99871434|
OG0001321	NARC_v1_110091|ID_43914570|	WP_172602360.1	NMY3_02330|ID_89027785|	A4241_RS09520|ID_89035292|	KAA2282661.1	NUNG_1383|ID_100021504|	NEPID_1398|ID_99871433|
OG0001434	NARC_v1_110092|ID_43914571|	WP_134485428.1	NMY3_02329|ID_89027784|	A4241_RS09525|ID_89035293|	KAA2282802.1	NUNG_1382|ID_100021505|	NEPID_1397|ID_99871432|
OG0001322	NARC_v1_110093|ID_43914572|	WP_134485430.1	NMY3_02328|ID_89027783|	A4241_RS09530|ID_89035294|	KAA2282662.1	NUNG_1381|ID_100021506|	NEPID_1396|ID_99871431|
OG0001323	NARC_v1_110094|ID_43914573|	WP_134485432.1	NMY3_02327|ID_89027782|	A4241_RS09535|ID_89035295|	KAA2282663.1	NUNG_1380|ID_100021507|	NEPID_1395|ID_99871430|
OG0001325	NARC_v1_110097|ID_43914576|	WP_134485436.1	NMY3_02324|ID_89027779|	A4241_RS09550|ID_89035298|	KAA2282665.1	NUNG_1377|ID_100021510|	NEPID_1391|ID_99871426|
OG0001326	NARC_v1_110098|ID_43914577|trpE|	WP_232038040.1	NMY3_02323|ID_89027778|pabB|	A4241_RS09555|ID_89035299|	KAA2282666.1	NUNG_1376|ID_100021511|trpE|	NEPID_1389|ID_99871424|
OG0001327	NARC_v1_110099|ID_43914578|	WP_134485438.1	NMY3_02322|ID_89027777|thrC_2|	A4241_RS09560|ID_89035300|	KAA2282667.1	NUNG_1374|ID_100021513|	NEPID_1388|ID_99871423|
OG0001329	NARC_v1_110101|ID_43914580|	WP_134485442.1	NMY3_02320|ID_89027775|	A4241_RS09570|ID_89035302|	KAA2282669.1	NUNG_1372|ID_100021515|	NEPID_1386|ID_99871421|
OG0001330	NARC_v1_110102|ID_43914581|	WP_134485444.1	NMY3_02319|ID_89027774|	A4241_RS09575|ID_89035303|	KAA2282670.1	NUNG_1371|ID_100021516|	NEPID_1385|ID_99871420|
OG0001331	NARC_v1_110103|ID_43914582|	WP_134485445.1	NMY3_02318|ID_89027773|	A4241_RS09580|ID_89035304|	KAA2282671.1	NUNG_1370|ID_100021517|	NEPID_1384|ID_99871419|
OG0001332	NARC_v1_110104|ID_43914583|bioA|	WP_172602362.1	NMY3_02317|ID_89027772|bioK|	A4241_RS09585|ID_89035305|bioA|	KAA2282672.1	NUNG_1369|ID_100021518|	NEPID_1383|ID_99871418|
OG0001333	NARC_v1_110105|ID_43914584|	WP_134485449.1	NMY3_02316|ID_89027771|pinR|	A4241_RS09590|ID_89035306|	KAA2282673.1	NUNG_1368|ID_100021519|	NEPID_1382|ID_99871417|
OG0001337	NARC_v1_110109|ID_43914588|	WP_134485454.1	NMY3_02312|ID_89027767|	A4241_RS09610|ID_89035310|	KAA2282677.1	NUNG_1363|ID_100021524|	NEPID_1378|ID_99871413|
OG0001338	NARC_v1_110110|ID_43914589|	WP_134485456.1	NMY3_02311|ID_89027766|phbA|	A4241_RS09615|ID_89035311|	KAA2282678.1	NUNG_1362|ID_100021525|	NEPID_1377|ID_99871412|
OG0001339	NARC_v1_110111|ID_43914590|	WP_134485458.1	NMY3_02310|ID_89027765|	A4241_RS09620|ID_89035312|	KAA2282679.1	NUNG_1361|ID_100021526|	NEPID_1376|ID_99871411|
OG0001340	NARC_v1_110112|ID_43914591|	WP_134485460.1	NMY3_02309|ID_89027764|	A4241_RS09625|ID_89035313|	KAA2282680.1	NUNG_1360|ID_100021527|	NEPID_1375|ID_99871410|
OG0001341	NARC_v1_110113|ID_43914592|rpl|	WP_134485462.1	NMY3_02308|ID_89027763|rplF|	A4241_RS09635|ID_89035316|	KAA2282681.1	NUNG_1359|ID_100021528|rpl|	NEPID_1374|ID_99871409|rpl|
OG0001342	NARC_v1_110114|ID_43914593|rps|	WP_134485464.1	NMY3_02307|ID_89027762|rpsH|	A4241_RS09640|ID_89035317|	KAA2282682.1	NUNG_1358|ID_100021529|rps|	NEPID_1373|ID_99871408|rps|
OG0002593		WP_134485466.1		A4241_RS09645|ID_89035318|	KAA2282804.1
OG0001343	NARC_v1_110115|ID_43914594|rpl|	WP_232038042.1	NMY3_02306|ID_89027761|rplE|	A4241_RS09650|ID_89035319|	KAA2282683.1	NUNG_1357|ID_100021530|rpl|	NEPID_1372|ID_99871407|rpl|
OG0001345	NARC_v1_110117|ID_43914596|	WP_134485470.1	NMY3_02304|ID_89027759|	A4241_RS09660|ID_89035321|rplX|	KAA2282685.1	NUNG_1355|ID_100021532|	NEPID_1370|ID_99871405|
OG0001346	NARC_v1_110118|ID_43914597|rpl|	WP_134485471.1	NMY3_02303|ID_89027758|rplN|	A4241_RS09665|ID_89035322|	KAA2282686.1	NUNG_1354|ID_100021533|rpl|	NEPID_1369|ID_99871404|rpl|
OG0001347	NARC_v1_110119|ID_43914598|rps|	WP_134485473.1	NMY3_02302|ID_89027757|	A4241_RS09670|ID_89035323|	KAA2282687.1	NUNG_1353|ID_100021534|rps|	NEPID_1368|ID_99871403|rps|
OG0001348	NARC_v1_110120|ID_43914599|	WP_134485475.1	NMY3_02301|ID_89027756|	A4241_RS09675|ID_89035324|	KAA2282688.1	NUNG_1352|ID_100021535|rnp1|	NEPID_1367|ID_99871402|rnp|
OG0001350	NARC_v1_110122|ID_43914601|rps|	WP_232038043.1	NMY3_02299|ID_89027754|rpsC|	A4241_RS09685|ID_89035326|	KAA2282690.1	NUNG_1350|ID_100021537|rps|	NEPID_1365|ID_99871400|rps3|
OG0001351	NARC_v1_110123|ID_43914602|rpl|	WP_134485480.1	NMY3_02298|ID_89027753|rplV|	A4241_RS09690|ID_89035327|	KAA2282691.1	NUNG_1349|ID_100021538|rpl|	NEPID_1364|ID_99871399|rpl|
OG0001352	NARC_v1_110124|ID_43914603|rps|	WP_134485482.1	NMY3_02297|ID_89027752|rpsS|	A4241_RS09695|ID_89035328|	KAA2282692.1	NUNG_1348|ID_100021539|rps|	NEPID_1363|ID_99871398|rps|
OG0001353	NARC_v1_110125|ID_43914604|rpl|	WP_134485484.1	NMY3_02296|ID_89027751|	A4241_RS09700|ID_89035329|	KAA2282693.1	NUNG_1347|ID_100021540|rpl|	NEPID_1362|ID_99871397|rpl|
OG0001355	NARC_v1_110127|ID_43914606|rpl|	WP_134485488.1	NMY3_02294|ID_89027749|rplC|	A4241_RS09710|ID_89035331|	KAA2282695.1	NUNG_1345|ID_100021542|rpl|	NEPID_1360|ID_99871395|rpl|
OG0001357	NARC_v1_110129|ID_43914608|	WP_134485492.1	NMY3_02292|ID_89027747|	A4241_RS09720|ID_89035333|	KAA2282697.1	NUNG_1343|ID_100021544|	NEPID_1358|ID_99871393|
OG0001360	NARC_v1_110134|ID_43914613|	WP_134485497.1	NMY3_02287|ID_89027742|	A4241_RS09740|ID_89035337|	KAA2282701.1	NUNG_1339|ID_100021548|	NEPID_1353|ID_99871388|
OG0001361	NARC_v1_110135|ID_43914614|	WP_134485499.1	NMY3_02286|ID_89027741|	A4241_RS09745|ID_89035338|	KAA2282702.1	NUNG_1338|ID_100021549|	NEPID_1352|ID_99871387|
OG0001362	NARC_v1_110136|ID_43914615|ilvD|	WP_134485500.1	NMY3_02285|ID_89027740|ilvD|	A4241_RS09750|ID_89035339|ilvD|	KAA2282703.1	NUNG_1337|ID_100021550|ilvD|	NEPID_1351|ID_99871386|ilvD|
OG0002351		WP_134485502.1	NMY3_02284|ID_89027739|	A4241_RS09755|ID_89035340|	KAA2282704.1
OG0001363	NARC_v1_110137|ID_43914616|	WP_134485504.1	NMY3_02283|ID_89027738|	A4241_RS09760|ID_89035341|	KAA2282705.1	NUNG_1336|ID_100021551|	NEPID_1350|ID_99871385|
OG0001364	NARC_v1_110138|ID_43914617|	WP_134485506.1	NMY3_02282|ID_89027737|	A4241_RS09765|ID_89035342|	KAA2282706.1	NUNG_1335|ID_100021552|	NEPID_1349|ID_99871384|
OG0001436	NARC_v1_110143|ID_43914622|dps|	WP_134485902.1	NMY3_02278|ID_89027733|	A4241_RS09780|ID_89035345|	KAA2282805.1	NUNG_1330|ID_100021557|dps|	NEPID_1345|ID_99871380|
OG0001366	NARC_v1_110145|ID_43914624|	WP_134485508.1	NMY3_02276|ID_89027731|ubiD|	A4241_RS09790|ID_89035347|	KAA2282709.1	NUNG_1328|ID_100021559|	NEPID_1343|ID_99871378|
OG0001367	NARC_v1_110147|ID_43914626|	WP_134485510.1	NMY3_02274|ID_89027729|	A4241_RS09795|ID_89035348|	KAA2282710.1	NUNG_1326|ID_100021561|	NEPID_1340|ID_99871375|
OG0001369	NARC_v1_110149|ID_43914628|	WP_134485514.1	NMY3_02272|ID_89027727|	A4241_RS09805|ID_89035350|	KAA2282712.1	NUNG_1324|ID_100021563|	NEPID_1338|ID_99871373|
OG0002286		WP_134483116.1	NMY3_01663|ID_89027118|		KAA2278753.1	NUNG_0693|ID_100022194|
OG0002263		WP_172602307.1	NMY3AM_1866|ID_89024990|, NMY3_01679|ID_89027134|	A4241_RS11785|ID_89035756|		NUNG_0582|ID_100022305|
OG0000482	NARC_v1_10420|ID_43912765|	WP_134485033.1	NMY3_01856|ID_89027311|	A4241_RS11450|ID_89035688|	KAA2278683.1	NUNG_0905|ID_100021982|	NEPID_0979|ID_99871014|
OG0001943	NARC_v1_110062|ID_43914541|	WP_134485385.1	NMY3_02356|ID_89027811|	A4241_RS09390|ID_89035266|	KAA2282641.1		NEPID_1427|ID_99871462|
OG0001248	NARC_v1_120005|ID_43914635|	WP_134484310.1	NMY3_00805|ID_89026260|smc|	A4241_RS00030|ID_89033308|	KAA2282418.1	NUNG_3693|ID_100019194|smc|	NEPID_0105|ID_99870140|smc|
OG0003245		WP_145988064.1	NMY3_01223|ID_89026678|
OG0000826	NARC_v1_40063|ID_43913176|	WP_134483566.1	NMY3_02759|ID_89028214|pleC_2|	A4241_RS07695|ID_89034915|	KAA2280207.1	NUNG_1844|ID_100021043|	NEPID_3064|ID_99873099|
OG0002614		WP_134484535.1		A4241_RS13960|ID_89036201|	KAA2283217.1
OG0002124		WP_197731161.1	NMY3_01296|ID_89026751|		KAA2281397.1	NUNG_0401|ID_100022486|	NEPID_1595|ID_99871630|
OG0000858	NARC_v1_10175|ID_43912520|alaS|	WP_134482684.1	NMY3_02654|ID_89028109|alaS|	A4241_RS07915|ID_89034962|	KAA2280264.1	NUNG_1716|ID_100021171|alaS|	NEPID_1833|ID_99871868|alaS|
OG0001553	NARC_v1_50050|ID_43913414|	WP_269472319.1	NMY3_00968|ID_89026423|dbpA|	A4241_RS13985|ID_89036206|	KAA2283221.1	NUNG_0055|ID_100022832|	NEPID_0258|ID_99870293|
OG0001755	NARC_v1_70095|ID_43913887|valS|	WP_134483744.1	NMY3_00446|ID_89025901|valS|	A4241_RS02325|ID_89033784|	KAA2283799.1	NUNG_3349|ID_100019538|valS|	NEPID_3278|ID_99873313|valS|
OG0001247	NARC_v1_130002|ID_43914637|	WP_134484312.1	NMY3_00806|ID_89026261|	A4241_RS00025|ID_89033307|	KAA2282417.1	NUNG_3694|ID_100019193|	NEPID_0106|ID_99870141|
OG0001803	NARC_v1_70170|ID_43913962|	WP_134483847.1	NMY3_00522|ID_89025977|sglT_1|	A4241_RS01940|ID_89033703|	KAA2283858.1	NUNG_3426|ID_100019461|	NEPID_3351|ID_99873386|
OG0002395	NARC_v1_30088|ID_43912893|, NARC_v1_90089|ID_43914229|	WP_172602195.1	NMY3_02669|ID_89028124|
OG0000435	NARC_v1_210050|ID_43915361|	WP_134484755.1	NMY3_01369|ID_89026824|srrB_2|	A4241_RS12710|ID_89035948|	KAA2283038.1	NUNG_0431|ID_100022456|srrB|, NUNG_0659|ID_100022228|	NEPID_0557|ID_99870592|
OG0002168	NARC_v1_150055|ID_43914929|	WP_145987998.1		A4241_RS05535|ID_89034457|	KAA2283430.1		NEPID_2497|ID_99872532|
OG0000788	NARC_v1_40212|ID_43913325|	WP_172602041.1	NMY3_02987|ID_89028442|ftsH_4|	A4241_RS07185|ID_89034810|	KAA2280078.1	NUNG_2107|ID_100020780|	NEPID_2072|ID_99872107|
OG0000846	NARC_v1_40028|ID_43913141|	WP_134482736.1	NMY3_02723|ID_89028178|	A4241_RS07840|ID_89034947|	KAA2280232.1	NUNG_1804|ID_100021083|	NEPID_1935|ID_99871970|
OG0001818	NARC_v1_70145|ID_43913937|	WP_232037953.1	NMY3_00497|ID_89025952|	A4241_RS02065|ID_89033728|	KAA2283888.1	NUNG_3398|ID_100019489|	NEPID_3325|ID_99873360|
OG0001468	NARC_v1_200049|ID_43915307|	WP_232037960.1	NMY3_00600|ID_89026055|	A4241_RS00790|ID_89033464|	KAA2282858.1	NUNG_3506|ID_100019381|hel308|	NEPID_3386|ID_99873421|hel308|
OG0000420	NARC_v1_130017|ID_43914652|, NARC_v1_180039|ID_43915201|	WP_232037968.1	NMY3_00758|ID_89026213|sucD_1|	A4241_RS00220|ID_89033347|	KAA2282447.1	NUNG_3650|ID_100019237|	NEPID_0061|ID_99870096|
OG0001202	NARC_v1_90151|ID_43914291|	WP_134482882.1	NMY3_03122|ID_89028577|	A4241_RS06785|ID_89034721|	KAA2282147.1	NUNG_2220|ID_100020667|	NEPID_2169|ID_99872204|
OG0000574	NARC_v1_10061|ID_43912406|	WP_172602000.1	NMY3_02548|ID_89028003|hemN_2|	A4241_RS08410|ID_89035065|	KAA2279262.1	NUNG_1605|ID_100021282|	NEPID_1713|ID_99871748|
OG0001433	NARC_v1_110088|ID_43914567|	WP_232038038.1	NMY3_02334|ID_89027789|	A4241_RS09500|ID_89035288|	KAA2282801.1	NUNG_1386|ID_100021501|	NEPID_1401|ID_99871436|
OG0000199	NARC_v1_50162|ID_43913526|	WP_134484048.1	NMY3_01835|ID_89027290|pleC_1|	A4241_RS01005|ID_89033510|, A4241_RS11545|ID_89035707|, A4241_RS13050|ID_89036015|	KAA2279412.1, KAA2281422.1	NUNG_0877|ID_100022010|pleC|	NEPID_2973|ID_99873008|
OG0001165	NARC_v1_80062|ID_43914049|	WP_134482961.1	NMY3_03249|ID_89028704|yrrB_4|	A4241_RS06330|ID_89034629|	KAA2282068.1	NUNG_2379|ID_100020508|yrrB|	NEPID_2314|ID_99872349|yrrB|
OG0000661	NARC_v1_130091|ID_43914726|	WP_134484398.1	NMY3_00884|ID_89026339|	A4241_RS14525|ID_89036320|	KAA2279630.1	NUNG_3790|ID_100019097|	NEPID_0164|ID_99870199|
OG0003232		WP_134483898.1	NMY3_02863|ID_89028318|mgtA|
OG0000700	NARC_v1_60083|ID_43913669|gltX|	WP_232038017.1	NMY3_02135|ID_89027590|glnS|	A4241_RS10355|ID_89035463|gltX|	KAA2279735.1	NUNG_1176|ID_100021711|gltX|	NEPID_1231|ID_99871266|gltX|
OG0000080	NARC_v1_40006|ID_43913119|, NARC_v1_40010|ID_43913123|, NARC_v1_40203|ID_43913316|	WP_134482813.1	NMY3_02978|ID_89028433|yycG|	A4241_RS01835|ID_89033681|, A4241_RS07230|ID_89034819|	KAA2280071.1, KAA2281558.1	NUNG_1911|ID_100020976|, NUNG_2099|ID_100020788|yycG|	NEPID_1918|ID_99871953|, NEPID_2063|ID_99872098|, NEPID_3143|ID_99873178|
OG0002585	NARC_v1_80095|ID_43914082|	WP_197731094.1			KAA2282093.1
OG0001496	NARC_v1_210036|ID_43915347|	WP_134484766.1	NMY3_01385|ID_89026840|polX_1|	A4241_RS12655|ID_89035937|	KAA2283026.1	NUNG_0450|ID_100022437|	NEPID_0572|ID_99870607|
OG0001006	NARC_v1_30007|ID_43912812|	WP_134483278.1	NMY3_00019|ID_89025474|srrB_1|	A4241_RS04410|ID_89034219|	KAA2281108.1	NUNG_2982|ID_100019905|srrB|	NEPID_2803|ID_99872838|
OG0001816	NARC_v1_70112|ID_43913904|sir|	WP_232037949.1	NMY3_00465|ID_89025920|sir|	A4241_RS02225|ID_89033763|	KAA2283886.1	NUNG_3368|ID_100019519|sir|	NEPID_3295|ID_99873330|sir|
OG0000741	NARC_v1_110049|ID_43914528|	WP_134485366.1	NMY3_02377|ID_89027832|	A4241_RS09315|ID_89035250|tadA|	KAA2279865.1	NUNG_1424|ID_100021463|	NEPID_1440|ID_99871475|
OG0001140	NARC_v1_140035|ID_43914793|	WP_197731187.1	NMY3_01968|ID_89027423|ykoD|	A4241_RS10895|ID_89035576|	KAA2281997.1	NUNG_1021|ID_100021866|	NEPID_1084|ID_99871119|
OG0000546	NARC_v1_50021|ID_43913385|infB|	WP_134484483.1	NMY3_00938|ID_89026393|infB|	A4241_RS14300|ID_89036273|infB|	KAA2279112.1	NUNG_0025|ID_100022862|infB|	NEPID_0227|ID_99870262|infB|
OG0000915	NARC_v1_80049|ID_43914036|glmS|	WP_134482970.1	NMY3_03260|ID_89028715|glmS_2|	A4241_RS06285|ID_89034618|glmS|	KAA2280747.1	NUNG_2392|ID_100020495|glmS|	NEPID_2328|ID_99872363|glmS|
OG0001097	NARC_v1_140088|ID_43914846|	WP_134485075.1	NMY3_01915|ID_89027370|vgb_3|	A4241_RS11145|ID_89035626|	KAA2281951.1	NUNG_0965|ID_100021922|	NEPID_1031|ID_99871066|
OG0001192	NARC_v1_90173|ID_43914313|	WP_172602053.1	NMY3_03143|ID_89028598|	A4241_RS06695|ID_89034703|	KAA2282133.1	NUNG_2243|ID_100020644|	NEPID_2189|ID_99872224|
OG0000631	NARC_v1_10023|ID_43912368|	WP_232037898.1	NMY3_02508|ID_89027963|	A4241_RS08585|ID_89035100|	KAA2279570.1	NUNG_1559|ID_100021328|	NEPID_1674|ID_99871709|
OG0001798	NARC_v1_70165|ID_43913957|ureC|	WP_145988037.1	NMY3_00517|ID_89025972|ureC|	A4241_RS01965|ID_89033708|ureC|	KAA2283853.1	NUNG_3420|ID_100019467|ureC|	NEPID_3346|ID_99873381|ureC|
OG0000535	NARC_v1_50027|ID_43913391|frdA|	WP_134484493.1	NMY3_00944|ID_89026399|frdA|	A4241_RS14275|ID_89036268|	KAA2279098.1	NUNG_0030|ID_100022857|frdA|	NEPID_0232|ID_99870267|frdA|
OG0001368	NARC_v1_110148|ID_43914627|	WP_172602365.1	NMY3_02273|ID_89027728|hhoA_2|	A4241_RS09800|ID_89035349|	KAA2282711.1	NUNG_1325|ID_100021562|	NEPID_1339|ID_99871374|
OG0001640	NARC_v1_150037|ID_43914911|	WP_134483086.1	NMY3_03410|ID_89028865|fieF|	A4241_RS05475|ID_89034445|	KAA2283409.1	NUNG_2570|ID_100020317|	NEPID_2460|ID_99872495|
OG0000362	NARC_v1_110020|ID_43914499|	WP_134485334.1	NMY3_02404|ID_89027859|	A4241_RS09190|ID_89035225|	KAA2279845.1, KAA2280696.1	NUNG_1452|ID_100021435|	NEPID_1464|ID_99871499|
OG0001860		WP_134482510.1	NMY3_02479|ID_89027934|	A4241_RS08760|ID_89035136|bshC|	KAA2279529.1	NUNG_1532|ID_100021355|	NEPID_1650|ID_99871685|bshC|
OG0002040	NARC_v1_90164|ID_43914304|	WP_134482891.1	NMY3_03133|ID_89028588|rpe|	A4241_RS15100|ID_89034710|		NUNG_2232|ID_100020655|	NEPID_2181|ID_99872216|
OG0002080		WP_172602140.1	NMY3_01040|ID_89026495|crtI|	A4241_RS03180|ID_89033964|	KAA2279011.1		NEPID_0336|ID_99870371|
OG0001491	NARC_v1_200022|ID_43915280|polB|	WP_232037964.1	NMY3_00625|ID_89026080|	A4241_RS00675|ID_89033441|	KAA2282997.1	NUNG_3532|ID_100019355|polB|	NEPID_3412|ID_99873447|polB|
OG0000349	NARC_v1_10089|ID_43912434|	WP_134482617.1	NMY3_02585|ID_89028040|, NMY3_03390|ID_89028845|	A4241_RS08275|ID_89035037|	KAA2279345.1	NUNG_2549|ID_100020338|	NEPID_1746|ID_99871781|
OG0001239	NARC_v1_130029|ID_43914664|tgtA|	WP_232037973.1	NMY3_00824|ID_89026279|tgt|	A4241_RS14760|ID_89036367|tgtA|	KAA2282405.1	NUNG_3714|ID_100019173|tgtA|	NEPID_0125|ID_99870160|tgtA|
OG0000797	NARC_v1_40224|ID_43913337|	WP_232037914.1	NMY3_03000|ID_89028455|pheS|	A4241_RS07130|ID_89034799|	KAA2280089.1	NUNG_2122|ID_100020765|pheS|	NEPID_2084|ID_99872119|
OG0001257	NARC_v1_180065|ID_43915227|gatD|	WP_134484292.1	NMY3_00793|ID_89026248|ansA|	A4241_RS00085|ID_89033320|gatD|	KAA2282429.1	NUNG_3681|ID_100019206|gatD|	NEPID_0092|ID_99870127|gatD|
OG0000333	NARC_v1_110061|ID_43914540|wecB|	WP_134485383.1	NMY3_02357|ID_89027812|mnaA|	A4241_RS09385|ID_89035265|	KAA2278685.1	NUNG_1411|ID_100021476|mnaA|	NEPID_1428|ID_99871463|, NEPID_1765|ID_99871800|
OG0000572	NARC_v1_10063|ID_43912408|	WP_134482592.1	NMY3_02550|ID_89028005|	A4241_RS08400|ID_89035063|	KAA2279260.1	NUNG_1607|ID_100021280|	NEPID_1715|ID_99871750|
OG0000894	NARC_v1_10170|ID_43912515|gatB|	WP_232037905.1	NMY3_02648|ID_89028103|gatB_2|	A4241_RS07940|ID_89034967|gatB|	KAA2280385.1	NUNG_1710|ID_100021177|gatB|	NEPID_1828|ID_99871863|gatB|
OG0002612		WP_172602220.1		A4241_RS13950|ID_89036199|	KAA2283215.1
OG0001222	NARC_v1_80073|ID_43914060|gabD|	WP_197731096.1	NMY3_03236|ID_89028691|gabD1_3|	A4241_RS06380|ID_89034639|	KAA2282196.1	NUNG_2368|ID_100020519|gabD|	NEPID_2300|ID_99872335|gabD|
OG0001700	NARC_v1_210018|ID_43915329|proS|	WP_134484783.1	NMY3_01417|ID_89026872|proS|	A4241_RS12520|ID_89035908|	KAA2283638.1	NUNG_0470|ID_100022417|proS|	NEPID_0605|ID_99870640|proS|
OG0001386	NARC_v1_220013|ID_43915379|	WP_134485293.1	NMY3_02251|ID_89027706|dppC|	A4241_RS09915|ID_89035371|	KAA2282731.1	NUNG_1300|ID_100021587|	NEPID_1314|ID_99871349|
OG0000356	NARC_v1_10002|ID_43912347|	WP_134482513.1	NMY3_02483|ID_89027938|pgaC_2|	A4241_RS08745|ID_89035133|	KAA2279533.1, KAA2280370.1	NUNG_1536|ID_100021351|pgaC|	NEPID_1653|ID_99871688|
OG0000602	NARC_v1_10079|ID_43912424|	WP_134482602.1	NMY3_02562|ID_89028017|	A4241_RS08345|ID_89035052|	KAA2279364.1	NUNG_1620|ID_100021267|	NEPID_1727|ID_99871762|
OG0001500	NARC_v1_210042|ID_43915353|glnA|	WP_134484762.1	NMY3_01380|ID_89026835|glnA_2|	A4241_RS12675|ID_89035941|glnA|	KAA2283030.1	NUNG_0442|ID_100022445|glnA|	NEPID_0567|ID_99870602|glnA|
OG0000864	NARC_v1_10171|ID_43912516|gatA|	WP_134482680.1	NMY3_02649|ID_89028104|gatA_1|	A4241_RS07935|ID_89034966|gatA|	KAA2280319.1	NUNG_1711|ID_100021176|gatA|	NEPID_1829|ID_99871864|gatA|
OG0001481	NARC_v1_70188|ID_43913980|glnA|	WP_134483976.1	NMY3_00571|ID_89026026|glnA_1|	A4241_RS01510|ID_89033615|glnA|	KAA2282955.1	NUNG_3487|ID_100019400|glnA|	NEPID_3370|ID_99873405|
OG0001718	NARC_v1_70033|ID_43913825|	WP_134483650.1	NMY3_00393|ID_89025848|cshA|	A4241_RS02610|ID_89033840|	KAA2283755.1	NUNG_3297|ID_100019590|cshA|	NEPID_3216|ID_99873251|
OG0001104	NARC_v1_140078|ID_43914836|	WP_134485083.1	NMY3_01925|ID_89027380|	A4241_RS11100|ID_89035617|	KAA2281959.1	NUNG_0976|ID_100021911|	NEPID_1042|ID_99871077|
OG0000978	NARC_v1_150090|ID_43914964|guaB|	WP_134483051.1	NMY3_03356|ID_89028811|guaB_2|	A4241_RS05680|ID_89034487|guaB|	KAA2280824.1	NUNG_2501|ID_100020386|guaB|	NEPID_2422|ID_99872457|guaB|
OG0000440	NARC_v1_30111|ID_43912916|	WP_197731111.1	NMY3_01131|ID_89026586|, NMY3_03575|ID_89029030|	A4241_RS01380|ID_89033589|	KAA2283283.1	NUNG_2798|ID_100020089|	NEPID_2960|ID_99872995|
OG0000997	NARC_v1_150080|ID_43914954|	WP_134483060.1	NMY3_03366|ID_89028821|	A4241_RS05635|ID_89034478|	KAA2280846.1	NUNG_2511|ID_100020376|	NEPID_2432|ID_99872467|
OG0001021	NARC_v1_30046|ID_43912851|	WP_172602112.1	NMY3_03742|ID_89029197|atzA|	A4241_RS04565|ID_89034251|	KAA2281132.1	NUNG_2943|ID_100019944|atzA|	NEPID_2769|ID_99872804|
OG0001237	NARC_v1_130031|ID_43914666|leuC|	WP_134484339.1	NMY3_00826|ID_89026281|leuC|	A4241_RS14750|ID_89036365|leuC|	KAA2282403.1	NUNG_3716|ID_100019171|leuC|	NEPID_0127|ID_99870162|leuC|
OG0002881		WP_232037999.1			KAA2281629.1
OG0000873	NARC_v1_10153|ID_43912498|	WP_134482669.1	NMY3_02631|ID_89028086|pksG|	A4241_RS08015|ID_89034984|	KAA2280333.1	NUNG_1683|ID_100021204|	NEPID_1807|ID_99871842|
OG0001137	NARC_v1_140039|ID_43914797|	WP_134485118.1	NMY3_01964|ID_89027419|wbpA_3|	A4241_RS10915|ID_89035580|	KAA2281994.1	NUNG_1016|ID_100021871|wbpA|	NEPID_1081|ID_99871116|
OG0001324	NARC_v1_110096|ID_43914575|	WP_172602361.1	NMY3_02325|ID_89027780|ttuD|	A4241_RS09545|ID_89035297|	KAA2282664.1	NUNG_1378|ID_100021509|	NEPID_1393|ID_99871428|
OG0001399	NARC_v1_60008|ID_43913594|	WP_134485280.1	NMY3_02234|ID_89027689|	A4241_RS10005|ID_89035390|	KAA2282745.1	NUNG_1282|ID_100021605|	NEPID_1298|ID_99871333|
OG0000079	NARC_v1_100105|ID_43914426|, NARC_v1_10086|ID_43912431|	WP_172602281.1	NMY3_02568|ID_89028023|pknD_4|, NMY3_02817|ID_89028272|pknD_5|	A4241_RS03235|ID_89033975|, A4241_RS03240|ID_89033976|, A4241_RS08320|ID_89035047|	KAA2279358.1, KAA2281109.1, KAA2283724.1	NUNG_0660|ID_100022227|pknD|, NUNG_1628|ID_100021259|pknD|, NUNG_2539|ID_100020348|
OG0000108	NARC_v1_100094|ID_43914415|, NARC_v1_200053|ID_43915311|	WP_172602060.1	NMY3_00595|ID_89026050|, NMY3_03232|ID_89028687|	A4241_RS00815|ID_89033470|, A4241_RS06395|ID_89034642|	KAA2282079.1, KAA2282862.1	NUNG_2365|ID_100020522|, NUNG_3500|ID_100019387|	NEPID_2992|ID_99873027|, NEPID_3382|ID_99873417|
OG0001778	NARC_v1_70135|ID_43913927|	WP_134483799.1	NMY3_00485|ID_89025940|thiF|	A4241_RS02125|ID_89033742|	KAA2283828.1	NUNG_3387|ID_100019500|	NEPID_3314|ID_99873349|
OG0000071	NARC_v1_70027|ID_43913819|, NARC_v1_90076|ID_43914216|	WP_134484708.1	NMY3_01361|ID_89026816|, NMY3_02958|ID_89028413|	A4241_RS06580|ID_89034679|, A4241_RS12235|ID_89035847|, A4241_RS13150|ID_89036035|	KAA2283093.1, KAA2283587.1	NUNG_0262|ID_100022625|, NUNG_3477|ID_100019410|	NEPID_0457|ID_99870492|, NEPID_0503|ID_99870538|, NEPID_1619|ID_99871654|
OG0001683	NARC_v1_160118|ID_43915132|	WP_134484800.1	NMY3_01438|ID_89026893|	A4241_RS12415|ID_89035885|	KAA2283619.1	NUNG_0491|ID_100022396|	NEPID_0626|ID_99870661|
OG0001790	NARC_v1_70153|ID_43913945|	WP_172602170.1	NMY3_00506|ID_89025961|pucI|	A4241_RS02020|ID_89033719|	KAA2283843.1	NUNG_3406|ID_100019481|	NEPID_3334|ID_99873369|
OG0000316	NARC_v1_150049|ID_43914923|, NARC_v1_150051|ID_43914925|, NARC_v1_150069|ID_43914943|	WP_134483068.1	NMY3_03400|ID_89028855|pgaC_3|	A4241_RS05510|ID_89034452|	KAA2283425.1	NUNG_3220|ID_100019667|	NEPID_2502|ID_99872537|
OG0001589	NARC_v1_30172|ID_43912977|serS|	WP_134483165.1	NMY3_03550|ID_89029005|serS|	A4241_RS05055|ID_89034356|serS|	KAA2283312.1	NUNG_2775|ID_100020112|serS|	NEPID_2655|ID_99872690|serS|
OG0000144	NARC_v1_50174|ID_43913538|, NARC_v1_70008|ID_43913800|	WP_232037938.1	NMY3_00160|ID_89025615|ykuV_1|, NMY3_01039|ID_89026494|ykuV_2|	A4241_RS04120|ID_89034160|	KAA2282869.1	NUNG_3064|ID_100019823|, NUNG_3065|ID_100019822|, NUNG_3739|ID_100019148|	NEPID_0116|ID_99870151|, NEPID_3112|ID_99873147|
OG0001772	NARC_v1_70126|ID_43913918|	WP_134483786.1	NMY3_00476|ID_89025931|algC|	A4241_RS02175|ID_89033751|	KAA2283820.1	NUNG_3378|ID_100019509|	NEPID_3305|ID_99873340|
OG0002271		WP_134484967.1	NMY3_03673|ID_89029128|			NUNG_1750|ID_100021137|, NUNG_2908|ID_100019979|, NUNG_2909|ID_100019978|
OG0001253	NARC_v1_180069|ID_43915231|glyA|	WP_134485744.1	NMY3_00797|ID_89026252|glyA|	A4241_RS00065|ID_89033316|	KAA2282425.1	NUNG_3685|ID_100019202|glyA|	NEPID_0097|ID_99870132|glyA|
OG0002170		WP_134484863.1		A4241_RS14175|ID_89036246|	KAA2283514.1, KAA2283547.1	NUNG_0632|ID_100022255|
OG0001598	NARC_v1_30186|ID_43912991|asnS|	WP_134483156.1	NMY3_03540|ID_89028995|asnS_3|	A4241_RS05105|ID_89034366|asnS|	KAA2283324.1	NUNG_2764|ID_100020123|asnS|	NEPID_2643|ID_99872678|asnS|
OG0000532	NARC_v1_50023|ID_43913387|hisS|	WP_172602209.1	NMY3_00940|ID_89026395|hisS|	A4241_RS14290|ID_89036271|hisS|	KAA2279095.1	NUNG_0027|ID_100022860|	NEPID_0229|ID_99870264|
OG0000610	NARC_v1_40236|ID_43913349|	WP_232037916.1	NMY3_03012|ID_89028467|ppiB_2|	A4241_RS06915|ID_89034750|	KAA2279414.1	NUNG_2132|ID_100020755|	NEPID_2094|ID_99872129|
OG0000143	NARC_v1_130010|ID_43914645|, NARC_v1_70038|ID_43913830|	WP_134484324.1	NMY3_00815|ID_89026270|, NMY3_00816|ID_89026271|, NMY3_00817|ID_89026272|, NMY3_03663|ID_89029118|		KAA2282410.1	NUNG_3704|ID_100019183|, NUNG_3705|ID_100019182|	NEPID_0115|ID_99870150|, NEPID_3221|ID_99873256|
OG0001429	NARC_v1_110066|ID_43914545|	WP_232038037.1	NMY3_02353|ID_89027808|	A4241_RS09405|ID_89035269|apgM|	KAA2282797.1	NUNG_1407|ID_100021480|	NEPID_1423|ID_99871458|
OG0001279	NARC_v1_180029|ID_43915191|hisD|	WP_134484246.1	NMY3_00749|ID_89026204|hisD|	A4241_RS00265|ID_89033359|hisD|	KAA2282455.1	NUNG_3640|ID_100019247|hisD|	NEPID_0051|ID_99870086|hisD|
OG0000794	NARC_v1_40220|ID_43913333|	WP_134484081.1	NMY3_02996|ID_89028451|	A4241_RS01160|ID_89033543|	KAA2280085.1	NUNG_2115|ID_100020772|	NEPID_2628|ID_99872663|
OG0001812	NARC_v1_70050|ID_43913842|eif2g|	WP_232037943.1	NMY3_00405|ID_89025860|selB_2|	A4241_RS02540|ID_89033825|	KAA2283880.1	NUNG_3310|ID_100019577|eif2g|	NEPID_3231|ID_99873266|eif2g|
OG0001195	NARC_v1_90169|ID_43914309|	WP_134482892.1	NMY3_03138|ID_89028593|htrA|	A4241_RS06715|ID_89034707|	KAA2282137.1	NUNG_2238|ID_100020649|	NEPID_2185|ID_99872220|
OG0001573	NARC_v1_30140|ID_43912945|	WP_134483184.1	NMY3_03583|ID_89029038|	A4241_RS04920|ID_89034326|	KAA2283293.1	NUNG_2807|ID_100020080|	NEPID_2685|ID_99872720|
OG0001277	NARC_v1_180031|ID_43915193|hmgA|	WP_232037967.1	NMY3_00751|ID_89026206|mvaA|	A4241_RS00255|ID_89033357|	KAA2282453.1	NUNG_3642|ID_100019245|hmgA|	NEPID_0053|ID_99870088|hmgA|
OG0000849	NARC_v1_10184|ID_43912529|	WP_134482693.1	NMY3_02663|ID_89028118|sufS|	A4241_RS07870|ID_89034953|	KAA2280255.1	NUNG_1725|ID_100021162|	NEPID_1843|ID_99871878|
OG0001836	NARC_v1_80082|ID_43914069|	WP_134482942.1	NMY3_01664|ID_89027119|yfeX|	A4241_RS11750|ID_89035749|		NUNG_0695|ID_100022192|, NUNG_0696|ID_100022191|, NUNG_0697|ID_100022190|
OG0001652	NARC_v1_30148|ID_43912953|ytsJ|	WP_134483177.1	NMY3_03574|ID_89029029|	A4241_RS04955|ID_89034333|	KAA2283442.1	NUNG_2797|ID_100020090|ytsJ|	NEPID_2677|ID_99872712|ytsJ|
OG0001776	NARC_v1_70132|ID_43913924|	WP_134483795.1	NMY3_00482|ID_89025937|	A4241_RS02145|ID_89033745|	KAA2283826.1	NUNG_3384|ID_100019503|	NEPID_3311|ID_99873346|
OG0001105	NARC_v1_140076|ID_43914834|	WP_134485084.1	NMY3_01926|ID_89027381|	A4241_RS11095|ID_89035616|	KAA2281960.1	NUNG_0977|ID_100021910|	NEPID_1043|ID_99871078|
OG0000694	NARC_v1_60090|ID_43913676|eno|	WP_134485210.1	NMY3_02128|ID_89027583|eno|	A4241_RS10390|ID_89035470|	KAA2279729.1	NUNG_1169|ID_100021718|eno|	NEPID_1224|ID_99871259|eno|
OG0000366	NARC_v1_40163|ID_43913276|	WP_134482787.1	NMY3_02928|ID_89028383|crtQ|	A4241_RS07485|ID_89034872|	KAA2280049.1	NUNG_2064|ID_100020823|crtQ|, NUNG_3245|ID_100019642|	NEPID_2033|ID_99872068|
OG0001747	NARC_v1_70080|ID_43913872|	WP_134483718.1	NMY3_00435|ID_89025890|nrgA|	A4241_RS02375|ID_89033794|	KAA2283789.1	NUNG_3339|ID_100019548|	NEPID_3263|ID_99873298|
OG0000483	NARC_v1_10033|ID_43912378|	WP_134482563.1	NMY3_02520|ID_89027975|	A4241_RS08540|ID_89035091|	KAA2278704.1	NUNG_1576|ID_100021311|	NEPID_1684|ID_99871719|
OG0000779	NARC_v1_40188|ID_43913301|ahcY|	WP_134482809.1	NMY3_02954|ID_89028409|ahcY_2|	A4241_RS07360|ID_89034846|	KAA2280068.1	NUNG_2090|ID_100020797|ahcY|	NEPID_2058|ID_99872093|ahcY|
OG0000022	NARC_v1_100153|ID_43914474|, NARC_v1_40145|ID_43913258|, NARC_v1_40192|ID_43913305|, NARC_v1_40193|ID_43913306|, NARC_v1_60189|ID_43913775|	WP_172602242.1	NMY3AM_3280|ID_89025268|, NMY3_00373|ID_89025828|, NMY3_00559|ID_89026014|, NMY3_01234|ID_89026689|	A4241_RS02645|ID_89033848|, A4241_RS07245|ID_89034822|, A4241_RS08720|ID_89035128|, A4241_RS08880|ID_89035160|	KAA2279070.1, KAA2282963.1, KAA2283749.1	NUNG_0334|ID_100022553|, NUNG_0532|ID_100022355|, NUNG_1086|ID_100021801|, NUNG_1973|ID_100020914|
OG0000555	NARC_v1_230007|ID_43915404|trpB|	WP_134482500.1	NMY3_02468|ID_89027923|trpB|	A4241_RS08815|ID_89035147|trpB|	KAA2279148.1	NUNG_1521|ID_100021366|trpB|	NEPID_1638|ID_99871673|
OG0000703	NARC_v1_60079|ID_43913665|	WP_134485219.1	NMY3_02141|ID_89027596|	A4241_RS10340|ID_89035460|	KAA2279738.1	NUNG_1179|ID_100021708|	NEPID_1234|ID_99871269|
OG0000594	NARC_v1_10059|ID_43912404|citZ|	WP_134482587.1	NMY3_02546|ID_89028001|citZ|	A4241_RS08420|ID_89035067|	KAA2279287.1	NUNG_1602|ID_100021285|citZ|	NEPID_1710|ID_99871745|citZ|
OG0002085		WP_134484214.1			KAA2279056.1		NEPID_0393|ID_99870428|, NEPID_0752|ID_99870787|, NEPID_2110|ID_99872145|
OG0000562	NARC_v1_230014|ID_43915411|	WP_232037893.1	NMY3_02475|ID_89027930|pgsA1|	A4241_RS08780|ID_89035140|	KAA2279155.1	NUNG_1528|ID_100021359|	NEPID_1646|ID_99871681|
OG0001381	NARC_v1_220020|ID_43915386|	WP_172602350.1	NMY3_02258|ID_89027713|trm1|	A4241_RS09885|ID_89035365|	KAA2282726.1	NUNG_1307|ID_100021580|	NEPID_1322|ID_99871357|
OG0000817	NARC_v1_40214|ID_43913327|	WP_197731085.1	NMY3_02989|ID_89028444|	A4241_RS07170|ID_89034807|	KAA2280127.1	NUNG_2109|ID_100020778|	NEPID_2074|ID_99872109|
OG0000545	NARC_v1_50012|ID_43913376|	WP_232037979.1	NMY3_00930|ID_89026385|ychF|	A4241_RS14350|ID_89036284|	KAA2279110.1	NUNG_0016|ID_100022871|	NEPID_0218|ID_99870253|
OG0001335	NARC_v1_110107|ID_43914586|bioF|	WP_172602364.1	NMY3_02314|ID_89027769|bioF|	A4241_RS09600|ID_89035308|	KAA2282675.1	NUNG_1366|ID_100021521|	NEPID_1380|ID_99871415|
OG0001616	NARC_v1_30234|ID_43913039|	WP_172602090.1	NMY3_03513|ID_89028968|gppA|	A4241_RS05230|ID_89034394|	KAA2283347.1	NUNG_2733|ID_100020154|	NEPID_2610|ID_99872645|
OG0002741		WP_172602233.1	NMY3_02818|ID_89028273|arsA|			NUNG_1728|ID_100021159|
OG0001955		WP_134484886.1	NMY3_01609|ID_89027064|algG|	A4241_RS13325|ID_89036072|	KAA2282984.1	NUNG_0617|ID_100022270|	NEPID_0473|ID_99870508|
OG0001151	NARC_v1_140112|ID_43914870|cbiD|	WP_232038005.1	NMY3_01891|ID_89027346|	A4241_RS11265|ID_89035651|	KAA2282041.1	NUNG_0942|ID_100021945|cbiD|	NEPID_1009|ID_99871044|cbiD|
OG0000819	NARC_v1_90123|ID_43914263|purK|	WP_172602046.1	NMY3_03098|ID_89028553|purK|	A4241_RS07100|ID_89034793|purK|	KAA2280129.1	NUNG_2196|ID_100020691|purK|	NEPID_2146|ID_99872181|purK|
OG0000498	NARC_v1_60198|ID_43913784|	WP_172602335.1	NMY3_02040|ID_89027495|murG|	A4241_RS10540|ID_89035500|	KAA2278895.1	NUNG_1076|ID_100021811|	NEPID_1125|ID_99871160|
OG0000732	NARC_v1_110036|ID_43914515|	WP_134485348.1	NMY3_02390|ID_89027845|	A4241_RS09255|ID_89035238|	KAA2279856.1	NUNG_1438|ID_100021449|	NEPID_1451|ID_99871486|
OG0000911	NARC_v1_40094|ID_43913207|	WP_197731130.1	NMY3_01703|ID_89027158|	A4241_RS03935|ID_89034124|	KAA2280698.1	NUNG_3240|ID_100019647|	NEPID_1987|ID_99872022|
OG0001420	NARC_v1_60037|ID_43913623|	WP_172602345.1	NMY3_02204|ID_89027659|hemB_2|	A4241_RS10155|ID_89035422|	KAA2282770.1	NUNG_1253|ID_100021634|	NEPID_1271|ID_99871306|
OG0000931	NARC_v1_80018|ID_43914005|	WP_134483000.1	NMY3_03290|ID_89028745|	A4241_RS05995|ID_89034555|	KAA2280772.1	NUNG_2432|ID_100020455|	NEPID_2356|ID_99872391|
OG0001752	NARC_v1_50121|ID_43913485|	WP_134483737.1	NMY3_01004|ID_89026459|	A4241_RS02345|ID_89033788|	KAA2283795.1	NUNG_0100|ID_100022787|	NEPID_0302|ID_99870337|
OG0000459	NARC_v1_70136|ID_43913928|	WP_232037951.1	NMY3_00486|ID_89025941|thrC_1|	A4241_RS02120|ID_89033741|thrC|	KAA2283829.1	NUNG_3204|ID_100019683|, NUNG_3388|ID_100019499|	NEPID_3315|ID_99873350|
OG0000544	NARC_v1_50039|ID_43913403|	WP_172602210.1	NMY3_00956|ID_89026411|	A4241_RS14215|ID_89036256|	KAA2279107.1	NUNG_0042|ID_100022845|	NEPID_0246|ID_99870281|
OG0000874	NARC_v1_10152|ID_43912497|	WP_134482668.1	NMY3_02630|ID_89028085|mqnE_3|	A4241_RS08020|ID_89034985|	KAA2280334.1	NUNG_1682|ID_100021205|	NEPID_1806|ID_99871841|
OG0002116	NARC_v1_80142|ID_43914129|	WP_134484905.1			KAA2281193.1, KAA2281570.1	NUNG_1943|ID_100020944|
OG0000127	NARC_v1_140013|ID_43914771|, NARC_v1_50185|ID_43913549|	WP_134482990.1	NMY3_03058|ID_89028513|	A4241_RS05310|ID_89034410|, A4241_RS06060|ID_89034568|	KAA2279375.1, KAA2279382.1	NUNG_1058|ID_100021829|, NUNG_1059|ID_100021828|	NEPID_2534|ID_99872569|, NEPID_2548|ID_99872583|
OG0001717	NARC_v1_70032|ID_43913824|	WP_134483648.1	NMY3_00392|ID_89025847|selB_1|	A4241_RS02615|ID_89033841|	KAA2283754.1	NUNG_3296|ID_100019591|	NEPID_3215|ID_99873250|
OG0001404	NARC_v1_60013|ID_43913599|lysK|	WP_197731192.1	NMY3_02229|ID_89027684|dapE_2|	A4241_RS10030|ID_89035395|	KAA2282750.1	NUNG_1276|ID_100021611|lysK|	NEPID_1293|ID_99871328|lysK|
OG0001724	NARC_v1_70044|ID_43913836|	WP_134483663.1	NMY3_00401|ID_89025856|	A4241_RS02560|ID_89033830|	KAA2283762.1	NUNG_3305|ID_100019582|	NEPID_3226|ID_99873261|
OG0001093	NARC_v1_140093|ID_43914851|	WP_232038007.1	NMY3_01910|ID_89027365|	A4241_RS11170|ID_89035631|	KAA2281947.1	NUNG_0960|ID_100021927|	NEPID_1026|ID_99871061|
OG0001161	NARC_v1_80055|ID_43914042|	WP_134482965.1	NMY3_03254|ID_89028709|rimK|	A4241_RS06310|ID_89034623|	KAA2282064.1	NUNG_2386|ID_100020501|	NEPID_2322|ID_99872357|
OG0001558	NARC_v1_50044|ID_43913408|	WP_172602215.1	NMY3_00961|ID_89026416|	A4241_RS14025|ID_89036214|	KAA2283227.1	NUNG_0049|ID_100022838|	NEPID_0251|ID_99870286|
OG0001316	NARC_v1_110083|ID_43914562|	WP_172602358.1	NMY3_02339|ID_89027794|	A4241_RS09475|ID_89035283|	KAA2282655.1	NUNG_1392|ID_100021495|	NEPID_1407|ID_99871442|
OG0000857	NARC_v1_10176|ID_43912521|purP|	WP_134482685.1	NMY3_02655|ID_89028110|	A4241_RS07910|ID_89034961|	KAA2280263.1	NUNG_1717|ID_100021170|purP|	NEPID_1834|ID_99871869|purP|
OG0001730	NARC_v1_70054|ID_43913846|dys|	WP_232037944.1	NMY3_00409|ID_89025864|	A4241_RS02520|ID_89033821|	KAA2283768.1	NUNG_3314|ID_100019573|dys|	NEPID_3235|ID_99873270|dys|
OG0002905		WP_134484605.1			KAA2283282.1
OG0001731	NARC_v1_70055|ID_43913847|dys|	WP_134483676.1	NMY3_00410|ID_89025865|	A4241_RS02515|ID_89033820|	KAA2283769.1	NUNG_3315|ID_100019572|	NEPID_3236|ID_99873271|
OG0000284	NARC_v1_160010|ID_43915024|	WP_134484992.1	NMY3_03699|ID_89029154|ybiR_2|	A4241_RS13385|ID_89036085|, A4241_RS13490|ID_89036107|	KAA2281612.1	NUNG_3472|ID_100019415|	NEPID_1506|ID_99871541|, NEPID_3377|ID_99873412|
OG0000312	NARC_v1_40048|ID_43913161|, NARC_v1_50095|ID_43913459|drrA|	WP_197731160.1	NMY3_02744|ID_89028199|ybhF|	A4241_RS13905|ID_89036190|	KAA2283207.1	NUNG_0602|ID_100022285|, NUNG_1824|ID_100021063|	NEPID_0281|ID_99870316|drrA|
OG0003210		WP_134482620.1	NMY3_02588|ID_89028043|
OG0001007	NARC_v1_30014|ID_43912819|	WP_172602114.1	NMY3_00006|ID_89025461|	A4241_RS04430|ID_89034224|	KAA2281111.1	NUNG_2974|ID_100019913|	NEPID_2797|ID_99872832|
OG0001304	NARC_v1_110064|ID_43914543|	WP_134485386.1	NMY3_02355|ID_89027810|galT|	A4241_RS09395|ID_89035267|	KAA2282642.1	NUNG_1409|ID_100021478|	NEPID_1425|ID_99871460|
OG0000387		WP_134483497.1	NMY3_02690|ID_89028145|		KAA2280720.1, KAA2283120.1	NUNG_2845|ID_100020042|	NEPID_0426|ID_99870461|, NEPID_0674|ID_99870709|, NEPID_0675|ID_99870710|
OG0000354	NARC_v1_210013|ID_43915324|	WP_134484786.1	NMY3_01422|ID_89026877|	A4241_RS12490|ID_89035902|	KAA2279391.1, KAA2283633.1	NUNG_0475|ID_100022412|	NEPID_0610|ID_99870645|
OG0003199		WP_134483573.1					NEPID_3149|ID_99873184|
OG0001461	NARC_v1_200036|ID_43915294|	WP_134484137.1	NMY3_00612|ID_89026067|	A4241_RS00735|ID_89033453|	KAA2282849.1	NUNG_3519|ID_100019368|	NEPID_3399|ID_99873434|
OG0001135	NARC_v1_140042|ID_43914800|mtnA|	WP_232038010.1	NMY3_01961|ID_89027416|mtnA|	A4241_RS10930|ID_89035583|mtnA|	KAA2281992.1	NUNG_1013|ID_100021874|	NEPID_1077|ID_99871112|
OG0002319		WP_134483868.1	NMY3_01101|ID_89026556|		KAA2280645.1	NUNG_0224|ID_100022663|
OG0002582		WP_172602304.1	NMY3_01091|ID_89026546|		KAA2281595.1
OG0000989	NARC_v1_150134|ID_43915008|	WP_134483020.1	NMY3_03314|ID_89028769|	A4241_RS05875|ID_89034528|	KAA2280837.1	NUNG_2456|ID_100020431|	NEPID_2380|ID_99872415|
OG0001089	NARC_v1_140098|ID_43914856|	WP_134485067.1	NMY3_01905|ID_89027360|	A4241_RS11195|ID_89035636|	KAA2281943.1	NUNG_0956|ID_100021931|	NEPID_1022|ID_99871057|
OG0000299		WP_134482908.1	NMY3_00700|ID_89026155|spo0C_2|, NMY3_02079|ID_89027534|spo0C_4|, NMY3_03176|ID_89028631|spo0C_5|, NMY3_03702|ID_89029157|spo0C_6|	A4241_RS13515|ID_89036112|	KAA2282933.1, KAA2282939.1	NUNG_1124|ID_100021763|
OG0001606	NARC_v1_30221|ID_43913026|	WP_134483143.1	NMY3_03526|ID_89028981|drrA_2|	A4241_RS05180|ID_89034384|	KAA2283334.1	NUNG_2747|ID_100020140|drrA|	NEPID_2622|ID_99872657|
OG0000508	NARC_v1_10451|ID_43912796|	WP_134485048.1	NMY3_01879|ID_89027334|	A4241_RS11325|ID_89035663|	KAA2278926.1	NUNG_0931|ID_100021956|	NEPID_0998|ID_99871033|
OG0001749	NARC_v1_70083|ID_43913875|	WP_134483722.1	NMY3_00437|ID_89025892|	A4241_RS02365|ID_89033792|	KAA2283791.1	NUNG_3342|ID_100019545|	NEPID_3267|ID_99873302|
OG0000611	NARC_v1_10001|ID_43912346|	WP_134482512.1	NMY3_02481|ID_89027936|	A4241_RS08750|ID_89035134|	KAA2279531.1	NUNG_1534|ID_100021353|	NEPID_1652|ID_99871687|
OG0000630	NARC_v1_10005|ID_43912350|	WP_232037894.1	NMY3_02486|ID_89027941|metH_2|	A4241_RS08730|ID_89035130|	KAA2279569.1	NUNG_1540|ID_100021347|	NEPID_1656|ID_99871691|
OG0001259	NARC_v1_180062|ID_43915224|	WP_134484288.1	NMY3_00790|ID_89026245|	A4241_RS00100|ID_89033323|	KAA2282431.1	NUNG_3678|ID_100019209|	NEPID_0089|ID_99870124|
OG0001712	NARC_v1_210008|ID_43915319|icd|	WP_232037988.1	NMY3_01427|ID_89026882|hicd_1|	A4241_RS12465|ID_89035897|	KAA2283667.1	NUNG_0480|ID_100022407|hicd|	NEPID_0615|ID_99870650|icd|
OG0001562	NARC_v1_90023|ID_43914163|radA|	WP_232037986.1	NMY3_01279|ID_89026734|	A4241_RS12800|ID_89035966|radA|	KAA2283235.1	NUNG_0384|ID_100022503|radA|	NEPID_0538|ID_99870573|radA|
OG0001932	NARC_v1_80074|ID_43914061|	WP_172602061.1	NMY3_03235|ID_89028690|	A4241_RS06385|ID_89034640|	KAA2282077.1	NUNG_2367|ID_100020520|
OG0000134	NARC_v1_30157|ID_43912962|	WP_134483396.1	NMY3_01717|ID_89027172|, NMY3_01719|ID_89027174|fgd1_4|, NMY3_01720|ID_89027175|fgd_2|	A4241_RS04985|ID_89034340|, A4241_RS15035|ID_89034341|	KAA2280446.1	NUNG_1220|ID_100021667|, NUNG_2789|ID_100020098|	NEPID_2999|ID_99873034|, NEPID_3000|ID_99873035|
OG0001430	NARC_v1_110067|ID_43914546|	WP_172602357.1	NMY3_02352|ID_89027807|	A4241_RS09410|ID_89035270|	KAA2282798.1	NUNG_1406|ID_100021481|	NEPID_1422|ID_99871457|
OG0001492	NARC_v1_200039|ID_43915297|	WP_232037962.1	NMY3_00609|ID_89026064|mraY|	A4241_RS00745|ID_89033455|	KAA2282998.1	NUNG_3517|ID_100019370|mraY|	NEPID_3396|ID_99873431|aglH|
OG0000682	NARC_v1_130073|ID_43914708|pstC|	WP_197731155.1	NMY3_00858|ID_89026313|pstC|	A4241_RS14615|ID_89036338|pstC|	KAA2279657.1	NUNG_3769|ID_100019118|pstC|	NEPID_0145|ID_99870180|pstC|
OG0001068	NARC_v1_10295|ID_43912640|yhbW|	WP_197731181.1	NMY3_01792|ID_89027247|luxA_2|	A4241_RS11695|ID_89035738|	KAA2281417.1	NUNG_0833|ID_100022054|yhbW|	NEPID_0858|ID_99870893|yhbW|
OG0000497	NARC_v1_60196|ID_43913782|	WP_134485186.1	NMY3_02043|ID_89027498|	A4241_RS10530|ID_89035498|	KAA2278893.1	NUNG_1079|ID_100021808|	NEPID_1128|ID_99871163|
OG0000584	NARC_v1_10046|ID_43912391|	WP_134482575.1	NMY3_02533|ID_89027988|	A4241_RS08480|ID_89035079|	KAA2279275.1	NUNG_1589|ID_100021298|	NEPID_1698|ID_99871733|
OG0000599	NARC_v1_10084|ID_43912429|	WP_172602002.1	NMY3_02566|ID_89028021|	A4241_RS08330|ID_89035049|	KAA2279360.1	NUNG_1626|ID_100021261|	NEPID_1732|ID_99871767|
OG0001884		WP_197731125.1	NMY3_01012|ID_89026467|pitA|	A4241_RS03445|ID_89034021|	KAA2280443.1	NUNG_0109|ID_100022778|pit|	NEPID_0307|ID_99870342|pit|
OG0002814		WP_172602178.1	NMY3_02881|ID_89028336|				NEPID_3519|ID_99873554|
OG0000040	NARC_v1_40237|ID_43913350|, NARC_v1_60057|ID_43913643|	WP_172602339.1	NMY3_01074|ID_89026529|corA_1|, NMY3_01758|ID_89027213|corA_2|, NMY3_01759|ID_89027214|, NMY3_02164|ID_89027619|corA_5|	A4241_RS01455|ID_89033604|, A4241_RS10230|ID_89035437|	KAA2280435.1, KAA2282793.1	NUNG_1201|ID_100021686|, NUNG_1957|ID_100020930|, NUNG_1958|ID_100020929|, NUNG_2863|ID_100020024|	NEPID_1252|ID_99871287|, NEPID_2559|ID_99872594|
OG0001131	NARC_v1_140046|ID_43914804|priL|	WP_134485112.1	NMY3_01957|ID_89027412|	A4241_RS10950|ID_89035587|	KAA2281988.1	NUNG_1009|ID_100021878|priL|	NEPID_1073|ID_99871108|priL|
OG0000982	NARC_v1_150082|ID_43914956|	WP_172602079.1	NMY3_03363|ID_89028818|	A4241_RS05645|ID_89034480|	KAA2280828.1	NUNG_2509|ID_100020378|	NEPID_2430|ID_99872465|
OG0000301		WP_134485159.1	NMY3_00199|ID_89025654|, NMY3_00575|ID_89026030|petE_2|, NMY3_03701|ID_89029156|mauC_8|	A4241_RS09060|ID_89035197|, A4241_RS13510|ID_89036111|	KAA2282940.1		NEPID_0032|ID_99870067|petE|, NEPID_3273|ID_99873308|
OG0001370	NARC_v1_110150|ID_43914629|	WP_172602366.1	NMY3_02271|ID_89027726|	A4241_RS09810|ID_89035351|	KAA2282713.1	NUNG_1323|ID_100021564|	NEPID_1337|ID_99871372|
OG0000593	NARC_v1_10034|ID_43912379|	WP_134482564.1	NMY3_02521|ID_89027976|	A4241_RS08535|ID_89035090|	KAA2279286.1	NUNG_1577|ID_100021310|	NEPID_1685|ID_99871720|
OG0000605	NARC_v1_10076|ID_43912421|trxB|	WP_134482599.1	NMY3_02559|ID_89028014|ahpF|	A4241_RS08360|ID_89035055|	KAA2279367.1	NUNG_1617|ID_100021270|ahpF|	NEPID_1724|ID_99871759|trxB|
OG0000341		WP_134484713.1	NMY3_00546|ID_89026001|, NMY3_00547|ID_89026002|	A4241_RS06130|ID_89034584|, A4241_RS06980|ID_89034768|	KAA2279137.1	NUNG_2890|ID_100019997|	NEPID_2518|ID_99872553|
OG0001639	NARC_v1_150036|ID_43914910|	WP_172602083.1	NMY3_03411|ID_89028866|slcC_2|	A4241_RS05470|ID_89034444|	KAA2283408.1	NUNG_2572|ID_100020315|slcC|	NEPID_2461|ID_99872496|
OG0001334	NARC_v1_110106|ID_43914585|bioB|	WP_232038041.1	NMY3_02315|ID_89027770|bioB|	A4241_RS09595|ID_89035307|bioB|	KAA2282674.1	NUNG_1367|ID_100021520|bioB|	NEPID_1381|ID_99871416|bioB|
OG0000450	NARC_v1_50109|ID_43913473|	WP_172602275.1	NMY3_00995|ID_89026450|	A4241_RS04180|ID_89034171|, A4241_RS04195|ID_89034174|	KAA2283552.1	NUNG_0087|ID_100022800|	NEPID_0293|ID_99870328|
OG0001066	NARC_v1_10415|ID_43912760|	WP_232038003.1	NMY3_01852|ID_89027307|corA_3|	A4241_RS11470|ID_89035692|	KAA2281412.1	NUNG_0899|ID_100021988|	NEPID_0974|ID_99871009|
OG0000588	NARC_v1_10041|ID_43912386|egtD|	WP_172601995.1	NMY3_02528|ID_89027983|egtD|	A4241_RS08500|ID_89035083|egtD|	KAA2279279.1	NUNG_1584|ID_100021303|	NEPID_1693|ID_99871728|
OG0000367	NARC_v1_40175|ID_43913288|	WP_134482799.1	NMY3_02941|ID_89028396|	A4241_RS07420|ID_89034859|	KAA2280059.1	NUNG_2077|ID_100020810|	NEPID_2045|ID_99872080|, NEPID_2926|ID_99872961|
OG0002805		WP_134483531.1	NMY3_00234|ID_89025689|				NEPID_3039|ID_99873074|
OG0002908		WP_134485163.1			KAA2283506.1
OG0000500	NARC_v1_60200|ID_43913786|	WP_134485182.1	NMY3_02038|ID_89027493|	A4241_RS10550|ID_89035502|	KAA2278897.1	NUNG_1074|ID_100021813|	NEPID_1123|ID_99871158|
OG0001374	NARC_v1_220027|ID_43915393|	WP_134485307.1	NMY3_02265|ID_89027720|	A4241_RS09840|ID_89035357|	KAA2282717.1	NUNG_1315|ID_100021572|	NEPID_1329|ID_99871364|
OG0001177	NARC_v1_80110|ID_43914097|	WP_134482933.1	NMY3_03219|ID_89028674|	A4241_RS06455|ID_89034654|	KAA2282100.1	NUNG_2352|ID_100020535|	NEPID_2285|ID_99872320|
OG0000928	NARC_v1_80027|ID_43914014|pdxS|	WP_197731098.1	NMY3_03282|ID_89028737|pdxS|	A4241_RS06205|ID_89034601|pdxS|	KAA2280762.1	NUNG_2411|ID_100020476|pdxS|	NEPID_2349|ID_99872384|pdxS|
OG0001462	NARC_v1_200041|ID_43915299|	WP_172602191.1	NMY3_00608|ID_89026063|	A4241_RS00750|ID_89033456|	KAA2282851.1	NUNG_3514|ID_100019373|	NEPID_3394|ID_99873429|
OG0002331		WP_134484101.1	NMY3_01491|ID_89026946|	A4241_RS00925|ID_89033494|	KAA2281264.1
OG0000549	NARC_v1_50036|ID_43913400|	WP_197731158.1	NMY3_00953|ID_89026408|iolG|	A4241_RS14230|ID_89036259|	KAA2279115.1	NUNG_0039|ID_100022848|	NEPID_0242|ID_99870277|
OG0001328	NARC_v1_110100|ID_43914579|	WP_134485440.1	NMY3_02321|ID_89027776|asnB_3|	A4241_RS09565|ID_89035301|	KAA2282668.1	NUNG_1373|ID_100021514|	NEPID_1387|ID_99871422|
OG0000514	NARC_v1_10430|ID_43912775|	WP_134485037.1	NMY3_01864|ID_89027319|	A4241_RS11390|ID_89035676|	KAA2278938.1	NUNG_0912|ID_100021975|	NEPID_0984|ID_99871019|
OG0000248		WP_134485170.1	NMY3_03022|ID_89028477|	A4241_RS07010|ID_89034774|, A4241_RS13035|ID_89036012|	KAA2278751.1, KAA2283380.1	NUNG_1054|ID_100021833|, NUNG_2632|ID_100020255|	NEPID_0458|ID_99870493|
OG0001709	NARC_v1_160083|ID_43915097|	WP_134484827.1	NMY3_01476|ID_89026931|fucO|	A4241_RS12250|ID_89035851|	KAA2283664.1	NUNG_0530|ID_100022357|	NEPID_0665|ID_99870700|
OG0000751	NARC_v1_110035|ID_43914514|	WP_134485346.1	NMY3_02391|ID_89027846|menA|	A4241_RS09250|ID_89035237|	KAA2279880.1	NUNG_1439|ID_100021448|menA|	NEPID_1452|ID_99871487|
OG0001274	NARC_v1_180037|ID_43915199|	WP_134484256.1	NMY3_00756|ID_89026211|	A4241_RS00230|ID_89033349|	KAA2282449.1	NUNG_3648|ID_100019239|	NEPID_0059|ID_99870094|
OG0001960	NARC_v1_90016|ID_43914156|	WP_134484747.1	NMY3_01287|ID_89026742|	A4241_RS12765|ID_89035959|	KAA2283047.1	NUNG_0391|ID_100022496|
OG0001401	NARC_v1_60010|ID_43913596|	WP_134485278.1	NMY3_02232|ID_89027687|	A4241_RS10015|ID_89035392|	KAA2282747.1	NUNG_1279|ID_100021608|	NEPID_1296|ID_99871331|
OG0000364	NARC_v1_110051|ID_43914530|	WP_134485370.1	NMY3_02367|ID_89027822|argK|, NMY3_02369|ID_89027824|	A4241_RS09335|ID_89035255|meaB|	KAA2279869.1	NUNG_1422|ID_100021465|	NEPID_1438|ID_99871473|
OG0000002		WP_134484700.1	NMY3_00040|ID_89025495|, NMY3_00041|ID_89025496|, NMY3_00177|ID_89025632|, NMY3_00274|ID_89025729|, NMY3_00289|ID_89025744|, NMY3_00591|ID_89026046|, NMY3_00636|ID_89026091|, NMY3_00637|ID_89026092|, NMY3_00649|ID_89026104|, NMY3_00650|ID_89026105|, NMY3_00865|ID_89026320|, NMY3_00866|ID_89026321|, NMY3_00905|ID_89026360|, NMY3_00906|ID_89026361|, NMY3_01065|ID_89026520|, NMY3_01201|ID_89026656|,…		KAA2281544.1	NUNG_0269|ID_100022618|	NEPID_1758|ID_99871793|
OG0001723	NARC_v1_70043|ID_43913835|mjaIIIM|	WP_134483661.1	NMY3_00400|ID_89025855|dpnM|	A4241_RS02565|ID_89033831|	KAA2283761.1	NUNG_3304|ID_100019583|mjaIIIM|	NEPID_3225|ID_99873260|mjaIIIM|
OG0000521	NARC_v1_80106|ID_43914093|	WP_172602142.1	NMY3_03223|ID_89028678|	A4241_RS03365|ID_89034004|	KAA2279018.1	NUNG_2356|ID_100020531|	NEPID_2290|ID_99872325|
OG0002534		WP_197731143.1	NMY3_00322|ID_89025777|	A4241_RS01710|ID_89033656|			NEPID_3555|ID_99873590|
OG0001710	NARC_v1_160093|ID_43915107|nadC|	WP_134484818.1	NMY3_01466|ID_89026921|nadC|	A4241_RS12295|ID_89035861|nadC|	KAA2283665.1	NUNG_0521|ID_100022366|nadC|	NEPID_0655|ID_99870690|nadC|
OG0000338	NARC_v1_10439|ID_43912784|	WP_134485040.1	NMY3_01869|ID_89027324|	A4241_RS11365|ID_89035671|	KAA2278934.1	NUNG_0919|ID_100021968|, NUNG_0920|ID_100021967|	NEPID_0989|ID_99871024|
OG0001620	NARC_v1_30242|ID_43913047|	WP_134483128.1	NMY3_03508|ID_89028963|	A4241_RS05255|ID_89034399|	KAA2283352.1	NUNG_2728|ID_100020159|	NEPID_2605|ID_99872640|
OG0000933	NARC_v1_80015|ID_43914002|	WP_172602069.1	NMY3_03292|ID_89028747|	A4241_RS05985|ID_89034553|	KAA2280774.1	NUNG_2435|ID_100020452|	NEPID_2360|ID_99872395|
OG0000995	NARC_v1_150113|ID_43914987|sucD|	WP_197731105.1	NMY3_03334|ID_89028789|sucD_2|	A4241_RS05780|ID_89034508|sucD|	KAA2280843.1	NUNG_2476|ID_100020411|sucD|	NEPID_2400|ID_99872435|sucD|
OG0001122	NARC_v1_140057|ID_43914815|mdh|	WP_134485102.1	NMY3_01945|ID_89027400|mdh|	A4241_RS11000|ID_89035597|	KAA2281979.1	NUNG_0997|ID_100021890|mdh|	NEPID_1062|ID_99871097|mdh|
OG0000816	NARC_v1_40210|ID_43913323|ctaB|	WP_232037913.1	NMY3_02985|ID_89028440|ctaB_1|	A4241_RS07195|ID_89034812|cyoE|	KAA2280126.1	NUNG_2105|ID_100020782|ctaB|	NEPID_2070|ID_99872105|ctaB|
OG0001661	NARC_v1_160088|ID_43915102|	WP_134484823.1	NMY3_01471|ID_89026926|	A4241_RS12270|ID_89035855|	KAA2283592.1	NUNG_0527|ID_100022360|	NEPID_0661|ID_99870696|
OG0001438	NARC_v1_220010|ID_43915376|tfb|	WP_230207463.1	NMY3_02248|ID_89027703|	A4241_RS09930|ID_89035374|	KAA2282807.1	NUNG_1297|ID_100021590|tfb|	NEPID_1311|ID_99871346|tfb|
OG0000860	NARC_v1_40047|ID_43913160|	WP_134482750.1	NMY3_02743|ID_89028198|eryG|	A4241_RS07760|ID_89034928|	KAA2280267.1	NUNG_1823|ID_100021064|eryG|	NEPID_1957|ID_99871992|
OG0000240	NARC_v1_50007|ID_43913371|	WP_172602164.1	NMY3_00578|ID_89026033|czcD_1|, NMY3_00926|ID_89026381|czcD_2|	A4241_RS02350|ID_89033789|	KAA2283563.1, KAA2283794.1	NUNG_0011|ID_100022876|	NEPID_0213|ID_99870248|, NEPID_3009|ID_99873044|
OG0000236	NARC_v1_30237|ID_43913042|, NARC_v1_50181|ID_43913545|	WP_172602287.1	NMY3_03511|ID_89028966|tam|	A4241_RS05240|ID_89034396|	KAA2283349.1, KAA2283492.1	NUNG_2731|ID_100020156|	NEPID_2608|ID_99872643|, NEPID_3209|ID_99873244|
OG0001741	NARC_v1_70069|ID_43913861|	WP_172602162.1	NMY3_00422|ID_89025877|prs|	A4241_RS02430|ID_89033805|	KAA2283781.1	NUNG_3327|ID_100019560|	NEPID_3249|ID_99873284|
OG0001026	NARC_v1_30051|ID_43912856|	WP_197731119.1	NMY3_03737|ID_89029192|citE|	A4241_RS04590|ID_89034256|	KAA2281137.1	NUNG_2938|ID_100019949|	NEPID_2763|ID_99872798|
OG0000243	NARC_v1_190013|ID_43915246|	WP_134484039.1	NMY3_00242|ID_89025697|	A4241_RS01305|ID_89033573|	KAA2283872.1	NUNG_3239|ID_100019648|, NUNG_3622|ID_100019265|	NEPID_3158|ID_99873193|, NEPID_3441|ID_99873476|, NEPID_3451|ID_99873486|
OG0000673	NARC_v1_130075|ID_43914710|pstB|	WP_232037975.1	NMY3_00860|ID_89026315|pstB3|	A4241_RS14605|ID_89036336|pstB|	KAA2279643.1	NUNG_3772|ID_100019115|	NEPID_0147|ID_99870182|pstB|
OG0000629	NARC_v1_10025|ID_43912370|pyrD|	WP_197731078.1	NMY3_02510|ID_89027965|pyrD|	A4241_RS08575|ID_89035098|	KAA2279567.1	NUNG_1561|ID_100021326|pyrD|	NEPID_1676|ID_99871711|pyrD|
OG0001184	NARC_v1_80151|ID_43914138|	WP_134482906.1	NMY3_03155|ID_89028610|kcsA_2|	A4241_RS06605|ID_89034685|	KAA2282124.1	NUNG_2254|ID_100020633|	NEPID_2201|ID_99872236|
OG0000510	NARC_v1_10435|ID_43912780|	WP_134485043.1	NMY3_01871|ID_89027326|	A4241_RS11350|ID_89035668|	KAA2278931.1	NUNG_0925|ID_100021962|	NEPID_1922|ID_99871957|
OG0001777	NARC_v1_70133|ID_43913925|	WP_134483797.1	NMY3_00483|ID_89025938|alkA_1|	A4241_RS02140|ID_89033744|	KAA2283827.1	NUNG_3385|ID_100019502|	NEPID_3312|ID_99873347|
OG0000416	NARC_v1_90155|ID_43914295|	WP_172602052.1	NMY3_03126|ID_89028581|tsaC|	A4241_RS06765|ID_89034717|	KAA2282144.1, KAA2282190.1	NUNG_2224|ID_100020663|	NEPID_2173|ID_99872208|
OG0001310	NARC_v1_110073|ID_43914552|	WP_134485399.1	NMY3_02346|ID_89027801|	A4241_RS09440|ID_89035276|	KAA2282649.1	NUNG_1400|ID_100021487|	NEPID_1416|ID_99871451|
OG0001440	NARC_v1_60014|ID_43913600|lysX|	WP_197731191.1	NMY3_02228|ID_89027683|lysX_2|	A4241_RS10035|ID_89035396|lysX|	KAA2282810.1	NUNG_1275|ID_100021612|lysX|	NEPID_1292|ID_99871327|lysX|
OG0002310		WP_232038028.1	NMY3_02410|ID_89027865|ssuB|		KAA2279839.1	NUNG_1459|ID_100021428|
OG0000758	NARC_v1_40156|ID_43913269|	WP_232037909.1	NMY3_02921|ID_89028376|ispB|	A4241_RS07520|ID_89034879|	KAA2280042.1	NUNG_2057|ID_100020830|	NEPID_2026|ID_99872061|
OG0000285		WP_134484022.1	NMY3_01112|ID_89026567|, NMY3_02859|ID_89028314|	A4241_RS00445|ID_89033396|, A4241_RS01760|ID_89033666|	KAA2282009.1	NUNG_1733|ID_100021154|	NEPID_3175|ID_99873210|, NEPID_3481|ID_99873516|
OG0000731	NARC_v1_110034|ID_43914513|	WP_172602355.1	NMY3_02392|ID_89027847|birA|	A4241_RS09245|ID_89035236|	KAA2279855.1	NUNG_1440|ID_100021447|birA|	NEPID_1453|ID_99871488|
OG0001767	NARC_v1_70111|ID_43913903|	WP_232037948.1	NMY3_00464|ID_89025919|sseA|	A4241_RS02230|ID_89033764|	KAA2283813.1	NUNG_3367|ID_100019520|sseA|	NEPID_3294|ID_99873329|cysA|
OG0000568	NARC_v1_140003|ID_43914761|nfo|	WP_197731190.1	NMY3_02031|ID_89027486|nfo|	A4241_RS10580|ID_89035508|	KAA2279252.1	NUNG_1066|ID_100021821|nfo|	NEPID_1115|ID_99871150|nfo|
OG0001519	NARC_v1_90032|ID_43914172|	WP_134484733.1	NMY3_01268|ID_89026723|	A4241_RS12845|ID_89035975|	KAA2283060.1	NUNG_0372|ID_100022515|	NEPID_0527|ID_99870562|
OG0000695	NARC_v1_60088|ID_43913674|	WP_134485212.1	NMY3_02130|ID_89027585|	A4241_RS10380|ID_89035468|amrB|	KAA2279730.1	NUNG_1171|ID_100021716|	NEPID_1226|ID_99871261|
OG0001359	NARC_v1_110132|ID_43914611|purC|	WP_134485495.1	NMY3_02289|ID_89027744|purC|	A4241_RS09735|ID_89035336|purC|	KAA2282700.1	NUNG_1341|ID_100021546|purC|	NEPID_1355|ID_99871390|purC|
OG0001163	NARC_v1_80057|ID_43914044|	WP_134482963.1	NMY3_03252|ID_89028707|	A4241_RS06320|ID_89034625|	KAA2282066.1	NUNG_2384|ID_100020503|	NEPID_2318|ID_99872353|
OG0000519	NARC_v1_10442|ID_43912787|Dml|	WP_232038004.1	NMY3_01868|ID_89027323|bcpA|	A4241_RS11370|ID_89035672|	KAA2278947.1	NUNG_0918|ID_100021969|bcpA|	NEPID_0988|ID_99871023|bcpA|
OG0000813	NARC_v1_40168|ID_43913281|folD|	WP_134482793.1	NMY3_02934|ID_89028389|folD|	A4241_RS07455|ID_89034866|	KAA2280122.1	NUNG_2070|ID_100020817|folD|	NEPID_2038|ID_99872073|folD|
OG0001015	NARC_v1_30038|ID_43912843|	WP_134483255.1	NMY3_03748|ID_89029203|	A4241_RS04530|ID_89034244|	KAA2281126.1	NUNG_2951|ID_100019936|	NEPID_2778|ID_99872813|
OG0001356	NARC_v1_110128|ID_43914607|	WP_134485490.1	NMY3_02293|ID_89027748|	A4241_RS09715|ID_89035332|	KAA2282696.1	NUNG_1344|ID_100021543|	NEPID_1359|ID_99871394|
OG0000619	NARC_v1_10012|ID_43912357|	WP_172601991.1	NMY3_02498|ID_89027953|	A4241_RS08635|ID_89035110|	KAA2279557.1	NUNG_1548|ID_100021339|	NEPID_1664|ID_99871699|
OG0000829	NARC_v1_40057|ID_43913170|	WP_172602029.1	NMY3_02753|ID_89028208|	A4241_RS07725|ID_89034921|	KAA2280213.1	NUNG_1837|ID_100021050|	NEPID_1964|ID_99871999|
OG0000802	NARC_v1_90121|ID_43914261|nadX|	WP_134482860.1	NMY3_03096|ID_89028551|nadX|	A4241_RS07090|ID_89034791|nadX|	KAA2280094.1	NUNG_2194|ID_100020693|nadX|	NEPID_2143|ID_99872178|nadX|
OG0000170	NARC_v1_80020|ID_43914007|mjaVM|	WP_197731099.1	NMY3_01352|ID_89026807|mboIIM_1|, NMY3_03288|ID_89028743|mboIIM_2|	A4241_RS06005|ID_89034557|, A4241_RS06555|ID_89034674|, A4241_RS10670|ID_89035529|	KAA2280770.1	NUNG_2430|ID_100020457|mjaVM|	NEPID_0449|ID_99870484|, NEPID_2354|ID_99872389|mjaVM|
OG0000632	NARC_v1_10024|ID_43912369|purK|	WP_197731077.1	NMY3_02509|ID_89027964|asrB|	A4241_RS08580|ID_89035099|	KAA2279571.1	NUNG_1560|ID_100021327|asrB|	NEPID_1675|ID_99871710|
OG0002148		WP_232037939.1	NMY3_00161|ID_89025616|	A4241_RS04125|ID_89034161|	KAA2282870.1		NEPID_3113|ID_99873148|
OG0002163	NARC_v1_50094|ID_43913458|	WP_134484545.1		A4241_RS13900|ID_89036189|	KAA2283206.1		NEPID_0280|ID_99870315|
OG0002969	NARC_v1_90127|ID_43914267|	WP_197731081.1
OG0001655	NARC_v1_30180|ID_43912985|	WP_232037929.1	NMY3_03544|ID_89028999|ttcA|	A4241_RS05085|ID_89034362|	KAA2283445.1	NUNG_2768|ID_100020119|	NEPID_2649|ID_99872684|
OG0000906	NARC_v1_100017|ID_43914338|	WP_134483295.1	NMY3_00048|ID_89025503|cyaB_1|	A4241_RS04240|ID_89034182|	KAA2280514.1	NUNG_3012|ID_100019875|cyaB|	NEPID_2832|ID_99872867|
OG0000554	NARC_v1_230006|ID_43915403|trpA|	WP_134482499.1	NMY3_02467|ID_89027922|trpA|	A4241_RS08820|ID_89035148|	KAA2279147.1	NUNG_1520|ID_100021367|trpA|	NEPID_1637|ID_99871672|trpA|
OG0000579	NARC_v1_10055|ID_43912400|	WP_172601999.1	NMY3_02542|ID_89027997|yhdJ|	A4241_RS08440|ID_89035071|	KAA2279269.1	NUNG_1598|ID_100021289|	NEPID_1706|ID_99871741|
OG0000129	NARC_v1_40238|ID_43913351|	WP_145988067.1	NMY3_01559|ID_89027014|ycgJ_1|, NMY3_03606|ID_89029061|ubiE_5|	A4241_RS01880|ID_89033691|	KAA2279408.1, KAA2281265.1, KAA2282473.1	NUNG_2826|ID_100020061|ubiE|	NEPID_0459|ID_99870494|, NEPID_1112|ID_99871147|, NEPID_2705|ID_99872740|
OG0000063	NARC_v1_50135|ID_43913499|	WP_134484932.1	NMY3_00198|ID_89025653|, NMY3_01484|ID_89026939|, NMY3_01525|ID_89026980|	A4241_RS01815|ID_89033677|, A4241_RS13200|ID_89036046|	KAA2279231.1, KAA2280439.1, KAA2283109.1	NUNG_0565|ID_100022322|, NUNG_2032|ID_100020855|, NUNG_2264|ID_100020623|, NUNG_3047|ID_100019840|	NEPID_3469|ID_99873504|
OG0001354	NARC_v1_110126|ID_43914605|	WP_134485486.1	NMY3_02295|ID_89027750|	A4241_RS09705|ID_89035330|	KAA2282694.1	NUNG_1346|ID_100021541|	NEPID_1361|ID_99871396|
OG0002264		WP_134485007.1	NMY3_01667|ID_89027122|	A4241_RS11725|ID_89035744|		NUNG_0699|ID_100022188|	NEPID_0828|ID_99870863|
OG0000781	NARC_v1_40190|ID_43913303|nadK|	WP_172602040.1	NMY3_02956|ID_89028411|ppnK_2|	A4241_RS07350|ID_89034844|	KAA2280070.1	NUNG_2092|ID_100020795|nadK|	NEPID_2060|ID_99872095|nadK|
OG0001186	NARC_v1_90181|ID_43914321|	WP_172602055.1	NMY3_03152|ID_89028607|	A4241_RS06650|ID_89034694|	KAA2282126.1	NUNG_2251|ID_100020636|	NEPID_2197|ID_99872232|
OG0001637	NARC_v1_150033|ID_43914907|	WP_145988000.1	NMY3_03414|ID_89028869|carC_2|	A4241_RS05455|ID_89034441|	KAA2283405.1	NUNG_2575|ID_100020312|carC|	NEPID_2464|ID_99872499|
OG0001743	NARC_v1_70071|ID_43913863|	WP_172602163.1	NMY3_00425|ID_89025880|murI|	A4241_RS02420|ID_89033803|murI|	KAA2283783.1	NUNG_3329|ID_100019558|	NEPID_3252|ID_99873287|
OG0000279	NARC_v1_50122|ID_43913486|	WP_134484622.1	NMY3_00328|ID_89025783|, NMY3_01005|ID_89026460|	A4241_RS11440|ID_89035686|	KAA2281581.1	NUNG_0101|ID_100022786|, NUNG_3458|ID_100019429|	NEPID_3005|ID_99873040|
OG0001318	NARC_v1_110085|ID_43914564|	WP_134485416.1	NMY3_02337|ID_89027792|	A4241_RS09485|ID_89035285|	KAA2282657.1	NUNG_1390|ID_100021497|	NEPID_1405|ID_99871440|
OG0000621	NARC_v1_10015|ID_43912360|	WP_134482550.1	NMY3_02500|ID_89027955|	A4241_RS08625|ID_89035108|	KAA2279559.1	NUNG_1550|ID_100021337|	NEPID_1666|ID_99871701|
OG0001022	NARC_v1_30047|ID_43912852|gch3|	WP_134483247.1	NMY3_03741|ID_89029196|	A4241_RS04570|ID_89034252|	KAA2281133.1	NUNG_2942|ID_100019945|gch3|	NEPID_2768|ID_99872803|gch3|
OG0000648	NARC_v1_130108|ID_43914743|	WP_134484429.1	NMY3_00900|ID_89026355|sadH|	A4241_RS14445|ID_89036304|	KAA2279615.1	NUNG_3805|ID_100019082|sadH|	NEPID_0185|ID_99870220|fabG|
OG0002034	NARC_v1_70134|ID_43913926|	WP_172602169.1	NMY3_00484|ID_89025939|	A4241_RS14895|ID_89033743|		NUNG_3386|ID_100019501|	NEPID_3313|ID_99873348|
OG0001032	NARC_v1_30059|ID_43912864|	WP_172602110.1	NMY3_03728|ID_89029183|	A4241_RS04630|ID_89034264|	KAA2281145.1	NUNG_2931|ID_100019956|	NEPID_2755|ID_99872790|
OG0001754	NARC_v1_70094|ID_43913886|	WP_232037946.1	NMY3_00445|ID_89025900|	A4241_RS02330|ID_89033785|	KAA2283798.1	NUNG_3348|ID_100019539|	NEPID_3277|ID_99873312|
OG0001281	NARC_v1_180027|ID_43915189|	WP_197731153.1	NMY3_00747|ID_89026202|	A4241_RS00275|ID_89033361|	KAA2282457.1	NUNG_3638|ID_100019249|	NEPID_0049|ID_99870084|
OG0002510		WP_134483539.1	NMY3_00078|ID_89025533|	A4241_RS03850|ID_89034106|		NUNG_3176|ID_100019711|
OG0001760	NARC_v1_70102|ID_43913894|	WP_134483758.1	NMY3_00455|ID_89025910|	A4241_RS02290|ID_89033776|	KAA2283806.1	NUNG_3357|ID_100019530|	NEPID_3285|ID_99873320|
OG0000174	NARC_v1_10349|ID_43912694|	WP_197731178.1	NMY3_01482|ID_89026937|, NMY3_01806|ID_89027261|, NMY3_03608|ID_89029063|	A4241_RS04760|ID_89034290|, A4241_RS11645|ID_89035727|	KAA2281433.2	NUNG_2828|ID_100020059|	NEPID_0810|ID_99870845|, NEPID_1875|ID_99871910|
OG0000740	NARC_v1_110048|ID_43914527|	WP_232038033.1	NMY3_02380|ID_89027835|cmpD|	A4241_RS09305|ID_89035248|	KAA2279864.1	NUNG_1427|ID_100021460|	NEPID_1441|ID_99871476|
OG0000754	NARC_v1_110052|ID_43914531|cofE|	WP_134485372.1	NMY3_02366|ID_89027821|fbiB_2|	A4241_RS09340|ID_89035256|cofE|	KAA2279883.1	NUNG_1421|ID_100021466|cofE|	NEPID_1437|ID_99871472|cofE|
OG0000759	NARC_v1_40157|ID_43913270|	WP_134482782.1	NMY3_02922|ID_89028377|trmI|	A4241_RS07515|ID_89034878|	KAA2280043.1	NUNG_2058|ID_100020829|	NEPID_2027|ID_99872062|
OG0000945	NARC_v1_150139|ID_43915013|	WP_134483015.1	NMY3_03309|ID_89028764|	A4241_RS05900|ID_89034533|	KAA2280787.1	NUNG_2451|ID_100020436|	NEPID_2375|ID_99872410|
OG0002341		WP_232037958.1		A4241_RS01745|ID_89033663|	KAA2282039.1		NEPID_3484|ID_99873519|
OG0001688	NARC_v1_210003|ID_43915314|	WP_134484796.1	NMY3_01432|ID_89026887|fbiB_1|	A4241_RS12440|ID_89035892|	KAA2283624.1	NUNG_0485|ID_100022402|	NEPID_0620|ID_99870655|cofE|
OG0000513	NARC_v1_10431|ID_43912776|	WP_134485038.1	NMY3_01865|ID_89027320|	A4241_RS11385|ID_89035675|	KAA2278937.1	NUNG_0913|ID_100021974|	NEPID_0985|ID_99871020|
OG0001086	NARC_v1_140103|ID_43914861|	WP_172602319.1	NMY3_01900|ID_89027355|guaA_1|	A4241_RS11220|ID_89035642|	KAA2281938.1	NUNG_0951|ID_100021936|	NEPID_1019|ID_99871054|
OG0002176		WP_134482727.1			KAA2283574.1	NUNG_1698|ID_100021189|	NEPID_0486|ID_99870521|, NEPID_1817|ID_99871852|
OG0000782	NARC_v1_40205|ID_43913318|	WP_134482814.1	NMY3_02980|ID_89028435|bdbD_2|	A4241_RS07220|ID_89034817|	KAA2280072.1	NUNG_2100|ID_100020787|	NEPID_2065|ID_99872100|
OG0001821	NARC_v1_70150|ID_43913942|	WP_232037954.1	NMY3_00502|ID_89025957|queC|	A4241_RS02040|ID_89033723|	KAA2283891.1	NUNG_3403|ID_100019484|	NEPID_3330|ID_99873365|
OG0001266	NARC_v1_180051|ID_43915213|	WP_134484271.1	NMY3_00780|ID_89026235|	A4241_RS00150|ID_89033333|	KAA2282439.1	NUNG_3667|ID_100019220|	NEPID_0079|ID_99870114|
OG0001033	NARC_v1_30060|ID_43912865|cobS|	WP_172602109.1	NMY3_03727|ID_89029182|cobS|	A4241_RS04635|ID_89034265|cobS|	KAA2281147.1	NUNG_2929|ID_100019958|cobS|	NEPID_2754|ID_99872789|cobS|
OG0001695	NARC_v1_210011|ID_43915322|	WP_134484788.1	NMY3_01424|ID_89026879|cofC|	A4241_RS12480|ID_89035900|cofC|	KAA2283631.1	NUNG_0477|ID_100022410|	NEPID_0612|ID_99870647|cofC|
OG0000123	NARC_v1_10305|ID_43912650|, NARC_v1_60205|ID_43913791|	WP_134485178.1	NMY3_01764|ID_89027219|, NMY3_02034|ID_89027489|	A4241_RS10570|ID_89035506|	KAA2278901.1, KAA2282989.1	NUNG_1070|ID_100021817|, NUNG_1934|ID_100020953|	NEPID_0921|ID_99870956|, NEPID_1119|ID_99871154|
OG0001243	NARC_v1_130008|ID_43914643|	WP_134484322.1	NMY3_00813|ID_89026268|	A4241_RS14810|ID_89036378|	KAA2282411.1	NUNG_3702|ID_100019185|	NEPID_0113|ID_99870148|
OG0000914	NARC_v1_80050|ID_43914037|	WP_134482969.1	NMY3_03259|ID_89028714|gcvH|	A4241_RS06290|ID_89034619|	KAA2280746.1	NUNG_2391|ID_100020496|	NEPID_2327|ID_99872362|
OG0000921	NARC_v1_80040|ID_43914027|	WP_134482976.1	NMY3_03271|ID_89028726|	A4241_RS06250|ID_89034611|	KAA2280755.1	NUNG_2402|ID_100020485|	NEPID_2338|ID_99872373|
OG0001020	NARC_v1_30045|ID_43912850|arfC|	WP_134483249.1	NMY3_03743|ID_89029198|ribD2|	A4241_RS04560|ID_89034250|	KAA2281131.1	NUNG_2944|ID_100019943|arfC|	NEPID_2770|ID_99872805|
OG0001455	NARC_v1_200024|ID_43915282|	WP_232037963.1	NMY3_00623|ID_89026078|pcrB|	A4241_RS00685|ID_89033443|	KAA2282839.1	NUNG_3530|ID_100019357|	NEPID_3410|ID_99873445|
OG0001285	NARC_v1_180022|ID_43915184|rrp|	WP_197731152.1	NMY3_00742|ID_89026197|rph_1|	A4241_RS00310|ID_89033368|	KAA2282463.1	NUNG_3633|ID_100019254|rrp|	NEPID_0044|ID_99870079|rrp|
OG0001265	NARC_v1_180053|ID_43915215|rpl|	WP_134484273.1	NMY3_00782|ID_89026237|rplB|	A4241_RS00140|ID_89033331|	KAA2282438.1	NUNG_3669|ID_100019218|rpl|	NEPID_0081|ID_99870116|rpl|
OG0001544		WP_134484924.1	NMY3_01047|ID_89026502|, NMY3_01628|ID_89027083|pytH|	A4241_RS11810|ID_89035761|	KAA2283193.1	NUNG_0155|ID_100022732|	NEPID_0679|ID_99870714|
OG0002874		WP_134484955.1			KAA2281548.1
OG0001358	NARC_v1_110130|ID_43914609|psmA|	WP_134485494.1	NMY3_02291|ID_89027746|prcA_2|	A4241_RS09725|ID_89035334|psmA|	KAA2282698.1	NUNG_1342|ID_100021545|psmA|	NEPID_1357|ID_99871392|psmA|
OG0001220	NARC_v1_40230|ID_43913343|	WP_134482832.1	NMY3_03006|ID_89028461|cyaB_3|	A4241_RS06900|ID_89034747|	KAA2282166.1	NUNG_2128|ID_100020759|cyaB|	NEPID_2090|ID_99872125|
OG0000357	NARC_v1_10027|ID_43912372|, NARC_v1_90078|ID_43914218|bluB|	WP_134482558.1	NMY3_02515|ID_89027970|bluB_2|	A4241_RS08565|ID_89035096|bluB|	KAA2279572.1	NUNG_1570|ID_100021317|bluB|	NEPID_1678|ID_99871713|bluB|
OG0000580	NARC_v1_10052|ID_43912397|aroD|	WP_134482581.1	NMY3_02540|ID_89027995|aroD|	A4241_RS08450|ID_89035073|aroD|	KAA2279271.1	NUNG_1596|ID_100021291|aroD|	NEPID_1704|ID_99871739|aroD|
OG0001180	NARC_v1_80117|ID_43914104|	WP_134482929.1	NMY3_03214|ID_89028669|	A4241_RS06480|ID_89034659|	KAA2282105.1	NUNG_2345|ID_100020542|	NEPID_2279|ID_99872314|
OG0001451	NARC_v1_200019|ID_43915277|cbiE|	WP_134484163.1	NMY3_00628|ID_89026083|	A4241_RS00660|ID_89033438|cbiE|	KAA2282835.1	NUNG_3535|ID_100019352|	NEPID_3415|ID_99873450|
OG0001344	NARC_v1_110116|ID_43914595|	WP_134485468.1	NMY3_02305|ID_89027760|	A4241_RS09655|ID_89035320|	KAA2282684.1	NUNG_1356|ID_100021531|	NEPID_1371|ID_99871406|rps4e|
OG0002601		WP_172602254.1		A4241_RS12695|ID_89035945|	KAA2283034.1
OG0000486	NARC_v1_10030|ID_43912375|	WP_134482560.1	NMY3_02517|ID_89027972|hddC_2|	A4241_RS08555|ID_89035094|	KAA2278707.1	NUNG_1573|ID_100021314|hddC|	NEPID_1680|ID_99871715|gmpp|
OG0001024	NARC_v1_30049|ID_43912854|ribB|	WP_232037935.1	NMY3_03739|ID_89029194|ribBA|	A4241_RS04580|ID_89034254|ribB|	KAA2281135.1	NUNG_2940|ID_100019947|ribB|	NEPID_2766|ID_99872801|ribB|
OG0000965	NARC_v1_150107|ID_43914981|	WP_134483036.1	NMY3_03340|ID_89028795|	A4241_RS05755|ID_89034503|	KAA2280808.1	NUNG_2481|ID_100020406|	NEPID_2405|ID_99872440|
OG0001431	NARC_v1_110080|ID_43914559|	WP_134485407.1	NMY3_02342|ID_89027797|ybiV|	A4241_RS09460|ID_89035280|	KAA2282799.1	NUNG_1396|ID_100021491|	NEPID_1410|ID_99871445|
OG0000495	NARC_v1_60194|ID_43913780|	WP_134485188.1	NMY3_02045|ID_89027500|	A4241_RS10520|ID_89035496|	KAA2278891.1	NUNG_1081|ID_100021806|	NEPID_1130|ID_99871165|
OG0003011		WP_134483730.1				NUNG_0189|ID_100022698|
OG0000220	NARC_v1_130022|ID_43914657|, NARC_v1_40133|ID_43913246|	WP_134483942.1	NMY3_02898|ID_89028353|	A4241_RS01595|ID_89033633|, A4241_RS07295|ID_89034833|	KAA2282038.1	NUNG_0301|ID_100022586|, NUNG_2270|ID_100020617|	NEPID_3542|ID_99873577|
OG0001152	NARC_v1_140109|ID_43914867|cbiC|	WP_232038006.1	NMY3_01894|ID_89027349|cobH|	A4241_RS11250|ID_89035648|	KAA2282042.1	NUNG_0945|ID_100021942|cbiC|	NEPID_1012|ID_99871047|cbiC|
OG0000850	NARC_v1_10183|ID_43912528|	WP_134482692.1	NMY3_02662|ID_89028117|	A4241_RS07875|ID_89034954|	KAA2280256.1	NUNG_1724|ID_100021163|	NEPID_1842|ID_99871877|
OG0000676	NARC_v1_130049|ID_43914684|tmk|	WP_197731154.1	NMY3_00838|ID_89026293|tmk_1|	A4241_RS14645|ID_89036344|tmk|	KAA2279649.1	NUNG_3728|ID_100019159|tmk|	NEPID_0136|ID_99870171|tmk|
OG0000792	NARC_v1_40217|ID_43913330|endA|	WP_197731086.1	NMY3_02993|ID_89028448|	A4241_RS07155|ID_89034804|endA|	KAA2280083.1	NUNG_2112|ID_100020775|	NEPID_2077|ID_99872112|
OG0001252	NARC_v1_120001|ID_43914631|	WP_134484302.1	NMY3_00801|ID_89026256|yjjG|	A4241_RS00050|ID_89033312|	KAA2282422.1	NUNG_3689|ID_100019198|yjjG|	NEPID_0101|ID_99870136|
OG0000905	NARC_v1_100020|ID_43914341|	WP_197731164.1	NMY3_00071|ID_89025526|	A4241_RS04255|ID_89034185|	KAA2280513.1	NUNG_3171|ID_100019716|	NEPID_2836|ID_99872871|
OG0001739	NARC_v1_70067|ID_43913859|	WP_134483700.1	NMY3_00420|ID_89025875|	A4241_RS02440|ID_89033807|	KAA2283779.1	NUNG_3325|ID_100019562|	NEPID_3247|ID_99873282|
OG0000854	NARC_v1_10179|ID_43912524|pyrH|	WP_134482688.1	NMY3_02658|ID_89028113|pyrH|	A4241_RS07895|ID_89034958|pyrH|	KAA2280260.1	NUNG_1720|ID_100021167|pyrH|	NEPID_1838|ID_99871873|pyrH|
OG0001336	NARC_v1_110108|ID_43914587|	WP_134485452.1	NMY3_02313|ID_89027768|hddC_1|	A4241_RS09605|ID_89035309|	KAA2282676.1	NUNG_1364|ID_100021523|gmpp|	NEPID_1379|ID_99871414|
OG0001030	NARC_v1_30056|ID_43912861|nep|	WP_134483239.1	NMY3_03732|ID_89029187|	A4241_RS04615|ID_89034261|	KAA2281142.1	NUNG_2933|ID_100019954|	NEPID_2758|ID_99872793|
OG0000254		WP_134483564.1		A4241_RS00495|ID_89033405|, A4241_RS03190|ID_89033966|	KAA2279543.1, KAA2281564.1, KAA2281565.1	NUNG_3181|ID_100019706|	NEPID_0440|ID_99870475|, NEPID_3188|ID_99873223|
OG0000624	NARC_v1_10018|ID_43912363|purQ|	WP_134482553.1	NMY3_02503|ID_89027958|purQ|	A4241_RS08610|ID_89035105|purQ|	KAA2279562.1	NUNG_1554|ID_100021333|purQ|	NEPID_1669|ID_99871704|purQ|
OG0000249	NARC_v1_170017|ID_43915152|, NARC_v1_60164|ID_43913750|	WP_134483400.1	NMY3_00683|ID_89026138|nuc|	A4241_RS02980|ID_89033919|, A4241_RS03705|ID_89034075|	KAA2279021.1	NUNG_3580|ID_100019307|	NEPID_1913|ID_99871948|
OG0000124	NARC_v1_10304|ID_43912649|, NARC_v1_60206|ID_43913792|	WP_134485177.1	NMY3_01765|ID_89027220|, NMY3_02033|ID_89027488|	A4241_RS10575|ID_89035507|	KAA2278902.1, KAA2282990.1	NUNG_1069|ID_100021818|, NUNG_1935|ID_100020952|	NEPID_0920|ID_99870955|, NEPID_1118|ID_99871153|
OG0000748	NARC_v1_110060|ID_43914539|	WP_134485381.1	NMY3_02358|ID_89027813|	A4241_RS09380|ID_89035264|	KAA2279876.1	NUNG_1412|ID_100021475|	NEPID_1429|ID_99871464|
OG0000968	NARC_v1_150102|ID_43914976|mptE|	WP_172602075.1	NMY3_03344|ID_89028799|	A4241_RS05740|ID_89034500|	KAA2280812.1	NUNG_2486|ID_100020401|mptE|	NEPID_2409|ID_99872444|mptE|
OG0001513	NARC_v1_90024|ID_43914164|	WP_172602250.1	NMY3_01278|ID_89026733|sirC|	A4241_RS12805|ID_89035967|	KAA2283053.1	NUNG_0383|ID_100022504|	NEPID_0537|ID_99870572|
OG0001504	NARC_v1_210048|ID_43915359|	WP_134484756.1	NMY3_01371|ID_89026826|inhA|	A4241_RS12705|ID_89035947|	KAA2283036.1	NUNG_0433|ID_100022454|	NEPID_0559|ID_99870594|
OG0000691	NARC_v1_60094|ID_43913680|	WP_134485206.1	NMY3_02123|ID_89027578|	A4241_RS10415|ID_89035475|	KAA2279725.1	NUNG_1166|ID_100021721|	NEPID_1220|ID_99871255|
OG0000868	NARC_v1_10164|ID_43912509|ubiE|	WP_172602014.1	NMY3_02642|ID_89028097|ubiE_2|	A4241_RS07965|ID_89034972|	KAA2280324.1	NUNG_1704|ID_100021183|ubiE|	NEPID_1823|ID_99871858|
OG0002089		WP_134484635.1	NMY3_03167|ID_89028622|	A4241_RS03620|ID_89034058|	KAA2279712.1	NUNG_2320|ID_100020567|
OG0001746	NARC_v1_70077|ID_43913869|	WP_134483715.1	NMY3_00431|ID_89025886|	A4241_RS02390|ID_89033797|	KAA2283787.1	NUNG_3335|ID_100019552|	NEPID_3259|ID_99873294|
OG0001025	NARC_v1_30050|ID_43912855|ribE|	WP_134483245.1	NMY3_03738|ID_89029193|ribE|	A4241_RS04585|ID_89034255|	KAA2281136.1	NUNG_2939|ID_100019948|ribE|	NEPID_2765|ID_99872800|ribE|
OG0001234	NARC_v1_130035|ID_43914670|eif|	WP_134484347.1	NMY3_00830|ID_89026285|	A4241_RS14730|ID_89036361|	KAA2282399.1	NUNG_3720|ID_100019167|eif|	NEPID_0131|ID_99870166|eif|
OG0002171		WP_134484875.1	NMY3_02715|ID_89028170|yliI_9|		KAA2283524.1	NUNG_1788|ID_100021099|, NUNG_1789|ID_100021098|
OG0001178	NARC_v1_80111|ID_43914098|	WP_134482932.1	NMY3_03218|ID_89028673|	A4241_RS06460|ID_89034655|	KAA2282101.1	NUNG_2351|ID_100020536|	NEPID_2284|ID_99872319|
OG0001793	NARC_v1_70160|ID_43913952|ureG|	WP_134483832.1	NMY3_00512|ID_89025967|ureG|	A4241_RS01990|ID_89033713|ureG|	KAA2283848.1	NUNG_3414|ID_100019473|ureG|	NEPID_3341|ID_99873376|ureG|
OG0001303	NARC_v1_180019|ID_43915181|	WP_197731151.1	NMY3_00739|ID_89026194|	A4241_RS00325|ID_89033371|	KAA2282512.1	NUNG_3630|ID_100019257|	NEPID_0041|ID_99870076|
OG0000306	NARC_v1_50131|ID_43913495|, NARC_v1_70021|ID_43913813|	WP_232037937.1	NMY3_00159|ID_89025614|	A4241_RS04115|ID_89034159|	KAA2283002.1	NUNG_3066|ID_100019821|	NEPID_2897|ID_99872932|, NEPID_3111|ID_99873146|
OG0001883		WP_134483366.1	NMY3_01011|ID_89026466|	A4241_RS03450|ID_89034022|	KAA2280442.1	NUNG_0108|ID_100022779|	NEPID_0306|ID_99870341|
OG0000681	NARC_v1_130076|ID_43914711|	WP_134484369.1	NMY3_00861|ID_89026316|	A4241_RS14600|ID_89036335|	KAA2279656.1	NUNG_3773|ID_100019114|	NEPID_0148|ID_99870183|
OG0001501	NARC_v1_210043|ID_43915354|	WP_134484761.1	NMY3_01378|ID_89026833|dnaJ_3|	A4241_RS12680|ID_89035942|	KAA2283031.1	NUNG_0441|ID_100022446|	NEPID_0566|ID_99870601|
OG0001382	NARC_v1_220018|ID_43915384|rnhB|	WP_134485297.1	NMY3_02256|ID_89027711|rnhB|	A4241_RS09890|ID_89035366|	KAA2282727.1	NUNG_1306|ID_100021581|rnhB|	NEPID_1320|ID_99871355|
OG0001179	NARC_v1_80112|ID_43914099|	WP_145987994.1	NMY3_03217|ID_89028672|azr_7|	A4241_RS06465|ID_89034656|	KAA2282102.1	NUNG_2350|ID_100020537|azr|	NEPID_2283|ID_99872318|azr|
OG0000194	NARC_v1_170002|ID_43915137|, NARC_v1_60193|ID_43913779|	WP_145988022.1	NMY3_02046|ID_89027501|	A4241_RS03575|ID_89034048|, A4241_RS10515|ID_89035495|	KAA2278890.1	NUNG_1082|ID_100021805|	NEPID_0362|ID_99870397|, NEPID_1131|ID_99871166|
OG0001397	NARC_v1_60003|ID_43913589|	WP_134485282.1	NMY3_02238|ID_89027693|	A4241_RS09980|ID_89035384|	KAA2282742.1	NUNG_1288|ID_100021599|	NEPID_1302|ID_99871337|
OG0000867	NARC_v1_10167|ID_43912512|	WP_172602015.1	NMY3_02644|ID_89028099|	A4241_RS07960|ID_89034971|	KAA2280323.1	NUNG_1705|ID_100021182|	NEPID_1825|ID_99871860|
OG0000407	NARC_v1_70075|ID_43913867|	WP_134483711.1	NMY3_00429|ID_89025884|kynB|	A4241_RS02400|ID_89033799|	KAA2281600.1, KAA2283883.1	NUNG_3333|ID_100019554|	NEPID_3257|ID_99873292|
OG0001379	NARC_v1_220022|ID_43915388|pyrE|	WP_145988094.1	NMY3_02260|ID_89027715|pyrE|	A4241_RS09875|ID_89035363|pyrE|	KAA2282724.1	NUNG_1309|ID_100021578|pyrE|	NEPID_1324|ID_99871359|pyrE|
OG0000814	NARC_v1_40170|ID_43913283|	WP_232038045.1	NMY3_02936|ID_89028391|yqjA|	A4241_RS07445|ID_89034864|	KAA2280123.1	NUNG_2072|ID_100020815|	NEPID_2040|ID_99872075|
OG0000253	NARC_v1_50075|ID_43913439|	WP_134484711.1		A4241_RS03140|ID_89033954|, A4241_RS13345|ID_89036076|	KAA2279398.1, KAA2280106.1, KAA2280107.1		NEPID_3097|ID_99873132|, NEPID_3177|ID_99873212|
OG0000820	NARC_v1_90122|ID_43914262|purE|	WP_232037917.1	NMY3_03097|ID_89028552|purE_2|	A4241_RS07095|ID_89034792|purE|	KAA2280130.1	NUNG_2195|ID_100020692|purE|	NEPID_2145|ID_99872180|purE|
OG0001612	NARC_v1_30229|ID_43913034|	WP_134483138.1	NMY3_03518|ID_89028973|	A4241_RS05210|ID_89034390|	KAA2283342.1	NUNG_2738|ID_100020149|	NEPID_2616|ID_99872651|
OG0000642	NARC_v1_130116|ID_43914751|csl4|	WP_134484442.1	NMY3_00911|ID_89026366|	A4241_RS14410|ID_89036297|	KAA2279608.1	NUNG_3813|ID_100019074|csl4|	NEPID_0193|ID_99870228|csl4|
OG0000526	NARC_v1_50015|ID_43913379|	WP_134484471.1	NMY3_00933|ID_89026388|	A4241_RS14335|ID_89036281|	KAA2279088.1	NUNG_0019|ID_100022868|	NEPID_0221|ID_99870256|
OG0001315	NARC_v1_110082|ID_43914561|	WP_134485411.1	NMY3_02340|ID_89027795|	A4241_RS09470|ID_89035282|	KAA2282654.1	NUNG_1393|ID_100021494|	NEPID_1408|ID_99871443|
OG0000608	NARC_v1_10073|ID_43912418|	WP_232037900.1	NMY3_02556|ID_89028011|nfrA2|	A4241_RS08375|ID_89035058|	KAA2279370.1	NUNG_1613|ID_100021274|nfrA|	NEPID_1721|ID_99871756|nfrA|
OG0000597	NARC_v1_10088|ID_43912433|	WP_172602003.1	NMY3_02569|ID_89028024|	A4241_RS08315|ID_89035046|	KAA2279357.1	NUNG_1629|ID_100021258|	NEPID_1734|ID_99871769|
OG0001604	NARC_v1_30196|ID_43913001|	WP_172602094.1	NMY3_03530|ID_89028985|	A4241_RS05150|ID_89034376|	KAA2283332.1	NUNG_2754|ID_100020133|	NEPID_2633|ID_99872668|
OG0000453	NARC_v1_210017|ID_43915328|, NARC_v1_30094|ID_43912899|	WP_197731172.1	NMY3_01418|ID_89026873|	A4241_RS12515|ID_89035907|	KAA2283637.1	NUNG_0471|ID_100022416|	NEPID_0606|ID_99870641|
OG0001317	NARC_v1_110084|ID_43914563|	WP_134485414.1	NMY3_02338|ID_89027793|purN|	A4241_RS09480|ID_89035284|	KAA2282656.1	NUNG_1391|ID_100021496|	NEPID_1406|ID_99871441|
OG0001990		WP_134484900.1	NMY3AM_4170|ID_89025419|, NMY3_03611|ID_89029066|	A4241_RS04765|ID_89034291|	KAA2283649.1	NUNG_2829|ID_100020058|
OG0002258		WP_172602309.1	NMY3_01018|ID_89026473|	A4241_RS11650|ID_89035728|		NUNG_0114|ID_100022773|	NEPID_3091|ID_99873126|
OG0000738	NARC_v1_110046|ID_43914525|	WP_172602356.1	NMY3_02382|ID_89027837|	A4241_RS09295|ID_89035246|	KAA2279862.1	NUNG_1429|ID_100021458|	NEPID_1443|ID_99871478|
OG0000830	NARC_v1_40055|ID_43913168|	WP_134482755.1	NMY3_02752|ID_89028207|	A4241_RS07730|ID_89034922|	KAA2280214.1	NUNG_1836|ID_100021051|	NEPID_1963|ID_99871998|
OG0001642	NARC_v1_150042|ID_43914916|	WP_134483082.1	NMY3_03403|ID_89028858|	A4241_RS05500|ID_89034450|	KAA2283414.1	NUNG_2564|ID_100020323|	NEPID_2453|ID_99872488|
OG0002300		WP_172602182.1	NMY3_03654|ID_89029109|		KAA2279243.1		NEPID_1855|ID_99871890|
OG0001708	NARC_v1_210031|ID_43915342|	WP_172602255.1	NMY3_01402|ID_89026857|yfiR_2|	A4241_RS12585|ID_89035923|	KAA2283647.1	NUNG_0457|ID_100022430|yfiR|	NEPID_0589|ID_99870624|yfiR|
OG0000411	NARC_v1_140041|ID_43914799|	WP_232038011.1	NMY3_01962|ID_89027417|paaD|	A4241_RS10925|ID_89035582|	KAA2282047.1	NUNG_1014|ID_100021873|paaD|	NEPID_1078|ID_99871113|yitW|, NEPID_1079|ID_99871114|
OG0001143	NARC_v1_140031|ID_43914789|	WP_134485125.1	NMY3_01972|ID_89027427|pksB|	A4241_RS10875|ID_89035572|	KAA2282000.1	NUNG_1025|ID_100021862|	NEPID_1089|ID_99871124|
OG0001787	NARC_v1_70146|ID_43913938|	WP_134483815.1	NMY3_00498|ID_89025953|	A4241_RS02060|ID_89033727|	KAA2283838.1	NUNG_3399|ID_100019488|	NEPID_3326|ID_99873361|
OG0000852	NARC_v1_10181|ID_43912526|tmk|	WP_172602017.1	NMY3_02660|ID_89028115|tmk_3|	A4241_RS07885|ID_89034956|tmk|	KAA2280258.1	NUNG_1722|ID_100021165|tmk|	NEPID_1840|ID_99871875|tmk|
OG0001815	NARC_v1_70109|ID_43913901|	WP_232037947.1	NMY3_00462|ID_89025917|	A4241_RS02240|ID_89033766|	KAA2283885.1	NUNG_3365|ID_100019522|	NEPID_3292|ID_99873327|
OG0001561	NARC_v1_90020|ID_43914160|	WP_134484743.1	NMY3_01282|ID_89026737|	A4241_RS12785|ID_89035963|	KAA2283234.1	NUNG_0387|ID_100022500|	NEPID_0541|ID_99870576|
OG0001680	NARC_v1_160115|ID_43915129|	WP_172602262.1	NMY3_01441|ID_89026896|	A4241_RS12400|ID_89035882|	KAA2283616.1	NUNG_0494|ID_100022393|	NEPID_0629|ID_99870664|
OG0001078	NARC_v1_140115|ID_43914873|	WP_172602317.1	NMY3_01888|ID_89027343|	A4241_RS11280|ID_89035654|	KAA2281930.1	NUNG_0939|ID_100021948|	NEPID_1006|ID_99871041|
OG0001193	NARC_v1_90171|ID_43914311|	WP_134482894.1	NMY3_03141|ID_89028596|	A4241_RS06705|ID_89034705|	KAA2282135.1	NUNG_2240|ID_100020647|	NEPID_2187|ID_99872222|
OG0001012	NARC_v1_30033|ID_43912838|	WP_145988013.1	NMY3_03754|ID_89029209|	A4241_RS04505|ID_89034239|	KAA2281122.1	NUNG_2956|ID_100019931|	NEPID_2783|ID_99872818|
OG0001235	NARC_v1_130034|ID_43914669|	WP_145988053.1	NMY3_00829|ID_89026284|	A4241_RS14735|ID_89036362|	KAA2282400.1	NUNG_3719|ID_100019168|	NEPID_0130|ID_99870165|
OG0000363	NARC_v1_110031|ID_43914510|	WP_134485343.1	NMY3_02395|ID_89027850|, NMY3_03033|ID_89028488|	A4241_RS09235|ID_89035234|	KAA2279853.1	NUNG_1442|ID_100021445|	NEPID_1455|ID_99871490|
OG0003238		WP_134484510.1		A4241_RS06150|ID_89034588|
OG0000161	NARC_v1_40077|ID_43913190|	WP_172602225.1	NMY3_01192|ID_89026647|, NMY3_02769|ID_89028224|	A4241_RS07650|ID_89034907|	KAA2280200.1, KAA2281394.1	NUNG_0404|ID_100022483|, NUNG_1855|ID_100021032|	NEPID_1575|ID_99871610|, NEPID_1978|ID_99872013|
OG0001692	NARC_v1_210007|ID_43915318|	WP_172602259.1	NMY3_01428|ID_89026883|	A4241_RS12460|ID_89035896|	KAA2283628.1	NUNG_0481|ID_100022406|	NEPID_0616|ID_99870651|
OG0000973	NARC_v1_150096|ID_43914970|	WP_172602078.1	NMY3_03350|ID_89028805|	A4241_RS05715|ID_89034494|	KAA2280817.1	NUNG_2492|ID_100020395|	NEPID_2415|ID_99872450|
OG0000446	NARC_v1_150018|ID_43914892|, NARC_v1_30130|ID_43912935|	WP_134483096.1	NMY3_03430|ID_89028885|	A4241_RS05405|ID_89034430|	KAA2283396.1	NUNG_2586|ID_100020301|	NEPID_2472|ID_99872507|
OG0001043	NARC_v1_30073|ID_43912878|	WP_232037933.1	NMY3_03713|ID_89029168|	A4241_RS04700|ID_89034278|	KAA2281159.1	NUNG_2916|ID_100019971|	NEPID_2741|ID_99872776|
OG0000329	NARC_v1_40246|ID_43913359|	WP_134482527.1	NMY3_03048|ID_89028503|, NMY3_03051|ID_89028506|, NMY3_03689|ID_89029144|	A4241_RS06025|ID_89034561|, A4241_RS06040|ID_89034564|, A4241_RS15130|ID_89034762|, A4241_RS15400|ID_89034763|
OG0000961	NARC_v1_150115|ID_43914989|	WP_172602073.1	NMY3_03332|ID_89028787|	A4241_RS05785|ID_89034509|	KAA2280803.1	NUNG_2474|ID_100020413|	NEPID_2398|ID_99872433|
OG0000993	NARC_v1_150121|ID_43914995|	WP_134483027.1	NMY3_03326|ID_89028781|	A4241_RS05815|ID_89034516|	KAA2280841.1	NUNG_2469|ID_100020418|	NEPID_2392|ID_99872427|
OG0002275		WP_134483364.1	NMY3_00217|ID_89025672|	A4241_RS03205|ID_89033969|		NUNG_3166|ID_100019721|	NEPID_1997|ID_99872032|
OG0001801	NARC_v1_70168|ID_43913960|	WP_172602173.1	NMY3_00520|ID_89025975|	A4241_RS01950|ID_89033705|	KAA2283856.1	NUNG_3423|ID_100019464|	NEPID_3349|ID_99873384|
OG0001732	NARC_v1_70057|ID_43913849|	WP_134483680.1	NMY3_00412|ID_89025867|hrp1_1|	A4241_RS02505|ID_89033818|	KAA2283770.1	NUNG_3317|ID_100019570|hrp1|	NEPID_3238|ID_99873273|
OG0001993		WP_134484054.1	NMY3_02775|ID_89028230|azr_6|, NMY3_02776|ID_89028231|		KAA2283873.1	NUNG_1860|ID_100021027|	NEPID_1983|ID_99872018|
OG0001457	NARC_v1_200027|ID_43915285|	WP_134484149.1	NMY3_00620|ID_89026075|	A4241_RS00695|ID_89033445|	KAA2282841.1	NUNG_3527|ID_100019360|	NEPID_3407|ID_99873442|
OG0001241	NARC_v1_130027|ID_43914662|	WP_232038061.1	NMY3_00822|ID_89026277|	A4241_RS14770|ID_89036369|	KAA2282407.1	NUNG_3712|ID_100019175|	NEPID_0123|ID_99870158|
OG0000133	NARC_v1_30127|ID_43912932|, NARC_v1_40024|ID_43913137|	WP_134483404.1	NMY3_02072|ID_89027527|	A4241_RS04085|ID_89034153|, A4241_RS04160|ID_89034168|, A4241_RS07850|ID_89034949|	KAA2280234.1	NUNG_1117|ID_100021770|	NEPID_1184|ID_99871219|, NEPID_1932|ID_99871967|, NEPID_2698|ID_99872733|
OG0000823	NARC_v1_40074|ID_43913187|	WP_134482765.1	NMY3_02766|ID_89028221|trmB|	A4241_RS07660|ID_89034909|	KAA2280202.1	NUNG_1853|ID_100021034|trmB|	NEPID_1976|ID_99872011|
OG0000490	NARC_v1_90101|ID_43914241|	WP_145987985.1	NMY3_03079|ID_89028534|	A4241_RS07550|ID_89034885|	KAA2278759.1	NUNG_2176|ID_100020711|	NEPID_2127|ID_99872162|
OG0000501	NARC_v1_60201|ID_43913787|	WP_172602334.1	NMY3_02037|ID_89027492|guaA_2|	A4241_RS10555|ID_89035503|	KAA2278898.1	NUNG_1073|ID_100021814|guaA|	NEPID_1122|ID_99871157|guaA|
OG0002971	NARC_v1_100091|ID_43914412|	WP_134483624.1
OG0001508	NARC_v1_90011|ID_43914151|	WP_134484749.1	NMY3_01288|ID_89026743|	A4241_RS12760|ID_89035958|	KAA2283046.1	NUNG_0395|ID_100022492|	NEPID_0545|ID_99870580|
[truncated: 1,302 more rows]

## Sheet: N.unguis_arCOGs
N.unguis proteins	N.unguis arCOG assignments
NUNG_0004|ID_100022883|	arCOG01210,R,-,Predicted_nucleotidyltransferase_and_HTH_domain; arCOG01207,K,-,Predicted_transcriptional_regulator,_MarR_family; arCOG00393,K,-,Predicted_membrane-associated_trancriptional_regulator; arCOG08306,K,-,Predicted_transcriptional_regulator,_contains_HTH_domain
NUNG_0005|ID_100022882|	arCOG00826,K,WecD,Acetyltransferase_(GNAT)_family; arCOG00839,K,WecD,Acetyltransferase_(GNAT)_family; arCOG00833,R,RimI,Acetyltransferase_(GNAT)_family; arCOG00834,K,WecD,Acetyltransferase_(GNAT)_family; arCOG00837,R,RimI,Acetyltransferase_(GNAT)_family; arCOG00844,K,WecD,Acetyltransferase_(GNAT)_family; arCOG00850,R,-,Acetyltransferase,_GNAT_superfamily; arCOG04971,K,WecD,Acetyltransferase_(GNAT…
NUNG_0006|ID_100022881|	arCOG02595,T,OmpR,REC_domain; arCOG02391,T,CheY,Rec_domain; arCOG02590,T,CheY,Rec_domain; arCOG02597,T,CheY,Rec_domain; arCOG02385,T,CheY,Rec_domain; arCOG02594,T,CheY,Rec_domain; arCOG02382,N,CheB,Chemotaxis_response_regulator_containing_a_CheY-like_receiver_domain_and_a_methylesterase_domain; arCOG02589,T,CheY,Rec_domain; arCOG02592,T,CheY,Rec_domain_fused_to_V4R_domain; arCOG02601,T,HalX,Rec_d…
NUNG_0007|ID_100022880|barA|	arCOG07619,T,-,Signal_transduction_histidine_kinase; arCOG02358,T,-,Signal_transduction_histidine_kinase_and_HAMP_domain; arCOG02376,T,-,Signal_transduction_histidine_kinase,_contains_REC_and_PAS_domains; arCOG07605,T,-,Signal_transduction_histidine_kinase,_contains_REC_domain; arCOG04809,T,-,Signal_transduction_histidine_kinase; arCOG03644,T,-,CHASE_domain,_extracellular_domain_involved_in_signa…
NUNG_0008|ID_100022879|	arCOG04761,I,UppP,Undecaprenyl_pyrophosphate_phosphatase; arCOG04829,C,EhaD,Energy-converting_hydrogenase_A_subunit_D; arCOG03119,S,-,Membrane_protein_DedA_family; arCOG09733,S,-,Uncharacterized_membrane_protein
NUNG_0009|ID_100022878|	arCOG03748,K,MarR,Transcriptional_regulator,_MarR_family; arCOG03748,K,MarR,Transcriptional_regulator,_MarR_family; arCOG00732,K,MarR,Transcriptional_regulator,_MarR_family; arCOG03423,K,MarR,Transcriptional_regulator,_MarR_family; arCOG01691,K,-,Transcriptional_regulator_ArsR_family; arCOG03182,K,MarR,Transcriptional_regulator,_MarR_family
NUNG_0011|ID_100022876|	arCOG01477,P,CzcD,Co/Zn/Cd_efflux_system_component; arCOG01474,P,MMT1,Predicted_Co/Zn/Cd_cation_transporter; arCOG01475,P,MMT1,Predicted_Co/Zn/Cd_cation_transporter; arCOG01480,P,MMT1,Predicted_Co/Zn/Cd_cation_transporter; arCOG01478,P,MMT1,Predicted_Co/Zn/Cd_cation_transporter
NUNG_0012|ID_100022875|	arCOG10136,R,-,HAD_superfamily_hydrolase; arCOG11448,S,-,Uncharacterized_protein
NUNG_0013|ID_100022874|	arCOG08657,S,-,Uncharacterized_protein
NUNG_0014|ID_100022873|purF|	arCOG00093,F,PurF,Glutamine_phosphoribosylpyrophosphate_amidotransferase; arCOG00094,F,PurF,Glutamine_phosphoribosylpyrophosphate_amidotransferase
NUNG_0015|ID_100022872|	#N/A
NUNG_0016|ID_100022871|	arCOG00357,J,GTP1,Ribosome-binding_ATPase_YchF,_GTP1/OBG_family; arCOG00352,R,Nog1,GTP-binding_protein,_GTP1/Obg_family; arCOG00362,U,Srp102,Signal_recognition_particle_receptor_subunit_beta,_a_GTPase; arCOG00353,J,HflX,50S_ribosomal_subunit-associated_GTPase_HflX; arCOG00358,J,DRG,Ribosome-interacting_GTPase_1; arCOG00359,P,FeoB,Fe2+_transport_system_protein_B
NUNG_0017|ID_100022870|kae|	arCOG01185,J,Bud32,tRNA_A-37_threonylcarbamoyl_transferase_component_Bud32; arCOG01183,J,Kae1p/TsaD,Subunit_of_KEOPS_complex,_tRNA_A37_threonylcarbamoyltransferase,_contains_a_domain_with_ASKHA_fold_and_RIO-type_kinase_(AP-endonuclease_activity); arCOG01187,O,HypF,Hydrogenase_maturation_factor
NUNG_0018|ID_100022869|	arCOG10590,S,-,Uncharacterized_protein
NUNG_0019|ID_100022868|	arCOG01185,J,Bud32,tRNA_A-37_threonylcarbamoyl_transferase_component_Bud32; arCOG01186,J,Bud32,tRNA_A-37_threonylcarbamoyl_transferase_component_Bud32; arCOG01182,T,-,Predicted_Ser/Thr_protein_kinase; arCOG03682,T,SPS1,Membrane_associated_serine/threonine_protein_kinase
NUNG_0020|ID_100022867|	#N/A
NUNG_0021|ID_100022866|	arCOG00767,G,{ManB},Phosphomannomutase; arCOG00768,G,{ManB},Phosphomannomutase,_alpha/beta/alpha_domain_I_only
NUNG_0022|ID_100022865|rpl7ae|	arCOG01751,J,Rpl7Ae,Ribosomal_protein_L7AE; arCOG01752,J,RPL30,Ribosomal_protein_L30E
NUNG_0023|ID_100022864|rps28e|	arCOG04314,J,RPS28A,Ribosomal_protein_S28E/S33
NUNG_0024|ID_100022863|ndk|	arCOG04313,F,Ndk,Nucleoside_diphosphate_kinase
NUNG_0025|ID_100022862|infB|	arCOG01560,J,InfB,Translation_initiation_factor_2_(IF-2;_GTPase); arCOG03146,L,-,Intein/homing_endonuclease; arCOG00362,U,Srp102,Signal_recognition_particle_receptor_subunit_beta,_a_GTPase; arCOG01559,J,FusA,Translation_elongation_factor_G,_EF-G_(GTPase); arCOG00354,R,-,GTPase_SAR1_or_related_small_G_protein; arCOG00355,R,EngB,GTP-binding_protein_EngB_required_for_normal_cell_division_in_bacteria…
NUNG_0026|ID_100022861|	arCOG08688,S,-,Uncharacterized_protein
NUNG_0027|ID_100022860|	arCOG00404,J,HisS,Histidyl-tRNA_synthetase; arCOG06674,S,-,Uncharacterized_protein
NUNG_0028|ID_100022859|	arCOG04055,J,-,Archease,_SHS2_domain_containing_protein_involved_in_activation_of_tRNA_ligase_RtcB
NUNG_0029|ID_100022858|trxA|	arCOG01972,O,TrxA,Thiol-disulfide_isomerase_or_thioredoxin; arCOG01976,O,TrxA,Thiol-disulfide_isomerase_or_thioredoxin; arCOG01974,O,TrxA,Thiol-disulfide_isomerase_or_thioredoxin; arCOG06181,O,TrxA,Thiol-disulfide_isomerase_or_thioredoxin; arCOG02407,O,TrxA,Thioredoxin_fused_to_Cytochrome_c_biogenesis_protein; arCOG02400,C,CcdA,Cytochrome_c_biogenesis_protein
NUNG_0030|ID_100022857|frdA|	arCOG00571,C,SdhA,Succinate_dehydrogenase/fumarate_reductase,_flavoprotein_subunit; arCOG00572,H,NadB,Aspartate_oxidase; arCOG00573,C,SdhA,Succinate_dehydrogenase/fumarate_reductase,_flavoprotein_subunit; arCOG00570,I,-,Geranylgeranyl_reductase,_flavoprotein; arCOG00754,G,LhgO,L-2-hydroxyglutarate_oxidase_LhgO
NUNG_0031|ID_100022856|	arCOG02244,C,SdhC,Succinate_dehydrogenase/fumarate_reductase,_cytochrome_b_subunit; arCOG04162,C,SdhD,Succinate_dehydrogenase,_hydrophobic_anchor_subunit
NUNG_0032|ID_100022855|	arCOG04162,C,SdhD,Succinate_dehydrogenase,_hydrophobic_anchor_subunit
NUNG_0033|ID_100022854|frdB|	arCOG00962,C,FrdB,Succinate_dehydrogenase/fumarate_reductase,_Fe-S_protein_subunit; arCOG00963,C,GlpC,Succinate_dehydrogenase/fumarate_reductase,_Fe-S_protein_subunit; arCOG00333,C,HdrD,CoB--CoM_heterodisulfide_reductase_subunit_D,_GlpC_family; arCOG00965,C,HdrC,Heterodisulfide_reductase,_subunit_C; arCOG00966,C,HdrC,Heterodisulfide_reductase,_subunit_C; arCOG00964,C,HdrC,Heterodisulfide_reductas…
NUNG_0034|ID_100022853|	arCOG01852,O,PaaD,Metal-sulfur_cluster_biosynthetic_enzyme; arCOG01845,O,PaaD,Metal-sulfur_cluster_biosynthetic_enzyme; arCOG01846,O,PaaD,Metal-sulfur_cluster_biosynthetic_enzyme
NUNG_0035|ID_100022852|argH|	arCOG01748,E,ArgH,Argininosuccinate_lyase
NUNG_0036|ID_100022851|albA|	arCOG01753,K,Ssh10b,Archaeal_DNA-binding_protein_Alba
NUNG_0037|ID_100022850|	arCOG00972,H,NadR,Nicotinamide_mononucleotide_adenylyltransferase
NUNG_0038|ID_100022849|ilvE|	arCOG02297,E,IlvE,Branched-chain_amino_acid_aminotransferase/4-amino-4-deoxychorismate_lyase
NUNG_0039|ID_100022848|	arCOG01622,R,MviM,Predicted_dehydrogenase; arCOG01620,R,MviM,Predicted_dehydrogenase
NUNG_0040|ID_100022847|	arCOG01848,R,WbbJ,Acetyltransferase_(isoleucine_patch_superfamily); arCOG01850,R,WbbJ,Acetyltransferase_(isoleucine_patch_superfamily); arCOG01849,R,PaaY,Isoleucine_patch_superfamily_protein; arCOG01847,E,CysE,Serine_acetyltransferase; arCOG00666,M,GCD1,N-acetylglucosamine-1-phosphate_uridyltransferase; arCOG00668,M,GCD1,Nucleoside-diphosphate-sugar_pyrophosphorylase_involved_in_lipopolysaccharid…
NUNG_0041|ID_100022846|	arCOG00250,I,FadB,3-hydroxyacyl-CoA_dehydrogenase; arCOG00252,M,WecC,UDP-N-acetyl-D-mannosaminuronate_dehydrogenase
NUNG_0042|ID_100022845|	arCOG01395,R,-,Lipid-A-disaccharide_synthase_related_glycosyltransferase; arCOG01393,G,-,Glycosyl_transferase,_related_to_UDP-glucuronosyltransferase
NUNG_0046|ID_100022841|	arCOG06790,S,-,Zn_finger_protein,_UBP-type
NUNG_0047|ID_100022840|, NUNG_3087|ID_100019800|	#N/A
NUNG_0048|ID_100022839|, NUNG_0680|ID_100022207|, NUNG_1927|ID_100020960|, NUNG_1979|ID_100020908|, NUNG_2543|ID_100020344|, NUNG_2975|ID_100019912|	#N/A
NUNG_0049|ID_100022838|	arCOG01474,P,MMT1,Predicted_Co/Zn/Cd_cation_transporter; arCOG01475,P,MMT1,Predicted_Co/Zn/Cd_cation_transporter; arCOG01478,P,MMT1,Predicted_Co/Zn/Cd_cation_transporter; arCOG01477,P,CzcD,Co/Zn/Cd_efflux_system_component; arCOG01480,P,MMT1,Predicted_Co/Zn/Cd_cation_transporter
NUNG_0050|ID_100022837|lhgO|	arCOG00754,G,LhgO,L-2-hydroxyglutarate_oxidase_LhgO
NUNG_0051|ID_100022836|	#N/A
NUNG_0052|ID_100022835|	arCOG04356,L,Bax1,Nuclease_of_restriction_endonuclease-like_fold,_implicated_in_nucleotide_excision_repair
NUNG_0053|ID_100022834|	arCOG00874,K,xpb,ssDNA-dependent_ATPase,_helicase_superfamily_II; arCOG00876,K,SSL2,DNA_or_RNA_helicase_of_superfamily_II; arCOG00877,K,SSL2,DNA_or_RNA_helicase_of_superfamily_II; arCOG00881,K,SSL2,DNA_or_RNA_helicase_of_superfamily_II; arCOG00555,R,-,Distinct_helicase_family_with_a_unique_C-terminal_domain_including_a_metal-binding_cysteine_cluster; arCOG00872,L,MPH1,ERCC4-like_helicase; arCOG03…
NUNG_0054|ID_100022833|	arCOG08221,S,-,Uncharacterized_protein
NUNG_0055|ID_100022832|	arCOG00872,L,MPH1,ERCC4-like_helicase; arCOG00871,K,HepA,Superfamily_II_DNA/RNA_helicase,_SNF2_family; arCOG00877,K,SSL2,DNA_or_RNA_helicase_of_superfamily_II; arCOG00874,K,xpb,ssDNA-dependent_ATPase,_helicase_superfamily_II; arCOG00553,L,BRR2,Replicative_superfamily_II_helicase; arCOG00880,V,HsdR,Type_I_site-specific_restriction-modification_system,_R_(restriction)_subunit_or_related_helicase; a…
NUNG_0057|ID_100022830|	arCOG00576,P,-,Predicted_divalent_heavy-metal_cations_transporter; arCOG01096,P,CCC1,Predicted_Fe2+/Mn2+_transporter,_VIT1/CCC1_family
NUNG_0058|ID_100022829|	#N/A
NUNG_0059|ID_100022828|	arCOG00347,O,PbaA,20S_proteasome_assembly_factor,_ATP-grasp_superfamily_enzyme; arCOG00348,O,PbaB,20S_proteasome_assembly_factor,_ATP-grasp_superfamily_enzyme
NUNG_0060|ID_100022827|	arCOG00894,M,-,Glycosyl_transferase_family_2; arCOG00895,M,-,Glycosyl_transferase_family_2; arCOG02228,I,GtrA,GtrA-like_flippase; arCOG00896,M,-,Glycosyl_transferase_family_2; arCOG01385,M,-,Glycosyl_transferase_family_2; arCOG01381,M,AglO,Glycosyl_transferase_family_2; arCOG01389,M,-,Glycosyl_transferase_family_2; arCOG01391,M,-,Glycosyl_transferase_family_2; arCOG00897,M,AglD,Glycosyl_transfera…
NUNG_0061|ID_100022826|mngA|	arCOG04158,G,-,Mannosyl-3-phosphoglycerate_synthase
NUNG_0062|ID_100022825|, NUNG_0063|ID_100022824|	#N/A
NUNG_0064|ID_100022823|, NUNG_0559|ID_100022328|, NUNG_0613|ID_100022274|, NUNG_2521|ID_100020366|, NUNG_3275|ID_100019612|, NUNG_3332|ID_100019555|, NUNG_3499|ID_100019388|	arCOG02796,G,-,Glucose/sorbosone_dehydrogenase; arCOG02929,C,PetE,Plastocyanin/azurin/halocyanin_family_protein; arCOG02926,C,PetE,Plastocyanin/azurin/halocyanin_family_protein; arCOG02917,C,PetE,Plastocyanin/azurin/halocyanin_family_protein; arCOG02921,C,PetE,Plastocyanin/azurin/halocyanin_family_protein; arCOG02918,C,PetE,Plastocyanin/azurin/halocyanin_family_protein; arCOG02920,C,PetE,Plastocy…
NUNG_0065|ID_100022822|	arCOG02706,E,GloA,Lactoylglutathione_lyase_or_related_enzyme; arCOG05141,E,GloA,Lactoylglutathione_lyase_or_related_enzyme
NUNG_0066|ID_100022821|	#N/A
NUNG_0067|ID_100022820|	#N/A
NUNG_0068|ID_100022819|	#N/A
NUNG_0069|ID_100022818|	arCOG00970,O,PRE1,20S_proteasome,_beta_subunit; arCOG00971,O,PRE1,20S_proteasome,_alpha_subunit
NUNG_0070|ID_100022817|	arCOG00971,O,PRE1,20S_proteasome,_alpha_subunit; arCOG00970,O,PRE1,20S_proteasome,_beta_subunit
NUNG_0071|ID_100022816|	arCOG00393,K,-,Predicted_membrane-associated_trancriptional_regulator; arCOG01450,K,ArsR,Transcriptional_regulator_containing_HTH_domain,_ArsR_family; arCOG04362,K,-,Transcriptional_regulator,_contains_HTH_domain; arCOG01208,V,-,Minimal_nucleotidyltransferase
NUNG_0073|ID_100022814|	#N/A
NUNG_0074|ID_100022813|, NUNG_0201|ID_100022686|	#N/A
NUNG_0075|ID_100022812|yuzN|, NUNG_0202|ID_100022685|	arCOG01683,K,ArsR,Transcriptional_regulator_containing_HTH_domain,_ArsR_family; arCOG01685,K,ArsR,Transcriptional_regulator_containing_HTH_domain,_ArsR_family; arCOG01682,K,ArsR,Transcriptional_regulator_containing_HTH_domain,_ArsR_family; arCOG01681,K,ArsR,Transcriptional_regulator_containing_HTH_domain,_ArsR_family; arCOG01686,K,ArsR,Transcriptional_regulator_containing_HTH_domain,_ArsR_family;…
NUNG_0077|ID_100022810|	#N/A
NUNG_0078|ID_100022809|, NUNG_1743|ID_100021144|	#N/A
NUNG_0079|ID_100022808|	#N/A
NUNG_0080|ID_100022807|	#N/A
NUNG_0081|ID_100022806|	#N/A
NUNG_0082|ID_100022805|	#N/A
NUNG_0083|ID_100022804|	#N/A
NUNG_0084|ID_100022803|	arCOG00938,R,-,Radical_SAM_superfamily_enzyme; arCOG00940,R,-,Radical_SAM_superfamily_enzyme; arCOG00945,R,AslB,Radical_SAM_superfamily_enzyme; arCOG00931,R,-,Radical_SAM_superfamily_enzyme; arCOG05120,R,-,Radical_SAM_superfamily_enzyme; arCOG00930,H,MoaA,Molybdenum_cofactor_biosynthesis_enzyme; arCOG02173,O,NrdG,Organic_radical_activating_enzyme; arCOG00941,R,-,Radical_SAM_superfamily_enzyme; ar…
NUNG_0085|ID_100022802|	#N/A
NUNG_0087|ID_100022800|	arCOG04084,G,-,Predicted_glycosylase
NUNG_0088|ID_100022799|mshA|	arCOG01415,M,RfaG,Glycosyltransferase; arCOG01414,M,RfaG,Glycosyltransferase; arCOG01403,M,AglL,Glycosyltransferase; arCOG01420,G,GlgA,Glycogen_synthase; arCOG01411,M,RfaG,Glycosyltransferase; arCOG01410,M,AglA,Glycosyltransferase; arCOG01417,M,RfaG,Glycosyltransferase; arCOG06108,M,RfaG,Glycosyltransferase; arCOG01407,M,RfaG,Glycosyltransferase; arCOG07390,M,RfaG,Glycosyltransferase; arCOG01406,…
NUNG_0089|ID_100022798|	arCOG02053,T,UspA,Nucleotide-binding_protein,__UspA_family; arCOG00449,T,UspA,Nucleotide-binding_protein,__UspA_family; arCOG03050,T,UspA,Nucleotide-binding_protein,__UspA_family; arCOG06388,T,UspA,Nucleotide-binding_protein,__UspA_family; arCOG02966,S,-,HEAT_repeats_containing_protein
NUNG_0090|ID_100022797|	#N/A
NUNG_0092|ID_100022795|	#N/A
NUNG_0094|ID_100022793|	#N/A
NUNG_0095|ID_100022792|	#N/A
NUNG_0096|ID_100022791|	#N/A
NUNG_0097|ID_100022790|	arCOG06884,S,-,Uncharacterized_membrane_protein_YcaP,_DUF421_family
NUNG_0099|ID_100022788|, NUNG_0238|ID_100022649|	arCOG06468,S,-,Uncharacterized_protein
NUNG_0100|ID_100022787|	arCOG08825,S,-,Uncharacterized_protein; arCOG03796,T,-,Inactivated_KaiC-like_ATPase,_DUF835_family; arCOG07194,S,-,Uncharacterized_membrane_protein; arCOG03888,S,-,Uncharacterized_membrane_protein
NUNG_0101|ID_100022786|, NUNG_3458|ID_100019429|	#N/A
NUNG_0102|ID_100022785|	arCOG03056,I,PgpB,Membrane-associated_phospholipid_phosphatase; arCOG03058,I,PgpB,Membrane-associated_phospholipid_phosphatase; arCOG03951,I,PgpB,Membrane-associated_phospholipid_phosphatase
NUNG_0103|ID_100022784|	#N/A
NUNG_0104|ID_100022783|	#N/A
NUNG_0107|ID_100022780|, NUNG_3073|ID_100019814|	arCOG08642,S,-,Uncharacterized_protein
NUNG_0108|ID_100022779|	arCOG02640,P,-,YkaA-like_protein_involved_in_regulation_of_phosphate_transport,_PhoU/UPF0111/DUF47_family
NUNG_0109|ID_100022778|pit|	arCOG02267,P,PitA,Phosphate/sulphate_permease
NUNG_0111|ID_100022776|	arCOG05294,S,-,Uncharacterized_protein
NUNG_0112|ID_100022775|	#N/A
NUNG_0113|ID_100022774|, NUNG_0379|ID_100022508|	#N/A
NUNG_0114|ID_100022773|	arCOG04887,S,-,Uncharacterized_membrane_protein,_DUF1211
NUNG_0115|ID_100022772|, NUNG_1155|ID_100021732|, NUNG_3454|ID_100019433|	#N/A
NUNG_0116|ID_100022771|	#N/A
NUNG_0117|ID_100022770|, NUNG_1939|ID_100020948|, NUNG_1961|ID_100020926|	#N/A
NUNG_0118|ID_100022769|, NUNG_1226|ID_100021661|, NUNG_3250|ID_100019637|	arCOG01415,M,RfaG,Glycosyltransferase; arCOG01414,M,RfaG,Glycosyltransferase; arCOG01403,M,AglL,Glycosyltransferase; arCOG01420,G,GlgA,Glycogen_synthase; arCOG01410,M,AglA,Glycosyltransferase; arCOG07390,M,RfaG,Glycosyltransferase; arCOG01411,M,RfaG,Glycosyltransferase; arCOG01417,M,RfaG,Glycosyltransferase; arCOG01407,M,RfaG,Glycosyltransferase
NUNG_0119|ID_100022768|	#N/A
NUNG_0120|ID_100022767|, NUNG_0596|ID_100022291|	#N/A
NUNG_0121|ID_100022766|, NUNG_0597|ID_100022290|, NUNG_1484|ID_100021403|, NUNG_2962|ID_100019925|	arCOG02362,N,Tar,Methyl-accepting_chemotaxis_protein; arCOG03760,K,Predicted_transcriptional_regulator,_contains_HTH_domain,; arCOG03387,S,-,Uncharacterized_protein; arCOG05332,T,-,FHA_domain_containing_protein
NUNG_0122|ID_100022765|, NUNG_0180|ID_100022707|, NUNG_0593|ID_100022294|, NUNG_0731|ID_100022156|	#N/A
NUNG_0123|ID_100022764|	#N/A
NUNG_0124|ID_100022763|mepM|, NUNG_0600|ID_100022287|mepM|, NUNG_0732|ID_100022155|mepM|, NUNG_0767|ID_100022120|mepM|, NUNG_2714|ID_100020173|	arCOG11616,E,-,Peptidase_family_M23; arCOG07961,M,NlpD,Peptidase_family_M23
NUNG_0125|ID_100022762|	#N/A
NUNG_0126|ID_100022761|	arCOG02595,T,OmpR,REC_domain; arCOG02594,T,CheY,Rec_domain; arCOG06537,T,CheY,Rec_and_PAS_domains; arCOG02597,T,CheY,Rec_domain; arCOG02590,T,CheY,Rec_domain
NUNG_0128|ID_100022759|, NUNG_0248|ID_100022639|, NUNG_0773|ID_100022114|	arCOG02240,Q,PptA,Phenylpyruvate_tautomerase_PptA,_4-oxalocrotonate_tautomerase_family
NUNG_0131|ID_100022756|	#N/A
NUNG_0132|ID_100022755|	#N/A
NUNG_0133|ID_100022754|	arCOG06267,S,-,Uncharacterized_protein; arCOG05392,S,-,Uncharacterized_membrane_protein
NUNG_0135|ID_100022752|	arCOG08798,S,-,Uncharacterized_protein; arCOG08764,C,-,Periplasmic_protein_of_plastocyanin/azurin/halocyanin_family_protein
NUNG_0137|ID_100022750|	arCOG03564,V,Vgb,Streptogramin_lyase
NUNG_0138|ID_100022749|	#N/A
NUNG_0139|ID_100022748|	#N/A
NUNG_0140|ID_100022747|	#N/A
NUNG_0143|ID_100022744|walK|, NUNG_3572|ID_100019315|walK|	arCOG07619,T,-,Signal_transduction_histidine_kinase; arCOG02358,T,-,Signal_transduction_histidine_kinase_and_HAMP_domain; arCOG07605,T,-,Signal_transduction_histidine_kinase,_contains_REC_domain; arCOG02376,T,-,Signal_transduction_histidine_kinase,_contains_REC_and_PAS_domains; arCOG06515,T,-,Signal_transduction_histidine_kinase; arCOG05274,T,-,Signal_transduction_histidine_kinase; arCOG04809,T,-…
NUNG_0144|ID_100022743|, NUNG_2969|ID_100019918|dctD|	arCOG02391,T,CheY,Rec_domain; arCOG02595,T,OmpR,REC_domain; arCOG02597,T,CheY,Rec_domain; arCOG02590,T,CheY,Rec_domain; arCOG02594,T,CheY,Rec_domain; arCOG02600,T,CheY,Signal_transduction_regulator,_contains_Rec_and_HTH_domains; arCOG02592,T,CheY,Rec_domain_fused_to_V4R_domain; arCOG02598,T,OmpR,REC_domain_containing_protein; arCOG02382,N,CheB,Chemotaxis_response_regulator_containing_a_CheY-like_…
NUNG_0145|ID_100022742|aniA|	arCOG03914,Q,SufI,Multicopper_oxidase; arCOG02929,C,PetE,Plastocyanin/azurin/halocyanin_family_protein
NUNG_0146|ID_100022741|	arCOG05278,S,-,Uncharacterized_small_metal-binding_protein; arCOG10686,S,-,Uncharacterized_small_metal-binding_protein
NUNG_0148|ID_100022739|	#N/A
NUNG_0150|ID_100022737|	arCOG08716,S,-,Uncharacterized_protein
NUNG_0151|ID_100022736|	#N/A
NUNG_0152|ID_100022735|	arCOG00516,V,NimA,Nitroimidazol_reductase_NimA_or_a_related_FMN-containing_flavoprotein,_pyridoxamine_5-phosphate_oxidase_superfamily; arCOG00520,V,NimA,Nitroimidazol_reductase_NimA_or_a_related_FMN-containing_flavoprotein,_pyridoxamine_5-phosphate_oxidase_superfamily; arCOG00518,R,-,Predicted_flavin-nucleotide-binding_protein_structurally_related_to_pyridoxine_5-phosphate_oxidase; arCOG00528,R,-…
NUNG_0154|ID_100022733|	arCOG11941,V,-,GIY-YIG_superfamily_nuclease; arCOG10559,L,-,GIY-YIG_domain_containing_nuclease
NUNG_0155|ID_100022732|	arCOG01648,R,MhpC,Alpha/beta_superfamily_hydrolase; arCOG01650,I,PldB,Lysophospholipase,_alpha-beta_hydrolase_superfamily; arCOG05706,E,DAP2,Dipeptidyl_aminopeptidase/acylaminoacyl-peptidase; arCOG06923,I,EstA,Triacylglycerol_esterase/lipase_EstA,_alpha/beta_hydrolase_fold
NUNG_0156|ID_100022731|	#N/A
NUNG_0157|ID_100022730|	arCOG02999,S,-,Cupin_domain_containing_protein; arCOG02994,S,-,Cupin_domain_containing_protein; arCOG03003,G,-,Cupin_domain_containing_protein; arCOG02998,S,-,Cupin_domain_containing_protein
NUNG_0159|ID_100022728|	#N/A
NUNG_0161|ID_100022726|	arCOG04887,S,-,Uncharacterized_membrane_protein,_DUF1211; arCOG04440,S,-,Uncharacterized_membrane_protein,_DUF22178_family
NUNG_0162|ID_100022725|	arCOG08811,S,-,Uncharacterized_protein; arCOG08794,S,-,Uncharacterized_membrane_protein
NUNG_0163|ID_100022724|	#N/A
NUNG_0165|ID_100022722|, NUNG_3577|ID_100019310|	#N/A
NUNG_0166|ID_100022721|	arCOG03686,O,-,Predicted_redox_protein,_regulator_of_disulfide_bond_formation; arCOG03688,Q,osmC,Organic_hydroperoxide_reductase
NUNG_0167|ID_100022720|clcA|	arCOG02569,P,EriC,Chloride_channel_protein_EriC
NUNG_0168|ID_100022719|	#N/A
NUNG_0169|ID_100022718|	arCOG02796,G,-,Glucose/sorbosone_dehydrogenase
NUNG_0170|ID_100022717|	#N/A
NUNG_0171|ID_100022716|	#N/A
NUNG_0172|ID_100022715|	#N/A
NUNG_0173|ID_100022714|	#N/A
NUNG_0174|ID_100022713|	#N/A
NUNG_0176|ID_100022711|	arCOG07820,R,YnfA,Uncharacterized_inner_membrane_protein_YnfA,_drug/metabolite_transporter_superfamily; arCOG08157,S,-,Uncharacterized_membrane_protein; arCOG00130,G,-,MFS_family_permease; arCOG03835,S,-,Uncharacterized_membrane_protein
NUNG_0177|ID_100022710|	arCOG07820,R,YnfA,Uncharacterized_inner_membrane_protein_YnfA,_drug/metabolite_transporter_superfamily
NUNG_0178|ID_100022709|folA|	arCOG01490,H,FolA,Dihydrofolate_reductase; arCOG01485,H,RibD,Pyrimidine_deaminase_and_reductase; arCOG01489,H,RibD,Pyrimidine_reductase,_riboflavin_biosynthesis; arCOG01484,H,RibD,Pyrimidine_reductase,_riboflavin_biosynthesis
NUNG_0179|ID_100022708|msrB|	arCOG02815,O,-,Conserved_domain_frequently_associated_with_peptide_methionine_sulfoxide_reductase
NUNG_0182|ID_100022705|	arCOG08135,S,-,Uncharacterized_protein
NUNG_0184|ID_100022703|nfi|	arCOG00929,L,Nfi,Deoxyinosine_3endonuclease_(endonuclease_V)
NUNG_0185|ID_100022702|	#N/A
NUNG_0186|ID_100022701|, NUNG_1989|ID_100020898|	arCOG00516,V,NimA,Nitroimidazol_reductase_NimA_or_a_related_FMN-containing_flavoprotein,_pyridoxamine_5-phosphate_oxidase_superfamily
NUNG_0187|ID_100022700|, NUNG_0673|ID_100022214|	#N/A
NUNG_0188|ID_100022699|, NUNG_0672|ID_100022215|, NUNG_3272|ID_100019615|	#N/A
NUNG_0189|ID_100022698|	arCOG04740,S,-,Uncharacterized_protein
NUNG_0190|ID_100022697|	arCOG04782,K,PspA,Phage_shock_protein_A; arCOG04958,S,-,Uncharacterized_protein
NUNG_0194|ID_100022693|, NUNG_0653|ID_100022234|	#N/A
NUNG_0195|ID_100022692|, NUNG_0652|ID_100022235|	arCOG03914,Q,SufI,Multicopper_oxidase
NUNG_0199|ID_100022688|, NUNG_1453|ID_100021434|	#N/A
NUNG_0204|ID_100022683|	arCOG04624,R,-,Multimeric_flavodoxin_WrbA; arCOG02573,R,WrbA,Multimeric_flavodoxin_WrbA; arCOG02574,R,WrbA,Multimeric_flavodoxin_WrbA; arCOG02572,R,WrbA,Multimeric_flavodoxin_WrbA
NUNG_0206|ID_100022681|	arCOG08684,R,-,Roadblock/LC7_domain_superfamily_protein; arCOG05565,R,-,Roadblock/LC7_domain_superfamily_protein
NUNG_0207|ID_100022680|	#N/A
NUNG_0209|ID_100022678|	#N/A
NUNG_0212|ID_100022675|	arCOG03561,R,-,Secreted_protein_with_beta-propeller_repeat_domain; arCOG03563,R,-,Secreted_protein,_with_PKD_repeat_domain; arCOG02560,R,-,Secreted_protein_with_beta-propeller_repeat_domain; arCOG02482,X,-,Phage_tail_protein_P2-like_contains__WD40/PQQ-like_beta_propeller_repeats; arCOG12600,S,-,Uncharacterized_protein
NUNG_0213|ID_100022674|, NUNG_0279|ID_100022608|, NUNG_2657|ID_100020230|	#N/A
NUNG_0214|ID_100022673|, NUNG_3280|ID_100019607|	#N/A
NUNG_0215|ID_100022672|	arCOG00570,I,-,Geranylgeranyl_reductase,_flavoprotein; arCOG01522,H,HemY,Protoporphyrinogen_oxidase; arCOG01292,E,GltD,NADPH-dependent_glutamate_synthase_beta_chain_or_related_oxidoreductase; arCOG01524,Q,-,Phytoene_dehydrogenase_or_related_enzyme; arCOG02232,E,BetA,Choline_dehydrogenase_or_related_flavoprotein; arCOG01069,P,-,CoA-dependent_NAD(P)H_Sulfur_Oxidoreductase; arCOG02234,C,HdrA,Heterod…
NUNG_0216|ID_100022671|	arCOG01997,U,MarC,Multiple_antibiotic_transporter
NUNG_0217|ID_100022670|	#N/A
NUNG_0218|ID_100022669|, NUNG_2296|ID_100020591|	arCOG03914,Q,SufI,Multicopper_oxidase; arCOG02929,C,PetE,Plastocyanin/azurin/halocyanin_family_protein; arCOG02926,C,PetE,Plastocyanin/azurin/halocyanin_family_protein; arCOG02917,C,PetE,Plastocyanin/azurin/halocyanin_family_protein; arCOG02934,C,PetE,Plastocyanin/azurin/halocyanin_family_protein
NUNG_0221|ID_100022666|, NUNG_3243|ID_100019644|	arCOG05933,R,-,Rossmann-fold_NAD(P)(+)-binding_protein
NUNG_0222|ID_100022665|	arCOG02410,C,Mer,Coenzyme_F420-dependent_N5,N10-methylene_tetrahydromethanopterin_reductase_or_related_flavin-dependent_oxidoreductase
NUNG_0223|ID_100022664|	arCOG03686,O,-,Predicted_redox_protein,_regulator_of_disulfide_bond_formation
NUNG_0224|ID_100022663|	#N/A
NUNG_0227|ID_100022660|	arCOG08642,S,-,Uncharacterized_protein
NUNG_0231|ID_100022656|	#N/A
NUNG_0232|ID_100022655|	#N/A
NUNG_0233|ID_100022654|	#N/A
NUNG_0235|ID_100022652|	#N/A
NUNG_0236|ID_100022651|	#N/A
NUNG_0239|ID_100022648|, NUNG_0787|ID_100022100|	arCOG00507,R,-,Metal-dependent_hydrolase_of_the_beta-lactamase_superfamily_II; arCOG00504,R,-,Metal-dependent_hydrolase_of_the_beta-lactamase_superfamily_II; arCOG00498,R,-,Metal-dependent_hydrolase_of_the_beta-lactamase_superfamily_II; arCOG00508,Q,BDS1,Alkyl_sulfatase_or_related_hydrolase; arCOG00505,R,-,Metal-dependent_hydrolase_of_the_beta-lactamase_superfamily_II; arCOG00517,R,-,Rhodanese_Ho…
NUNG_0241|ID_100022646|, NUNG_0572|ID_100022315|, NUNG_0662|ID_100022225|, NUNG_0684|ID_100022203|, NUNG_1923|ID_100020964|, NUNG_2556|ID_100020331|, NUNG_3373|ID_100019514|	arCOG02562,R,-,Beta-propeller_repeat_containing_protein; arCOG02527,S,-,Secreted_protein,_with_PKD_repeat_domain; arCOG02560,R,-,Secreted_protein_with_beta-propeller_repeat_domain; arCOG02505,R,-,Secreted_protein_with_beta-propeller_repeat_domain; arCOG07067,R,-,Secreted_d1_heme_binding_domain_containing_beta-propeller_repeat_domain; arCOG06836,R,-,PKD_repeats_containing_protein; arCOG07051,R,-,S…
NUNG_0242|ID_100022645|, NUNG_0558|ID_100022329|	#N/A
NUNG_0246|ID_100022641|	#N/A
NUNG_0249|ID_100022638|, NUNG_0775|ID_100022112|, NUNG_1739|ID_100021148|	#N/A
NUNG_0250|ID_100022637|, NUNG_3279|ID_100019608|	#N/A
NUNG_0251|ID_100022636|	#N/A
NUNG_0253|ID_100022634|, NUNG_0254|ID_100022633|, NUNG_1919|ID_100020968|	#N/A
NUNG_0255|ID_100022632|, NUNG_1766|ID_100021121|phoP|, NUNG_3596|ID_100019291|	arCOG02391,T,CheY,Rec_domain; arCOG02595,T,OmpR,REC_domain; arCOG02590,T,CheY,Rec_domain; arCOG02597,T,CheY,Rec_domain; arCOG02589,T,CheY,Rec_domain; arCOG06537,T,CheY,Rec_and_PAS_domains; arCOG02594,T,CheY,Rec_domain; arCOG02592,T,CheY,Rec_domain_fused_to_V4R_domain; arCOG02392,T,CheY,Rec_domain; arCOG02385,T,CheY,Rec_domain; arCOG02591,T,CheY,Rec_domain; arCOG02601,T,HalX,Rec_domain_fused_to_Ha…
NUNG_0256|ID_100022631|, NUNG_1767|ID_100021120|, NUNG_2637|ID_100020250|, NUNG_3597|ID_100019290|	#N/A
NUNG_0257|ID_100022630|, NUNG_1222|ID_100021665|, NUNG_1223|ID_100021664|, NUNG_3088|ID_100019799|	arCOG07619,T,-,Signal_transduction_histidine_kinase; arCOG04809,T,-,Signal_transduction_histidine_kinase; arCOG02376,T,-,Signal_transduction_histidine_kinase,_contains_REC_and_PAS_domains; arCOG02358,T,-,Signal_transduction_histidine_kinase_and_HAMP_domain; arCOG07605,T,-,Signal_transduction_histidine_kinase,_contains_REC_domain; arCOG05274,T,-,Signal_transduction_histidine_kinase; arCOG06515,T,-…
NUNG_0258|ID_100022629|, NUNG_1782|ID_100021105|	arCOG08662,S,-,Uncharacterized_conserved_metal-binding_protein
NUNG_0259|ID_100022628|, NUNG_3040|ID_100019847|	arCOG12634,S,-,Uncharacterized_protein
NUNG_0260|ID_100022627|, NUNG_0669|ID_100022218|	#N/A
NUNG_0261|ID_100022626|	arCOG03593,S,-,Uncharacterized_protein,_DUF2795_family; arCOG03595,S,-,Uncharacterized_protein,_DUF2795_family; arCOG03594,S,-,Uncharacterized_protein,_DUF2795_family
NUNG_0262|ID_100022625|, NUNG_3477|ID_100019410|	arCOG01242,X,XerC,XerD/XerC_family_integrase
NUNG_0263|ID_100022624|, NUNG_1924|ID_100020963|, NUNG_3024|ID_100019863|, NUNG_3031|ID_100019856|, NUNG_3193|ID_100019694|, NUNG_3206|ID_100019681|, NUNG_3207|ID_100019680|	arCOG01242,X,XerC,XerD/XerC_family_integrase; arCOG01241,X,XerC,XerD/XerC_family_integrase; arCOG01243,L,XerC,Site-specific_recombinase_XerC
NUNG_0264|ID_100022623|, NUNG_3060|ID_100019827|	#N/A
NUNG_0266|ID_100022621|qacA|, NUNG_1106|ID_100021781|qacA|	arCOG00144,G,-,MFS_family_permease; arCOG00130,G,-,MFS_family_permease; arCOG00143,G,-,MFS_family_permease; arCOG00132,G,-,MFS_family_permease; arCOG00134,G,-,MFS_family_permease; arCOG00147,G,-,MFS_family_permease; arCOG00131,G,-,MFS_family_permease; arCOG05835,G,-,MFS_family_permease; arCOG02682,G,-,MFS_family_permease; arCOG00142,G,-,MFS_family_permease; arCOG00135,G,-,MFS_family_permease; arC…
NUNG_0268|ID_100022619|	#N/A
NUNG_0269|ID_100022618|	arCOG10890,S,-,Uncharacterized_protein
NUNG_0270|ID_100022617|	arCOG01480,P,MMT1,Predicted_Co/Zn/Cd_cation_transporter
NUNG_0271|ID_100022616|, NUNG_0413|ID_100022474|	arCOG02200,C,Fpr,Flavodoxin_reductase_(ferredoxin-NADPH_reductase)_family_1; arCOG02199,H,Mcr1,NAD(P)H-flavin_reductase
NUNG_0272|ID_100022615|	#N/A
NUNG_0274|ID_100022613|, NUNG_3574|ID_100019313|	arCOG07021,C,-,Cytochrome_C,_cytochrome_C_oxidase_component; arCOG05048,R,-,Ferredoxin_domain_containing_membrane_protein
NUNG_0275|ID_100022612|, NUNG_1221|ID_100021666|	arCOG10404,S,-,Zinc_finger,_C2H2_type
NUNG_0276|ID_100022611|	#N/A
NUNG_0277|ID_100022610|	arCOG06027,S,-,Uncharacterized_protein,_DUF488_family
NUNG_0278|ID_100022609|, NUNG_1996|ID_100020891|, NUNG_3017|ID_100019870|, NUNG_3249|ID_100019638|	#N/A
NUNG_0280|ID_100022607|	#N/A
NUNG_0282|ID_100022605|	arCOG06847,R,-,Alpha/beta_superfamily_hydrolase; arCOG01651,R,-,Alpha/beta_superfamily_hydrolase
NUNG_0283|ID_100022604|, NUNG_3071|ID_100019816|	arCOG08764,C,-,Periplasmic_protein_of_plastocyanin/azurin/halocyanin_family_protein
NUNG_0284|ID_100022603|	#N/A
NUNG_0285|ID_100022602|, NUNG_2684|ID_100020203|	#N/A
NUNG_0286|ID_100022601|, NUNG_1993|ID_100020894|	#N/A
NUNG_0287|ID_100022600|, NUNG_1994|ID_100020893|	#N/A
NUNG_0288|ID_100022599|, NUNG_0322|ID_100022565|, NUNG_0722|ID_100022165|	arCOG06923,I,EstA,Triacylglycerol_esterase/lipase_EstA,_alpha/beta_hydrolase_fold; arCOG01648,R,MhpC,Alpha/beta_superfamily_hydrolase
NUNG_0289|ID_100022598|, NUNG_0310|ID_100022577|, NUNG_0721|ID_100022166|, NUNG_1965|ID_100020922|	#N/A
NUNG_0290|ID_100022597|, NUNG_1955|ID_100020932|	arCOG08034,S,-,Uncharacterized_protein
NUNG_0291|ID_100022596|, NUNG_1956|ID_100020931|, NUNG_3489|ID_100019398|	#N/A
NUNG_0292|ID_100022595|, NUNG_3599|ID_100019288|	arCOG08825,S,-,Uncharacterized_protein
NUNG_0294|ID_100022593|	#N/A
NUNG_0296|ID_100022591|	arCOG04330,P,FTR1,High-affinity_Fe2+/Pb2+_permease; arCOG10358,R,-,Uncharacterized_secreted_protein,_contains_macroglobulin-like_domain; arCOG08716,S,-,Uncharacterized_protein
NUNG_0297|ID_100022590|	arCOG03563,R,-,Secreted_protein,_with_PKD_repeat_domain; arCOG03561,R,-,Secreted_protein_with_beta-propeller_repeat_domain; arCOG03562,O,TrxA,Thiol-disulfide_isomerase_or_thioredoxin; arCOG03561,R,-,Secreted_protein_with_beta-propeller_repeat_domain; arCOG03564,V,Vgb,Streptogramin_lyase; arCOG02562,R,-,Beta-propeller_repeat_containing_protein; arCOG02491,S,-,WD40_repeats_containing_protein
NUNG_0298|ID_100022589|	arCOG07100,R,-,RNAse_H_superfamily_ribonuclease
NUNG_0300|ID_100022587|	#N/A
NUNG_0301|ID_100022586|, NUNG_2270|ID_100020617|	arCOG01096,P,CCC1,Predicted_Fe2+/Mn2+_transporter,_VIT1/CCC1_family; arCOG01091,P,CCC1,Predicted_Fe2+/Mn2+_transporter,_VIT1/CCC1_family
NUNG_0302|ID_100022585|	#N/A
NUNG_0303|ID_100022584|, NUNG_0730|ID_100022157|, NUNG_0820|ID_100022067|	arCOG10523,S,-,Uncharacterized_protein
NUNG_0306|ID_100022581|	#N/A
NUNG_0307|ID_100022580|, NUNG_0764|ID_100022123|, NUNG_3566|ID_100019321|	arCOG04561,R,-,Flavin-binding_protein_dodecin
NUNG_0308|ID_100022579|	#N/A
NUNG_0309|ID_100022578|, NUNG_0900|ID_100021987|, NUNG_2297|ID_100020590|	arCOG08680,S,-,Uncharacterized_protein
NUNG_0311|ID_100022576|, NUNG_3231|ID_100019656|	arCOG01899,G,IolE,Sugar_phosphate_isomerase/epimerase
NUNG_0318|ID_100022569|cyaB|	arCOG07810,T,CyaA,Adenylate_cyclase,_family_3; arCOG11147,P,-,Ferritin-like_metal-binding_protein_YciE; arCOG10787,P,-,Ferritin-like_metal-binding_protein_YciE
NUNG_0320|ID_100022567|, NUNG_3019|ID_100019868|, NUNG_3255|ID_100019632|, NUNG_3256|ID_100019631|	#N/A
NUNG_0321|ID_100022566|, NUNG_2357|ID_100020530|pepN|	arCOG02969,E,PepN,Aminopeptidase_N; arCOG02967,T,-,NACHT_family_NTPase_fused_to_HEAT_repeats_domain; arCOG06501,S,-,HEAT_repeats_containing_protein; arCOG02970,S,-,HEAT_repeats_containing_protein; arCOG07600,S,-,HEAT_repeats_containing_protein
NUNG_0325|ID_100022562|, NUNG_3183|ID_100019704|, NUNG_3184|ID_100019703|	#N/A
NUNG_0326|ID_100022561|	#N/A
NUNG_0327|ID_100022560|	#N/A
NUNG_0328|ID_100022559|	#N/A
NUNG_0332|ID_100022555|	arCOG01242,X,XerC,XerD/XerC_family_integrase
NUNG_0333|ID_100022554|	arCOG01917,S,-,Zn-ribbon_domain_containing_protein; arCOG01917,S,-,Zn-ribbon_domain_containing_protein; arCOG07908,S,-,Predicted_membrane_protein_with_C-terminal_Zn_ribbon_domain
NUNG_0334|ID_100022553|, NUNG_0532|ID_100022355|, NUNG_1086|ID_100021801|, NUNG_1973|ID_100020914|	arCOG01245,X,XerC,XerD/XerC_family_integrase,_often_contains_N-terminal_HTH_domain; arCOG01241,X,XerC,XerD/XerC_family_integrase; arCOG01241,X,XerC,XerD/XerC_family_integrase
NUNG_0335|ID_100022552|, NUNG_1751|ID_100021136|, NUNG_1752|ID_100021135|, NUNG_2707|ID_100020180|bpoC|, NUNG_2877|ID_100020010|, NUNG_2891|ID_100019996|, NUNG_2906|ID_100019981|, NUNG_2907|ID_100019980|bpoC|, NUNG_2910|ID_100019977|bpoC|	arCOG01648,R,MhpC,Alpha/beta_superfamily_hydrolase; arCOG05706,E,DAP2,Dipeptidyl_aminopeptidase/acylaminoacyl-peptidase; arCOG06344,I,PhaC,Poly(3-hydroxyalkanoate)_synthetase; arCOG07416,R,MhpC,Alpha/beta_superfamily_hydrolase; arCOG00627,E,MET2,Homoserine_acetyltransferase
NUNG_0337|ID_100022550|	#N/A
NUNG_0338|ID_100022549|, NUNG_2012|ID_100020875|, NUNG_3236|ID_100019651|, NUNG_3278|ID_100019609|	arCOG10375,J,-,Cyclic_phosphodiesterase-like_protein
NUNG_0339|ID_100022548|	#N/A
NUNG_0340|ID_100022547|, NUNG_0638|ID_100022249|, NUNG_0651|ID_100022236|, NUNG_0664|ID_100022223|, NUNG_0665|ID_100022222|	arCOG11428,S,-,Uncharacterized_protein
NUNG_0342|ID_100022545|	arCOG07054,R,GlcG,Uncharacterized_protein_GlcG,_DUF336_family
NUNG_0343|ID_100022544|nanM|	arCOG07536,M,NanM,N-acetylneuraminic_acid_mutarotase; arCOG10888,M,-,Surface_protein; arCOG06836,R,-,PKD_repeats_containing_protein
NUNG_0344|ID_100022543|	#N/A
NUNG_0345|ID_100022542|	arCOG11507,S,-,Uncharacterized_protein
NUNG_0346|ID_100022541|	#N/A
NUNG_0348|ID_100022539|, NUNG_2640|ID_100020247|, NUNG_2660|ID_100020227|	#N/A
NUNG_0349|ID_100022538|	#N/A
NUNG_0350|ID_100022537|, NUNG_0497|ID_100022390|, NUNG_0574|ID_100022313|, NUNG_0710|ID_100022177|, NUNG_0725|ID_100022162|, NUNG_0745|ID_100022142|, NUNG_0788|ID_100022099|, NUNG_0798|ID_100022089|, NUNG_0830|ID_100022057|, NUNG_0982|ID_100021905|, NUNG_1214|ID_100021673|, NUNG_1313|ID_100021574|, NUNG_1738|ID_100021149|, NUNG_1765|ID_100021122|, NUNG_1773|ID_100021114|, NUNG_1797|ID_100021090|,…	#N/A
NUNG_0351|ID_100022536|	#N/A
NUNG_0352|ID_100022535|, NUNG_0405|ID_100022482|	arCOG01955,P,KefB,Potassium-efflux_system_protein_KefB; arCOG01953,P,KefB,Potassium-efflux_system_protein_KefB; arCOG01954,P,KefB,Kef-type_K+_transport_system,_membrane_component; arCOG01969,P,KefB,Kef-type_K+_transport_system,_membrane_component; arCOG01961,P,NhaP,NhaP-type_Na+/H+_and_K+/H+_antiporter; arCOG01956,P,KefB,Kef-type_K+_transport_system,_membrane_component_fused_to_CBS_domains; arCOG…
NUNG_0353|ID_100022534|	#N/A
NUNG_0354|ID_100022533|	arCOG02098,E,PheA,Chorismate_mutase
NUNG_0355|ID_100022532|	arCOG01131,E,-,Aspartate/tyrosine/aromatic_aminotransferase; arCOG01130,E,-,Aspartate/tyrosine/aromatic_aminotransferase; arCOG04333,E,-,Aspartate/tyrosine/aromatic_aminotransferase; arCOG01133,E,-,Diaminopimelate_aminotransferase_or_related_aspartate/tyrosine/aromatic_aminotransferase; arCOG01135,E,-,Aspartate/tyrosine/aromatic_aminotransferase; arCOG04273,E,HisC,Histidinol-phosphate/aromatic_am…
NUNG_0356|ID_100022531|	arCOG08823,S,-,Uncharacterized_membrane_protein
NUNG_0357|ID_100022530|	arCOG00457,R,-,Predicted_dinucleotide-binding_enzyme; arCOG00456,C,GpsA,NAD(P)H-dependent_glycerol-3-phosphate_dehydrogenase; arCOG00455,E,ProC,Pyrroline-5-carboxylate_reductase
NUNG_0358|ID_100022529|pspB|	arCOG01991,R,phoE,Broad_specificity_phosphatase_PhoE_or_related_phosphatase; arCOG01992,T,SixA,Phosphohistidine_phosphatase_SixA; arCOG01993,G,GpmA,Phosphoglycerate_mutase_1
NUNG_0359|ID_100022528|	arCOG08824,C,-,Cytochrome_c_oxidase_subunit; arCOG01235,C,CyoA,Heme/copper-type_cytochrome/quinol_oxidase,_subunit_2
NUNG_0360|ID_100022527|coxM|	arCOG01235,C,CyoA,Heme/copper-type_cytochrome/quinol_oxidase,_subunit_2; arCOG01236,C,CyoA,Heme/copper-type_cytochrome/quinol_oxidase,_subunit_2; arCOG02929,C,PetE,Plastocyanin/azurin/halocyanin_family_protein; arCOG02926,C,PetE,Plastocyanin/azurin/halocyanin_family_protein
NUNG_0361|ID_100022526|ctaD|	arCOG01237,C,CyoB,Heme/copper-type_cytochrome/quinol_oxidase,_subunit_1_and_3; arCOG01238,C,CyoB/DoxB,Heme/copper-type_cytochrome/quinol_oxidase,_subunit_1; arCOG04650,C,CyoC,Heme/copper-type_cytochrome/quinol_oxidase,_subunit_3
NUNG_0362|ID_100022525|	#N/A
NUNG_0363|ID_100022524|mauC|	arCOG02929,C,PetE,Plastocyanin/azurin/halocyanin_family_protein; arCOG02926,C,PetE,Plastocyanin/azurin/halocyanin_family_protein; arCOG02933,C,PetE,Plastocyanin/azurin/halocyanin_family_protein
NUNG_0364|ID_100022523|	arCOG03103,H,CtaA,Heme_A_synthase; arCOG03699,S,-,Uncharacterized_membrane_protein
NUNG_0365|ID_100022522|	arCOG08825,S,-,Uncharacterized_protein
NUNG_0367|ID_100022520|	arCOG04058,S,-,Uncharacterized_protein_YggU,_DUF167_family
NUNG_0368|ID_100022519|	arCOG01754,H,SerA,Phosphoglycerate_dehydrogenase_or_related_dehydrogenase; arCOG01755,C,LdhA,Lactate_dehydrogenase_or_related_2-hydroxyacid_dehydrogenase; arCOG01757,H,SerA,Phosphoglycerate_dehydrogenase_or_related_dehydrogenase
NUNG_0369|ID_100022518|sufB|	arCOG01715,O,SufB,Cysteine_desulfurase_activator_SufB; arCOG01716,O,SufB,Cysteine_desulfurase_activator_SufB
NUNG_0370|ID_100022517|sufD|	arCOG01715,O,SufB,Cysteine_desulfurase_activator_SufB; arCOG01716,O,SufB,Cysteine_desulfurase_activator_SufB
NUNG_0371|ID_100022516|nagAb|, NUNG_2006|ID_100020881|	arCOG02852,P,{NirD},Ferredoxin_subunit_of_nitrite_reductase_or_ring-hydroxylating_dioxygenase; arCOG02853,P,{NirD},Ferredoxin_subunit_of_nitrite_reductase_or_ring-hydroxylating_dioxygenase; arCOG02854,P,{NirD},Ferredoxin_subunit_of_nitrite_reductase_or_ring-hydroxylating_dioxygenase
NUNG_0372|ID_100022515|	arCOG02048,H,HemD,Uroporphyrinogen-III_synthase
NUNG_0373|ID_100022514|sumT|	arCOG00644,H,CysG,Uroporphyrinogen-III_methylase; arCOG00645,H,CobM,Precorrin-4_methylase; arCOG00649,H,CysG,Uroporphyrinogen-III_methylase; arCOG00648,H,CobF,Precorrin-2_methylase; arCOG00647,H,CobJ,Precorrin-3B_methylase; arCOG00650,H,CobL,Precorrin-6B_methylase_1
NUNG_0374|ID_100022513|hemC|	arCOG04299,H,HemC,Porphobilinogen_deaminase
[truncated: 2,343 more rows]

## Sheet: N.epid_arCOGs
N. epidermidis proteins	NEPID_arCOG assignments
NEPID_0001|ID_99870036|, NEPID_3553|ID_99873588|	#N/A
NEPID_0003|ID_99870038|, NEPID_3161|ID_99873196|	#N/A
[truncated: 2,538 more rows]

## Sheet: Orthogroups_UnassignedGenes
Orthogroup	N. agrestris	N.arcticus	N.unguis	N.epidermidis	N.franklandianus	N.franklandianus2	N.hydrocola	N.oleophilus
[truncated: 4,157 more rows]
